# Supplementary material for: Web-MCOT Server for Motif Co-Occurrence Search in ChIP-Seq Data
Source: Int J Mol Sci. 2022 Aug 11;23(16):8981. doi: 10.3390/ijms23168981 (PMC9408884; doi:10.3390/ijms23168981)
Supplement: Supplementary file 1 [file ijms-23-08981-s001.zip]

Archive with 3 entries (3 files):
- Supplementary_Data_2.txt
- Supplementary_Data_1.txt
- Supplementary_Data_3.zip
