# Supplementary material for: Web-MCOT Server for Motif Co-Occurrence Search in ChIP-Seq Data
Source: Int J Mol Sci. 2022 Aug 11;23(16):8981. doi: 10.3390/ijms23168981 (PMC9408884; doi:10.3390/ijms23168981)
Supplement: Supplementary file 1 [file ijms-23-08981-s001.zip › Supplementary_Data_2.txt]

0			0F	11P	10P	9P	8P	7P	6P	5P	4P	3P	2P	1P	0S	1S	2S	3S	4S	5S	6S	7S	8S	9S	10S	11S	12S	13S	14S	15S	16S	17S	18S	19S	20S	21S	22S	23S	24S	25S	26S	27S	28S	29S
		Everted	0.000000	0.000000	1.391695	0.000000	0.000000	0.000000	0.000000	0.000000	0.000000	0.000000	0.202020	0.000000	0.112233	0.000000	0.044893	0.022447	0.224467	0.089787	0.067340	0.134680	0.112233	0.022447	0.134680	0.067340	0.044893	0.022447	0.022447	0.157127	0.112233	0.089787	0.067340	0.089787	0.157127	0.089787	0.157127	0.067340	0.067340	0.044893	0.157127	0.022447	0.089787	0.112233
		Inverted	0.000000	0.000000	0.022447	0.022447	0.000000	0.291807	0.157127	0.134680	0.022447	0.067340	0.089787	0.112233	0.202020	0.157127	0.089787	0.067340	0.089787	0.089787	0.067340	0.112233	0.134680	0.089787	0.044893	0.067340	0.067340	0.089787	0.067340	0.044893	0.112233	0.089787	0.067340	0.112233	0.022447	0.112233	0.044893	0.067340	0.134680	0.179574	0.089787	0.134680	0.044893	0.044893
		DirectAA	0.000000	0.000000	0.000000	0.000000	2.379349	0.000000	0.067340	0.089787	1.032548	0.224467	0.179574	0.202020	0.965208	0.404040	0.448934	0.336700	0.808081	0.336700	0.336700	0.336700	0.740741	0.224467	0.426487	0.291807	0.493827	0.134680	0.134680	0.314254	0.404040	0.246914	0.269360	0.291807	0.381594	0.157127	0.314254	0.179574	0.336700	0.134680	0.269360	0.157127	0.246914	0.314254
		Any	0.000000	0.000000	1.748058	0.027747	2.941176	0.360710	0.277469	0.277469	1.304107	0.360710	0.582686	0.388457	1.581576	0.693674	0.721421	0.527192	1.331853	0.638180	0.582686	0.693674	1.220866	0.416204	0.721421	0.527192	0.749168	0.305216	0.277469	0.638180	0.776915	0.527192	0.499445	0.610433	0.693674	0.443951	0.638180	0.388457	0.665927	0.443951	0.638180	0.388457	0.471698	0.582686
		Cumulative	0.000000	0.000000	1.748058	1.775805	4.716981	5.049945	5.299667	5.549390	5.688124	6.048835	6.520533	6.798002	7.408435	7.991121	8.629301	9.017758	9.572697	10.155383	10.654828	11.182020	11.847947	12.236404	12.680355	13.068812	13.318535	13.485017	13.679245	14.123196	14.567148	14.955605	15.233074	15.566038	15.982242	16.287458	16.703663	17.008879	17.397336	17.674806	18.091010	18.285239	18.479467	18.729190
1	AHR_MOUSE.H11MO.0.B		1F	0F	8P	7P	6P	5P	4P	3P	2P	1P	0S	1S	2S	3S	4S	5S	6S	7S	8S	9S	10S	11S	12S	13S	14S	15S	16S	17S	18S	19S	20S	21S	22S	23S	24S	25S	26S	27S	28S	29S
		Everted	0.000000	0.000000	0.000000	0.000000	0.000000	0.000000	0.000000	0.000000	0.022447	0.112233	0.067340	0.022447	0.089787	0.067340	0.022447	0.089787	0.044893	0.089787	0.044893	0.022447	0.067340	0.067340	0.022447	0.134680	0.044893	0.112233	0.112233	0.067340	0.044893	0.089787	0.134680	0.112233	0.044893	0.089787	0.067340	0.157127	0.044893	0.089787	0.089787	0.022447
		Inverted	0.000000	0.000000	0.000000	0.022447	0.000000	0.089787	0.000000	0.067340	0.000000	0.134680	0.022447	0.022447	0.044893	0.089787	0.067340	0.112233	0.044893	0.067340	0.089787	0.022447	0.067340	0.022447	0.067340	0.067340	0.044893	0.067340	0.022447	0.000000	0.000000	0.022447	0.067340	0.022447	0.022447	0.067340	0.022447	0.044893	0.044893	0.022447	0.044893	0.044893
		DirectPA	0.000000	0.000000	0.000000	0.404040	0.000000	0.000000	0.000000	0.561167	0.000000	0.134680	0.089787	0.134680	0.044893	0.022447	0.089787	0.044893	0.067340	0.044893	0.067340	0.044893	0.044893	0.067340	0.044893	0.022447	0.044893	0.134680	0.022447	0.112233	0.044893	0.044893	0.044893	0.067340	0.089787	0.067340	0.067340	0.044893	0.224467	0.067340	0.022447	0.134680
		DirectAP	0.000000	0.000000	0.000000	0.022447	0.000000	0.269360	0.134680	0.044893	0.067340	0.134680	0.022447	0.044893	0.089787	0.044893	0.067340	0.067340	0.112233	0.089787	0.067340	0.112233	0.067340	0.000000	0.067340	0.022447	0.022447	0.000000	0.089787	0.067340	0.000000	0.022447	0.067340	0.112233	0.089787	0.089787	0.089787	0.022447	0.044893	0.022447	0.044893	0.044893
		Any	0.000000	0.000000	0.000000	1.307190	0.000000	1.045752	0.392157	1.960784	0.261438	1.503268	0.588235	0.653595	0.784314	0.653595	0.718954	0.915033	0.784314	0.849673	0.784314	0.588235	0.718954	0.457516	0.588235	0.718954	0.457516	0.915033	0.718954	0.718954	0.261438	0.522876	0.915033	0.849673	0.718954	0.915033	0.718954	0.784314	1.045752	0.588235	0.588235	0.718954
		Cumulative	0.000000	0.000000	0.000000	1.307190	1.307190	2.352941	2.745098	4.640523	4.901961	6.405229	6.993464	7.581699	8.300654	8.888889	9.477124	10.261438	10.980392	11.699346	12.222222	12.549020	13.202614	13.398693	13.921569	14.444444	14.836601	15.620915	16.209150	16.797386	17.058824	17.516340	18.039216	18.562092	19.019608	19.738562	20.261438	20.718954	21.503268	21.895425	22.091503	22.679739
2	AIRE_MOUSE.H11MO.0.C		3F	2F	1F	0F	11P	10P	9P	8P	7P	6P	5P	4P	3P	2P	1P	0S	1S	2S	3S	4S	5S	6S	7S	8S	9S	10S	11S	12S	13S	14S	15S	16S	17S	18S	19S	20S	21S	22S	23S	24S	25S	26S	27S	28S	29S
		Everted	0.000000	0.000000	0.000000	0.067340	0.493827	0.246914	0.000000	0.000000	0.000000	0.000000	0.000000	0.000000	0.022447	0.044893	0.089787	0.022447	0.067340	0.067340	0.022447	0.157127	0.022447	0.067340	0.044893	0.112233	0.134680	0.112233	0.067340	0.112233	0.067340	0.022447	0.044893	0.044893	0.067340	0.112233	0.067340	0.067340	0.067340	0.000000	0.044893	0.022447	0.022447	0.022447	0.067340	0.067340	0.157127
		Inverted	0.000000	0.000000	0.000000	0.000000	0.022447	0.044893	0.157127	0.022447	0.000000	0.022447	0.112233	0.044893	0.067340	0.067340	0.089787	0.022447	0.067340	0.000000	0.067340	0.044893	0.000000	0.044893	0.044893	0.089787	0.067340	0.067340	0.067340	0.089787	0.067340	0.089787	0.089787	0.112233	0.067340	0.000000	0.000000	0.089787	0.067340	0.044893	0.089787	0.067340	0.067340	0.089787	0.134680	0.089787	0.022447
		DirectPA	0.000000	0.000000	0.000000	0.000000	0.112233	0.448934	0.044893	0.000000	0.044893	0.583614	0.000000	0.112233	0.134680	0.067340	0.067340	0.000000	0.157127	0.179574	0.134680	0.157127	0.157127	0.179574	0.067340	0.112233	0.179574	0.179574	0.179574	0.112233	0.089787	0.112233	0.089787	0.067340	0.067340	0.179574	0.044893	0.089787	0.179574	0.044893	0.089787	0.022447	0.044893	0.089787	0.089787	0.089787	0.044893
		DirectAP	0.246914	2.985410	0.022447	0.022447	0.224467	0.673401	0.022447	0.000000	0.022447	0.202020	0.426487	0.134680	0.067340	0.179574	0.044893	0.134680	0.134680	0.134680	0.112233	0.022447	0.112233	0.157127	0.134680	0.157127	0.089787	0.067340	0.022447	0.044893	0.089787	0.089787	0.089787	0.067340	0.089787	0.022447	0.224467	0.089787	0.134680	0.000000	0.022447	0.067340	0.134680	0.112233	0.112233	0.157127	0.044893
		Any	0.645540	7.805164	0.058685	0.234742	2.230047	3.638498	0.586854	0.058685	0.176056	2.112676	1.408451	0.762911	0.762911	0.938967	0.762911	0.469484	1.115023	0.938967	0.880282	0.997653	0.762911	1.173709	0.762911	1.173709	1.232394	1.115023	0.880282	0.938967	0.821596	0.821596	0.821596	0.762911	0.762911	0.821596	0.880282	0.880282	1.115023	0.234742	0.645540	0.469484	0.704225	0.821596	0.997653	1.056338	0.704225
		Cumulative	0.645540	8.215962	8.274648	8.392019	10.446009	13.438967	13.908451	13.967136	14.084507	15.434272	16.021127	16.431925	17.018779	17.546948	18.075117	18.427230	19.190141	19.776995	20.187793	20.715962	21.244131	21.830986	22.417840	23.239437	24.061033	24.647887	25.117371	25.469484	26.056338	26.408451	27.053991	27.406103	27.934272	28.227700	28.638498	28.990610	29.342723	29.460094	29.870892	30.105634	30.457746	31.161972	31.807512	32.453052	32.746479
3	ALX1_MOUSE.H11MO.0.B		0F	11P	10P	9P	8P	7P	6P	5P	4P	3P	2P	1P	0S	1S	2S	3S	4S	5S	6S	7S	8S	9S	10S	11S	12S	13S	14S	15S	16S	17S	18S	19S	20S	21S	22S	23S	24S	25S	26S	27S	28S	29S
		Everted	0.000000	0.000000	0.000000	0.000000	0.000000	0.000000	0.000000	0.000000	0.022447	0.269360	0.022447	0.067340	0.067340	0.067340	0.089787	0.067340	0.089787	0.067340	0.089787	0.022447	0.067340	0.134680	0.112233	0.000000	0.112233	0.089787	0.044893	0.134680	0.067340	0.134680	0.022447	0.067340	0.022447	0.089787	0.089787	0.044893	0.134680	0.112233	0.112233	0.044893	0.089787	0.044893
		Inverted	0.000000	0.000000	0.000000	0.314254	0.314254	0.000000	0.044893	0.157127	0.157127	0.089787	0.067340	0.089787	0.112233	0.067340	0.044893	0.089787	0.067340	0.067340	0.000000	0.134680	0.089787	0.044893	0.067340	0.067340	0.112233	0.067340	0.022447	0.112233	0.044893	0.134680	0.089787	0.022447	0.022447	0.022447	0.157127	0.067340	0.067340	0.067340	0.044893	0.022447	0.089787	0.067340
		DirectPA	0.000000	2.109989	0.022447	0.000000	0.000000	0.000000	0.000000	0.022447	0.000000	0.000000	0.157127	0.022447	0.089787	0.067340	0.089787	0.044893	0.067340	0.089787	0.112233	0.112233	0.044893	0.067340	0.000000	0.089787	0.134680	0.179574	0.089787	0.089787	0.112233	0.089787	0.022447	0.022447	0.134680	0.112233	0.022447	0.067340	0.112233	0.044893	0.067340	0.089787	0.112233	0.044893
		DirectAP	0.000000	0.000000	0.022447	0.067340	0.000000	0.067340	0.044893	0.022447	0.022447	0.089787	0.044893	0.067340	0.157127	0.044893	0.022447	0.089787	0.022447	0.089787	0.112233	0.044893	0.044893	0.044893	0.067340	0.044893	0.022447	0.022447	0.067340	0.022447	0.112233	0.022447	0.044893	0.022447	0.022447	0.089787	0.022447	0.089787	0.044893	0.067340	0.067340	0.022447	0.044893	0.044893
		Any	0.000000	6.095979	0.129702	1.102464	0.907912	0.194553	0.259403	0.583658	0.583658	1.297017	0.843061	0.713359	1.232166	0.713359	0.713359	0.843061	0.713359	0.907912	0.907912	0.907912	0.713359	0.778210	0.713359	0.583658	1.102464	1.037613	0.648508	0.972763	0.972763	1.102464	0.518807	0.389105	0.518807	0.907912	0.843061	0.713359	0.972763	0.843061	0.843061	0.518807	0.907912	0.583658
		Cumulative	0.000000	6.095979	6.225681	7.263294	8.106355	8.236057	8.495460	8.819715	9.338521	10.311284	11.024643	11.673152	12.645914	13.359274	14.007782	14.591440	15.175097	15.758755	16.536965	17.120623	17.704280	18.223087	18.612192	18.806744	19.649805	20.492866	21.011673	21.595331	22.049287	22.892348	23.346304	23.605707	23.800259	24.124514	24.837873	25.162127	25.875486	26.329442	26.653696	26.977951	27.367056	27.691310
4	ANDR_MOUSE.H11MO.0.A		2F	1F	0F	11P	10P	9P	8P	7P	6P	5P	4P	3P	2P	1P	0S	1S	2S	3S	4S	5S	6S	7S	8S	9S	10S	11S	12S	13S	14S	15S	16S	17S	18S	19S	20S	21S	22S	23S	24S	25S	26S	27S	28S	29S
		Everted	0.000000	0.000000	0.000000	0.000000	0.000000	0.044893	0.000000	0.000000	0.134680	0.000000	0.044893	0.022447	0.000000	0.067340	0.112233	0.067340	0.000000	0.089787	0.067340	0.044893	0.067340	0.089787	0.089787	0.022447	0.044893	0.067340	0.089787	0.067340	0.112233	0.022447	0.022447	0.067340	0.179574	0.022447	0.134680	0.089787	0.134680	0.157127	0.202020	0.089787	0.022447	0.112233	0.134680	0.112233
		Inverted	0.000000	0.000000	0.000000	0.336700	0.000000	0.112233	0.000000	0.000000	0.089787	0.000000	0.089787	0.134680	0.044893	0.067340	0.112233	0.089787	0.044893	0.089787	0.157127	0.044893	0.067340	0.067340	0.044893	0.112233	0.067340	0.044893	0.089787	0.089787	0.044893	0.089787	0.089787	0.044893	0.112233	0.044893	0.112233	0.067340	0.134680	0.089787	0.112233	0.112233	0.089787	0.067340	0.044893	0.089787
		DirectPA	0.000000	0.000000	0.000000	0.157127	0.000000	1.167228	0.000000	0.269360	0.000000	0.044893	0.022447	0.000000	0.112233	0.044893	0.134680	0.067340	0.089787	0.067340	0.202020	0.089787	0.067340	0.089787	0.112233	0.022447	0.000000	0.044893	0.089787	0.089787	0.089787	0.089787	0.134680	0.044893	0.112233	0.067340	0.067340	0.044893	0.022447	0.067340	0.067340	0.022447	0.067340	0.089787	0.089787	0.089787
		DirectAP	0.000000	0.000000	0.000000	0.000000	0.269360	0.000000	0.157127	0.000000	0.000000	0.089787	0.000000	0.134680	0.067340	0.112233	0.022447	0.044893	0.089787	0.022447	0.044893	0.000000	0.134680	0.157127	0.067340	0.089787	0.089787	0.067340	0.134680	0.089787	0.044893	0.089787	0.134680	0.044893	0.044893	0.112233	0.112233	0.157127	0.089787	0.089787	0.044893	0.067340	0.089787	0.022447	0.067340	0.089787
		Any	0.000000	0.000000	0.000000	1.153040	0.628931	3.092243	0.366876	0.628931	0.524109	0.314465	0.366876	0.681342	0.524109	0.681342	0.890985	0.628931	0.524109	0.628931	1.100629	0.419287	0.786164	0.943396	0.733753	0.576520	0.471698	0.524109	0.943396	0.786164	0.681342	0.681342	0.838574	0.471698	1.048218	0.576520	0.995807	0.838574	0.890985	0.890985	0.995807	0.681342	0.628931	0.681342	0.786164	0.890985
		Cumulative	0.000000	0.000000	0.000000	1.153040	1.781971	4.402516	4.716981	5.241090	5.765199	6.027254	6.341719	6.918239	7.337526	7.966457	8.752621	9.171908	9.538784	10.167715	11.058700	11.320755	11.949686	12.735849	13.364780	13.941300	14.203354	14.465409	15.094340	15.670860	16.247379	16.771488	17.295597	17.714885	18.396226	18.920335	19.601677	20.335430	21.069182	21.802935	22.589099	23.060797	23.532495	23.899371	24.580713	25.209644
5	AP2A_MOUSE.H11MO.0.A		0F	11P	10P	9P	8P	7P	6P	5P	4P	3P	2P	1P	0S	1S	2S	3S	4S	5S	6S	7S	8S	9S	10S	11S	12S	13S	14S	15S	16S	17S	18S	19S	20S	21S	22S	23S	24S	25S	26S	27S	28S	29S
		Everted	0.000000	0.000000	0.000000	0.000000	0.000000	0.000000	0.000000	0.000000	0.000000	0.044893	0.112233	0.112233	0.044893	0.044893	0.000000	0.067340	0.067340	0.067340	0.044893	0.089787	0.067340	0.067340	0.067340	0.044893	0.067340	0.067340	0.022447	0.067340	0.022447	0.022447	0.067340	0.044893	0.112233	0.000000	0.022447	0.000000	0.067340	0.089787	0.000000	0.067340	0.044893	0.044893
		Inverted	0.000000	0.000000	0.000000	0.000000	0.089787	0.000000	0.067340	0.000000	0.000000	0.000000	0.112233	0.089787	0.089787	0.022447	0.044893	0.067340	0.067340	0.089787	0.000000	0.022447	0.044893	0.044893	0.112233	0.067340	0.022447	0.044893	0.067340	0.022447	0.022447	0.089787	0.134680	0.089787	0.044893	0.067340	0.067340	0.022447	0.089787	0.089787	0.067340	0.022447	0.067340	0.044893
		DirectPA	0.000000	0.000000	0.000000	0.000000	0.000000	0.000000	0.000000	0.000000	0.000000	0.000000	0.000000	0.000000	0.022447	0.044893	0.000000	0.067340	0.112233	0.044893	0.044893	0.089787	0.089787	0.044893	0.000000	0.044893	0.089787	0.067340	0.044893	0.089787	0.022447	0.044893	0.067340	0.112233	0.022447	0.134680	0.067340	0.044893	0.044893	0.067340	0.022447	0.067340	0.067340	0.089787
		DirectAP	0.000000	0.000000	0.067340	0.112233	0.000000	0.000000	0.000000	0.044893	0.089787	0.044893	0.134680	0.044893	0.044893	0.067340	0.112233	0.089787	0.067340	0.089787	0.000000	0.022447	0.022447	0.044893	0.022447	0.067340	0.067340	0.022447	0.112233	0.022447	0.022447	0.089787	0.022447	0.044893	0.067340	0.044893	0.067340	0.067340	0.044893	0.022447	0.089787	0.022447	0.044893	0.022447
		Any	0.000000	0.000000	0.189633	0.316056	0.252845	0.000000	0.189633	0.126422	0.252845	0.252845	1.011378	0.695322	0.568900	0.505689	0.442478	0.821745	0.884956	0.821745	0.252845	0.632111	0.632111	0.568900	0.568900	0.632111	0.695322	0.568900	0.695322	0.568900	0.252845	0.695322	0.821745	0.821745	0.695322	0.695322	0.632111	0.379267	0.695322	0.758534	0.505689	0.505689	0.632111	0.568900
		Cumulative	0.000000	0.000000	0.189633	0.505689	0.695322	0.695322	0.884956	1.011378	1.264223	1.517067	2.465234	3.160556	3.729456	4.171934	4.551201	5.372946	6.257901	6.953224	7.142857	7.711757	8.280657	8.786346	9.228824	9.797724	10.176991	10.682680	11.314791	11.820480	12.073325	12.515803	13.274336	14.032870	14.538559	15.107459	15.549937	15.802781	16.308470	16.877370	17.319848	17.635904	18.141593	18.584071
6	AP2B_MOUSE.H11MO.0.B		1F	0F	9P	8P	7P	6P	5P	4P	3P	2P	1P	0S	1S	2S	3S	4S	5S	6S	7S	8S	9S	10S	11S	12S	13S	14S	15S	16S	17S	18S	19S	20S	21S	22S	23S	24S	25S	26S	27S	28S	29S
		Everted	0.000000	0.000000	0.000000	0.000000	0.000000	0.000000	0.000000	0.000000	0.000000	0.000000	0.000000	0.112233	0.044893	0.089787	0.044893	0.022447	0.044893	0.067340	0.067340	0.112233	0.089787	0.089787	0.044893	0.067340	0.089787	0.067340	0.044893	0.112233	0.067340	0.089787	0.134680	0.044893	0.044893	0.067340	0.157127	0.067340	0.067340	0.067340	0.044893	0.022447	0.044893
		Inverted	0.000000	0.000000	0.022447	0.000000	0.044893	0.000000	0.000000	0.000000	0.044893	0.067340	0.112233	0.000000	0.000000	0.044893	0.089787	0.044893	0.067340	0.044893	0.022447	0.022447	0.067340	0.044893	0.022447	0.044893	0.000000	0.022447	0.067340	0.089787	0.067340	0.067340	0.022447	0.112233	0.044893	0.022447	0.022447	0.044893	0.089787	0.044893	0.067340	0.022447	0.112233
		DirectPA	0.000000	0.000000	0.000000	0.000000	0.000000	0.000000	0.000000	0.000000	0.000000	0.000000	0.022447	0.067340	0.044893	0.022447	0.067340	0.022447	0.000000	0.044893	0.044893	0.044893	0.022447	0.089787	0.000000	0.112233	0.044893	0.044893	0.067340	0.044893	0.044893	0.157127	0.044893	0.044893	0.112233	0.044893	0.067340	0.000000	0.044893	0.067340	0.044893	0.022447	0.044893
		DirectAP	0.000000	0.000000	0.000000	0.067340	0.000000	0.000000	0.000000	0.000000	0.044893	0.067340	0.089787	0.022447	0.000000	0.022447	0.089787	0.044893	0.044893	0.067340	0.044893	0.044893	0.000000	0.067340	0.089787	0.022447	0.022447	0.067340	0.067340	0.157127	0.134680	0.022447	0.067340	0.067340	0.022447	0.044893	0.067340	0.000000	0.067340	0.044893	0.067340	0.067340	0.067340
		Any	0.000000	0.000000	0.068027	0.204082	0.136054	0.000000	0.000000	0.000000	0.272109	0.340136	0.612245	0.612245	0.272109	0.544218	0.816327	0.408163	0.476190	0.612245	0.544218	0.680272	0.544218	0.748299	0.476190	0.748299	0.476190	0.612245	0.680272	1.156463	0.884354	1.020408	0.748299	0.816327	0.680272	0.544218	0.816327	0.340136	0.816327	0.612245	0.680272	0.408163	0.748299
		Cumulative	0.000000	0.000000	0.068027	0.272109	0.408163	0.408163	0.408163	0.408163	0.680272	1.020408	1.632653	2.244898	2.517007	3.061224	3.877551	4.285714	4.761905	5.374150	5.918367	6.530612	7.006803	7.687075	8.163265	8.775510	9.183673	9.659864	10.204082	11.224490	12.040816	12.857143	13.333333	13.945578	14.625850	15.102041	15.646259	15.850340	16.394558	16.734694	17.346939	17.755102	18.367347
7	AP2C_MOUSE.H11MO.0.A		0F	11P	10P	9P	8P	7P	6P	5P	4P	3P	2P	1P	0S	1S	2S	3S	4S	5S	6S	7S	8S	9S	10S	11S	12S	13S	14S	15S	16S	17S	18S	19S	20S	21S	22S	23S	24S	25S	26S	27S	28S	29S
		Everted	0.000000	0.000000	0.000000	0.000000	0.000000	0.000000	0.000000	0.000000	0.000000	0.000000	0.044893	0.044893	0.000000	0.089787	0.112233	0.044893	0.044893	0.067340	0.067340	0.044893	0.000000	0.089787	0.067340	0.067340	0.089787	0.134680	0.022447	0.067340	0.134680	0.112233	0.044893	0.134680	0.089787	0.067340	0.044893	0.044893	0.000000	0.089787	0.067340	0.089787	0.022447	0.044893
		Inverted	0.000000	0.000000	0.044893	0.067340	0.157127	0.000000	0.000000	0.022447	0.022447	0.157127	0.044893	0.134680	0.067340	0.044893	0.067340	0.112233	0.044893	0.067340	0.112233	0.000000	0.000000	0.067340	0.044893	0.044893	0.067340	0.067340	0.044893	0.134680	0.022447	0.022447	0.067340	0.044893	0.089787	0.044893	0.044893	0.067340	0.089787	0.044893	0.044893	0.089787	0.044893	0.044893
		DirectPA	0.000000	0.000000	0.000000	0.000000	0.000000	0.000000	0.000000	0.000000	0.000000	0.000000	0.067340	0.112233	0.089787	0.044893	0.022447	0.000000	0.089787	0.067340	0.067340	0.044893	0.112233	0.044893	0.044893	0.089787	0.044893	0.044893	0.112233	0.000000	0.044893	0.089787	0.022447	0.089787	0.067340	0.112233	0.067340	0.022447	0.044893	0.044893	0.089787	0.022447	0.067340	0.044893
		DirectAP	0.000000	0.000000	0.089787	0.000000	0.067340	0.000000	0.000000	0.000000	0.067340	0.134680	0.179574	0.067340	0.022447	0.044893	0.067340	0.089787	0.000000	0.022447	0.044893	0.044893	0.179574	0.112233	0.022447	0.067340	0.067340	0.044893	0.044893	0.134680	0.134680	0.067340	0.067340	0.089787	0.067340	0.044893	0.067340	0.067340	0.089787	0.067340	0.067340	0.067340	0.044893	0.000000
		Any	0.000000	0.000000	0.362976	0.181488	0.604961	0.000000	0.000000	0.060496	0.241984	0.786449	0.907441	0.967937	0.483969	0.604961	0.725953	0.665457	0.483969	0.604961	0.786449	0.362976	0.786449	0.846945	0.483969	0.725953	0.725953	0.786449	0.604961	0.907441	0.907441	0.786449	0.544465	0.967937	0.846945	0.725953	0.604961	0.544465	0.604961	0.665457	0.725953	0.725953	0.483969	0.362976
		Cumulative	0.000000	0.000000	0.362976	0.483969	1.088929	1.088929	1.088929	1.149425	1.391410	2.117362	2.843315	3.750756	4.174229	4.779189	5.505142	6.049607	6.412583	6.957048	7.622505	7.985481	8.711434	9.316394	9.739867	10.344828	10.889292	11.433757	11.978221	12.704174	13.490623	14.095584	14.398064	15.184513	15.910466	16.394434	16.757411	17.120387	17.543860	18.027828	18.693285	19.298246	19.600726	19.842710
8	ARI5B_MOUSE.H11MO.0.C		0F	11P	10P	9P	8P	7P	6P	5P	4P	3P	2P	1P	0S	1S	2S	3S	4S	5S	6S	7S	8S	9S	10S	11S	12S	13S	14S	15S	16S	17S	18S	19S	20S	21S	22S	23S	24S	25S	26S	27S	28S	29S
		Everted	0.000000	0.000000	0.000000	0.000000	0.067340	0.000000	0.000000	0.000000	0.000000	0.000000	0.044893	0.044893	0.044893	0.044893	0.112233	0.089787	0.022447	0.089787	0.000000	0.089787	0.000000	0.022447	0.112233	0.044893	0.134680	0.044893	0.022447	0.134680	0.089787	0.067340	0.022447	0.067340	0.022447	0.067340	0.067340	0.089787	0.067340	0.000000	0.067340	0.044893	0.089787	0.089787
		Inverted	0.000000	0.000000	0.000000	0.000000	0.022447	0.000000	0.291807	0.000000	0.089787	0.022447	0.089787	0.089787	0.067340	0.089787	0.089787	0.089787	0.022447	0.044893	0.022447	0.044893	0.044893	0.089787	0.179574	0.044893	0.000000	0.067340	0.022447	0.044893	0.067340	0.044893	0.067340	0.022447	0.067340	0.067340	0.134680	0.022447	0.089787	0.044893	0.000000	0.022447	0.022447	0.022447
		DirectPA	0.000000	1.661055	0.000000	0.000000	0.000000	0.516274	0.000000	0.000000	0.493827	0.067340	0.269360	0.112233	0.112233	0.089787	0.112233	0.067340	0.112233	0.157127	0.022447	0.112233	0.089787	0.202020	0.157127	0.067340	0.089787	0.067340	0.089787	0.112233	0.022447	0.134680	0.089787	0.134680	0.157127	0.134680	0.112233	0.044893	0.157127	0.089787	0.067340	0.044893	0.089787	0.157127
		DirectAP	1.683502	0.000000	0.022447	0.000000	0.089787	0.179574	0.089787	0.134680	0.089787	0.134680	0.224467	0.089787	0.179574	0.134680	0.134680	0.089787	0.089787	0.089787	0.112233	0.022447	0.246914	0.089787	0.112233	0.022447	0.134680	0.112233	0.044893	0.134680	0.044893	0.044893	0.112233	0.089787	0.067340	0.044893	0.022447	0.044893	0.089787	0.067340	0.112233	0.067340	0.112233	0.224467
		Any	4.096122	4.041507	0.054615	0.000000	0.436920	1.693064	0.928454	0.327690	1.583834	0.546150	1.529219	0.819224	0.983069	0.873839	1.037684	0.819224	0.600765	0.928454	0.382305	0.655380	0.928454	0.983069	1.365374	0.436920	0.873839	0.709995	0.436920	1.037684	0.546150	0.709995	0.709995	0.764610	0.764610	0.764610	0.819224	0.491535	0.983069	0.491535	0.600765	0.436920	0.764610	1.201529
		Cumulative	4.096122	8.083015	8.083015	8.083015	8.465319	9.939924	10.759148	11.086838	12.561442	12.998362	14.199891	14.964500	15.619880	16.166029	16.930639	17.640634	18.077553	18.842163	19.115238	19.552157	20.043692	20.644457	21.627526	22.009831	22.610595	22.992900	23.320590	23.812125	24.194429	24.576734	24.959039	25.341344	25.723648	26.215183	26.761333	27.089022	27.908247	28.072092	28.618241	28.782086	29.164391	29.874386
9	ARNT_MOUSE.H11MO.0.B		2F	1F	0F	7P	6P	5P	4P	3P	2P	1P	0S	1S	2S	3S	4S	5S	6S	7S	8S	9S	10S	11S	12S	13S	14S	15S	16S	17S	18S	19S	20S	21S	22S	23S	24S	25S	26S	27S	28S	29S
		Everted	0.000000	0.000000	0.000000	0.000000	0.000000	0.000000	0.000000	0.112233	0.022447	0.000000	0.067340	0.044893	0.044893	0.269360	0.067340	0.179574	0.089787	0.044893	0.022447	0.067340	0.044893	0.067340	0.044893	0.089787	0.157127	0.044893	0.089787	0.134680	0.134680	0.089787	0.134680	0.157127	0.112233	0.089787	0.089787	0.134680	0.157127	0.067340	0.067340	0.089787
		Inverted	0.000000	0.000000	0.000000	0.000000	0.000000	0.089787	0.000000	0.022447	0.067340	0.089787	0.157127	0.112233	0.112233	0.000000	0.089787	0.202020	0.112233	0.089787	0.134680	0.044893	0.044893	0.112233	0.089787	0.067340	0.044893	0.112233	0.067340	0.067340	0.022447	0.067340	0.134680	0.000000	0.112233	0.022447	0.112233	0.067340	0.044893	0.044893	0.022447	0.067340
		DirectPA	0.000000	0.000000	0.000000	0.000000	0.000000	0.000000	0.000000	0.718294	0.000000	0.157127	0.067340	0.089787	0.022447	0.246914	0.067340	0.134680	0.022447	0.044893	0.022447	0.089787	0.089787	0.089787	0.000000	0.089787	0.044893	0.022447	0.022447	0.089787	0.067340	0.112233	0.112233	0.112233	0.112233	0.044893	0.022447	0.067340	0.112233	0.067340	0.112233	0.134680
		DirectAP	0.000000	0.000000	0.000000	0.000000	0.000000	0.044893	0.157127	0.089787	0.089787	0.044893	0.157127	0.112233	0.112233	0.089787	0.134680	0.246914	0.112233	0.089787	0.089787	0.112233	0.089787	0.134680	0.067340	0.044893	0.022447	0.022447	0.067340	0.157127	0.067340	0.067340	0.157127	0.067340	0.224467	0.089787	0.157127	0.089787	0.022447	0.112233	0.067340	0.067340
		Any	0.000000	0.000000	0.000000	0.000000	0.000000	0.328731	0.460224	2.432610	0.394477	0.854701	1.051940	0.788955	0.591716	1.249178	0.788955	1.577909	0.723208	0.657462	0.723208	0.657462	0.591716	0.854701	0.525970	0.591716	0.723208	0.591716	0.657462	1.117686	0.591716	0.657462	1.117686	0.657462	1.249178	0.657462	0.854701	0.788955	0.723208	0.657462	0.788955	0.788955
		Cumulative	0.000000	0.000000	0.000000	0.000000	0.000000	0.328731	0.788955	3.155819	3.418803	4.273504	5.325444	6.048652	6.640368	7.823800	8.415516	9.796187	10.453649	11.045365	11.571335	12.163051	12.623274	13.149244	13.543721	13.938199	14.529915	14.990138	15.581854	16.502301	17.028271	17.619987	18.343195	18.803419	19.855358	20.249836	20.907298	21.433268	22.024984	22.419461	22.879684	23.471400
10	ASCL1_MOUSE.H11MO.0.A		1F	0F	11P	10P	9P	8P	7P	6P	5P	4P	3P	2P	1P	0S	1S	2S	3S	4S	5S	6S	7S	8S	9S	10S	11S	12S	13S	14S	15S	16S	17S	18S	19S	20S	21S	22S	23S	24S	25S	26S	27S	28S	29S
		Everted	0.000000	0.000000	0.000000	0.000000	0.000000	0.000000	0.000000	0.000000	0.628507	0.000000	0.089787	0.291807	0.112233	0.067340	0.067340	0.089787	0.067340	0.067340	0.089787	0.044893	0.067340	0.044893	0.089787	0.134680	0.089787	0.112233	0.134680	0.157127	0.179574	0.044893	0.044893	0.134680	0.089787	0.044893	0.134680	0.112233	0.179574	0.044893	0.112233	0.157127	0.067340	0.067340	0.134680
		Inverted	0.000000	0.000000	0.000000	0.000000	0.000000	0.000000	0.000000	0.044893	0.089787	0.044893	0.089787	0.022447	0.067340	0.044893	0.112233	0.022447	0.067340	0.044893	0.067340	0.179574	0.067340	0.134680	0.134680	0.134680	0.022447	0.089787	0.089787	0.179574	0.044893	0.157127	0.067340	0.112233	0.157127	0.089787	0.179574	0.112233	0.089787	0.044893	0.112233	0.067340	0.089787	0.202020	0.067340
		DirectPA	0.000000	0.000000	0.000000	0.000000	0.000000	0.000000	0.785634	0.000000	0.000000	0.224467	0.157127	0.067340	0.291807	0.089787	0.067340	0.179574	0.067340	0.089787	0.179574	0.044893	0.179574	0.044893	0.089787	0.067340	0.224467	0.112233	0.134680	0.202020	0.067340	0.089787	0.157127	0.044893	0.134680	0.157127	0.067340	0.067340	0.157127	0.089787	0.067340	0.134680	0.067340	0.044893	0.044893
		DirectAP	0.000000	0.000000	0.000000	0.000000	0.000000	0.000000	0.179574	0.000000	0.000000	0.157127	0.112233	0.067340	0.112233	0.089787	0.089787	0.067340	0.202020	0.022447	0.067340	0.000000	0.044893	0.089787	0.112233	0.044893	0.089787	0.112233	0.112233	0.089787	0.112233	0.179574	0.044893	0.044893	0.179574	0.044893	0.134680	0.112233	0.134680	0.089787	0.044893	0.089787	0.112233	0.157127	0.044893
		Any	0.000000	0.000000	0.000000	0.000000	0.000000	0.000000	2.278749	0.105988	1.695813	1.006889	1.059883	1.059883	1.377848	0.688924	0.741918	0.847907	0.953895	0.529942	0.953895	0.635930	0.847907	0.741918	1.006889	0.900901	1.006889	1.006889	1.059883	1.483837	0.953895	1.059883	0.741918	0.794913	1.324854	0.794913	1.218866	0.953895	1.324854	0.635930	0.794913	1.059883	0.794913	1.112878	0.688924
		Cumulative	0.000000	0.000000	0.000000	0.000000	0.000000	0.000000	2.278749	2.384738	3.497615	4.451510	5.405405	5.988341	6.995231	7.578166	8.214096	8.744038	9.485957	9.856916	10.386857	10.969793	11.658718	12.135665	12.718601	13.248543	13.990461	14.785374	15.527292	16.481187	17.011129	17.700053	18.388977	18.971913	19.978802	20.508744	21.250662	21.992581	22.681505	22.999470	23.317435	23.953365	24.536301	25.225225	25.543190
11	ASCL2_MOUSE.H11MO.0.C		1F	0F	8P	7P	6P	5P	4P	3P	2P	1P	0S	1S	2S	3S	4S	5S	6S	7S	8S	9S	10S	11S	12S	13S	14S	15S	16S	17S	18S	19S	20S	21S	22S	23S	24S	25S	26S	27S	28S	29S
		Everted	0.000000	0.000000	0.000000	0.000000	0.000000	0.000000	0.000000	0.785634	0.000000	0.089787	0.179574	0.089787	0.067340	0.067340	0.067340	0.044893	0.067340	0.067340	0.044893	0.179574	0.067340	0.089787	0.134680	0.044893	0.067340	0.134680	0.157127	0.157127	0.022447	0.067340	0.157127	0.067340	0.067340	0.089787	0.134680	0.089787	0.044893	0.044893	0.134680	0.112233
		Inverted	0.000000	0.000000	0.067340	0.000000	0.022447	0.044893	0.000000	0.134680	0.112233	0.044893	0.157127	0.022447	0.044893	0.067340	0.089787	0.067340	0.044893	0.000000	0.067340	0.157127	0.112233	0.022447	0.112233	0.067340	0.022447	0.134680	0.089787	0.112233	0.089787	0.112233	0.089787	0.044893	0.112233	0.112233	0.134680	0.067340	0.089787	0.067340	0.067340	0.112233
		DirectPA	0.000000	0.000000	0.000000	0.000000	0.000000	0.000000	1.144781	0.000000	0.044893	0.134680	0.179574	0.179574	0.224467	0.112233	0.089787	0.157127	0.067340	0.067340	0.179574	0.067340	0.112233	0.134680	0.089787	0.067340	0.112233	0.112233	0.157127	0.157127	0.044893	0.089787	0.112233	0.067340	0.112233	0.067340	0.089787	0.067340	0.089787	0.134680	0.067340	0.089787
		DirectAP	0.000000	0.000000	0.000000	0.000000	0.000000	0.179574	0.000000	0.000000	0.112233	0.112233	0.067340	0.089787	0.089787	0.112233	0.112233	0.157127	0.022447	0.112233	0.022447	0.022447	0.112233	0.067340	0.044893	0.067340	0.202020	0.067340	0.112233	0.067340	0.157127	0.089787	0.067340	0.134680	0.044893	0.089787	0.067340	0.134680	0.112233	0.022447	0.157127	0.067340
		Any	0.000000	0.000000	0.156331	0.000000	0.052110	0.521105	2.657634	2.136529	0.625326	0.885878	1.354872	0.885878	0.990099	0.833768	0.833768	0.990099	0.468994	0.573215	0.729547	0.990099	0.937989	0.729547	0.885878	0.573215	0.937989	1.042209	1.198541	1.146430	0.729547	0.833768	0.990099	0.729547	0.781657	0.833768	0.990099	0.833768	0.781657	0.625326	0.990099	0.885878
		Cumulative	0.000000	0.000000	0.156331	0.156331	0.208442	0.677436	3.335070	4.585722	5.054716	5.888484	6.930693	7.660240	8.337676	8.963002	9.536217	10.369984	10.682647	11.047421	11.568525	12.402293	13.131839	13.548723	14.121939	14.590933	15.268369	15.997916	16.623241	17.457009	17.978114	18.499218	19.385096	19.958312	20.531527	21.104742	21.938510	22.355393	22.720167	23.137051	23.814487	24.387702
12	ATF1_MOUSE.H11MO.0.B		1F	0F	9P	8P	7P	6P	5P	4P	3P	2P	1P	0S	1S	2S	3S	4S	5S	6S	7S	8S	9S	10S	11S	12S	13S	14S	15S	16S	17S	18S	19S	20S	21S	22S	23S	24S	25S	26S	27S	28S	29S
		Everted	0.000000	0.000000	0.000000	0.000000	0.000000	0.000000	0.000000	0.000000	0.000000	0.000000	0.157127	0.112233	0.157127	0.112233	0.112233	0.157127	0.157127	0.112233	0.044893	0.067340	0.000000	0.067340	0.089787	0.044893	0.112233	0.044893	0.067340	0.179574	0.022447	0.022447	0.112233	0.089787	0.134680	0.179574	0.134680	0.089787	0.089787	0.089787	0.157127	0.067340	0.112233
		Inverted	0.000000	0.000000	0.000000	0.000000	0.000000	0.089787	0.044893	0.044893	0.089787	0.089787	0.089787	0.134680	0.134680	0.000000	0.224467	0.044893	0.112233	0.067340	0.067340	0.089787	0.157127	0.112233	0.112233	0.134680	0.157127	0.112233	0.067340	0.067340	0.067340	0.089787	0.089787	0.044893	0.044893	0.044893	0.112233	0.089787	0.112233	0.112233	0.157127	0.067340	0.089787
		DirectPA	0.000000	0.000000	0.000000	0.000000	0.000000	0.000000	0.000000	0.089787	0.000000	0.067340	0.067340	0.067340	0.112233	0.067340	0.067340	0.022447	0.112233	0.134680	0.067340	0.022447	0.067340	0.044893	0.067340	0.022447	0.089787	0.044893	0.067340	0.000000	0.179574	0.089787	0.044893	0.044893	0.112233	0.089787	0.067340	0.067340	0.067340	0.044893	0.067340	0.134680	0.044893
		DirectAP	0.000000	0.000000	0.000000	0.000000	0.000000	0.224467	0.022447	0.067340	0.089787	0.112233	0.157127	0.089787	0.179574	0.022447	0.112233	0.067340	0.089787	0.112233	0.089787	0.112233	0.112233	0.112233	0.044893	0.089787	0.157127	0.044893	0.134680	0.089787	0.112233	0.112233	0.179574	0.067340	0.134680	0.157127	0.022447	0.000000	0.089787	0.179574	0.112233	0.157127	0.044893
		Any	0.000000	0.000000	0.000000	0.000000	0.000000	0.706357	0.151362	0.454087	0.403633	0.605449	1.059536	0.857719	1.311806	0.403633	1.109990	0.655903	1.009082	0.908174	0.605449	0.605449	0.756811	0.756811	0.706357	0.655903	1.109990	0.554995	0.756811	0.706357	0.857719	0.706357	0.958628	0.554995	0.958628	1.059536	0.756811	0.554995	0.807265	0.958628	1.109990	0.958628	0.605449
		Cumulative	0.000000	0.000000	0.000000	0.000000	0.000000	0.706357	0.857719	1.311806	1.664985	2.270434	3.279516	4.086781	5.348133	5.751766	6.710394	7.366297	8.274470	9.081736	9.636731	10.141271	10.797175	11.352170	11.957619	12.613522	13.622603	14.026236	14.732593	15.237134	15.792129	16.296670	17.103935	17.507568	18.213925	18.920283	19.626640	20.131181	20.787084	21.493441	22.250252	22.906155	23.309788
13	ATF2_MOUSE.H11MO.0.A		0F	10P	9P	8P	7P	6P	5P	4P	3P	2P	1P	0S	1S	2S	3S	4S	5S	6S	7S	8S	9S	10S	11S	12S	13S	14S	15S	16S	17S	18S	19S	20S	21S	22S	23S	24S	25S	26S	27S	28S	29S
		Everted	0.000000	0.000000	0.000000	0.000000	0.000000	0.000000	0.000000	0.022447	0.000000	0.112233	0.224467	0.134680	0.134680	0.089787	0.134680	0.089787	0.134680	0.157127	0.089787	0.067340	0.067340	0.134680	0.022447	0.089787	0.089787	0.067340	0.157127	0.179574	0.022447	0.202020	0.044893	0.112233	0.157127	0.134680	0.202020	0.089787	0.089787	0.067340	0.089787	0.112233	0.112233
		Inverted	0.112233	0.000000	0.000000	0.000000	0.000000	0.044893	0.067340	0.089787	0.134680	0.134680	0.134680	0.157127	0.089787	0.044893	0.134680	0.134680	0.067340	0.067340	0.067340	0.089787	0.112233	0.000000	0.044893	0.202020	0.134680	0.157127	0.089787	0.112233	0.044893	0.112233	0.157127	0.112233	0.067340	0.157127	0.044893	0.022447	0.157127	0.044893	0.157127	0.089787	0.022447
		DirectPA	0.000000	0.000000	1.773288	0.000000	0.000000	0.000000	0.000000	0.000000	0.000000	0.022447	0.224467	0.112233	0.067340	0.134680	0.067340	0.179574	0.179574	0.134680	0.157127	0.089787	0.022447	0.089787	0.112233	0.112233	0.022447	0.067340	0.067340	0.089787	0.022447	0.044893	0.112233	0.067340	0.089787	0.134680	0.246914	0.112233	0.112233	0.022447	0.112233	0.089787	0.044893
		DirectAP	0.000000	0.000000	0.000000	0.000000	0.246914	0.022447	0.022447	0.157127	0.067340	0.202020	0.134680	0.134680	0.112233	0.089787	0.134680	0.179574	0.067340	0.067340	0.089787	0.089787	0.067340	0.044893	0.134680	0.134680	0.067340	0.134680	0.022447	0.067340	0.044893	0.112233	0.044893	0.134680	0.112233	0.067340	0.112233	0.134680	0.067340	0.246914	0.112233	0.044893	0.044893
		Any	0.250878	0.000000	3.963874	0.000000	0.551932	0.150527	0.200702	0.602107	0.451581	1.053688	1.555444	1.154039	0.903161	0.802810	1.053688	1.304566	1.003512	0.953337	0.903161	0.752634	0.602107	0.551932	0.702459	1.204215	0.702459	0.953337	0.752634	1.003512	0.301054	1.053688	0.802810	0.953337	0.953337	1.103864	1.354742	0.802810	0.953337	0.852985	1.053688	0.752634	0.501756
		Cumulative	0.250878	0.250878	4.214752	4.214752	4.766683	4.917210	5.117913	5.669844	5.920723	6.874059	8.278976	9.131962	9.834420	10.386352	11.189162	12.242850	12.995484	13.597592	14.300050	14.751631	15.303562	15.704967	16.307075	17.160060	17.711992	18.314099	18.765680	19.317612	19.568490	20.371300	20.873056	21.475163	22.127446	22.880080	24.034119	24.686402	25.288510	25.890617	26.342198	26.793778	26.944305
14	ATF3_MOUSE.H11MO.0.A		1F	0F	8P	7P	6P	5P	4P	3P	2P	1P	0S	1S	2S	3S	4S	5S	6S	7S	8S	9S	10S	11S	12S	13S	14S	15S	16S	17S	18S	19S	20S	21S	22S	23S	24S	25S	26S	27S	28S	29S
		Everted	0.000000	0.000000	0.000000	0.000000	0.000000	0.000000	0.000000	0.000000	0.044893	0.179574	0.044893	0.089787	0.067340	0.089787	0.044893	0.089787	0.044893	0.067340	0.112233	0.089787	0.067340	0.089787	0.067340	0.089787	0.134680	0.089787	0.044893	0.134680	0.112233	0.044893	0.089787	0.067340	0.112233	0.044893	0.134680	0.022447	0.044893	0.067340	0.089787	0.179574
		Inverted	1.301908	0.000000	0.000000	0.000000	0.067340	0.000000	0.112233	0.067340	0.246914	0.044893	0.089787	0.067340	0.067340	0.067340	0.067340	0.202020	0.000000	0.157127	0.067340	0.157127	0.089787	0.112233	0.157127	0.067340	0.089787	0.000000	0.089787	0.067340	0.067340	0.089787	0.067340	0.067340	0.112233	0.067340	0.089787	0.022447	0.134680	0.044893	0.089787	0.089787
		DirectPA	0.000000	0.000000	0.000000	0.000000	0.000000	0.000000	0.000000	0.000000	0.000000	0.134680	0.134680	0.089787	0.022447	0.067340	0.157127	0.000000	0.179574	0.112233	0.089787	0.134680	0.067340	0.179574	0.134680	0.089787	0.089787	0.112233	0.044893	0.112233	0.112233	0.134680	0.179574	0.044893	0.089787	0.179574	0.044893	0.089787	0.089787	0.112233	0.022447	0.089787
		DirectAP	0.000000	0.000000	0.000000	0.000000	0.493827	0.067340	0.112233	0.157127	0.224467	0.044893	0.179574	0.112233	0.067340	0.134680	0.022447	0.112233	0.044893	0.044893	0.157127	0.089787	0.067340	0.044893	0.044893	0.112233	0.112233	0.089787	0.067340	0.022447	0.089787	0.067340	0.044893	0.044893	0.067340	0.157127	0.089787	0.067340	0.067340	0.067340	0.134680	0.067340
		Any	3.009860	0.000000	0.000000	0.000000	1.297353	0.155682	0.518941	0.518941	1.193565	0.934094	1.037883	0.830306	0.518941	0.830306	0.622730	0.934094	0.570835	0.882200	0.985989	1.089777	0.674624	0.985989	0.934094	0.830306	0.985989	0.674624	0.570835	0.778412	0.882200	0.778412	0.882200	0.518941	0.882200	1.037883	0.830306	0.467047	0.778412	0.674624	0.778412	0.985989
		Cumulative	3.009860	3.009860	3.009860	3.009860	4.203425	4.359107	4.826155	5.293202	6.434873	7.317073	8.251168	8.925791	9.340944	9.963674	10.534510	11.312922	11.831863	12.506487	13.440581	14.167099	14.737935	15.620135	16.294759	16.865594	17.488324	18.111053	18.578101	19.252724	20.031136	20.550078	21.328490	21.691749	22.158796	22.833420	23.404255	23.611832	23.975091	24.545926	25.116762	25.998962
15	ATF4_MOUSE.H11MO.0.A		0F	11P	10P	9P	8P	7P	6P	5P	4P	3P	2P	1P	0S	1S	2S	3S	4S	5S	6S	7S	8S	9S	10S	11S	12S	13S	14S	15S	16S	17S	18S	19S	20S	21S	22S	23S	24S	25S	26S	27S	28S	29S
		Everted	0.000000	0.000000	0.000000	0.000000	0.000000	0.000000	0.000000	0.000000	0.000000	0.134680	0.089787	0.134680	0.089787	0.134680	0.134680	0.112233	0.044893	0.134680	0.179574	0.179574	0.112233	0.134680	0.179574	0.067340	0.134680	0.089787	0.067340	0.157127	0.134680	0.022447	0.089787	0.134680	0.179574	0.067340	0.179574	0.112233	0.112233	0.112233	0.067340	0.067340	0.134680	0.067340
		Inverted	0.000000	0.381594	0.516274	0.000000	0.000000	0.000000	0.067340	0.291807	0.112233	0.044893	0.067340	0.157127	0.112233	0.112233	0.179574	0.134680	0.157127	0.022447	0.089787	0.044893	0.134680	0.179574	0.067340	0.089787	0.134680	0.089787	0.112233	0.112233	0.089787	0.089787	0.067340	0.067340	0.134680	0.134680	0.067340	0.112233	0.044893	0.157127	0.044893	0.044893	0.134680	0.000000
		DirectPA	0.000000	0.000000	0.000000	0.022447	0.000000	0.000000	0.000000	0.000000	0.000000	0.000000	0.022447	0.246914	0.067340	0.022447	0.067340	0.089787	0.202020	0.202020	0.179574	0.022447	0.044893	0.022447	0.089787	0.112233	0.022447	0.089787	0.044893	0.112233	0.044893	0.022447	0.134680	0.089787	0.112233	0.112233	0.134680	0.112233	0.134680	0.089787	0.134680	0.134680	0.134680	0.067340
		DirectAP	0.000000	0.000000	0.000000	0.000000	0.269360	0.044893	0.067340	0.089787	0.044893	0.202020	0.157127	0.134680	0.157127	0.089787	0.067340	0.134680	0.112233	0.067340	0.112233	0.067340	0.246914	0.157127	0.022447	0.089787	0.112233	0.112233	0.112233	0.044893	0.067340	0.089787	0.112233	0.089787	0.067340	0.089787	0.112233	0.134680	0.067340	0.291807	0.089787	0.067340	0.179574	0.202020
		Any	0.000000	0.826446	1.118133	0.048614	0.583374	0.097229	0.291687	0.826446	0.340301	0.826446	0.729217	1.458435	0.923675	0.777832	0.972290	1.020904	1.118133	0.875061	1.215362	0.680603	1.166748	1.069519	0.729217	0.729217	0.875061	0.826446	0.729217	0.923675	0.729217	0.486145	0.875061	0.826446	1.069519	0.875061	1.069519	1.020904	0.777832	1.409820	0.729217	0.680603	1.215362	0.729217
		Cumulative	0.000000	0.826446	1.895965	1.944579	2.527953	2.625182	2.868255	3.694701	4.035002	4.764220	5.493437	6.806028	7.681089	8.264463	9.188138	10.111813	11.084103	11.861935	12.882839	13.563442	14.487117	15.119105	15.653865	16.334468	16.966456	17.792902	18.279047	19.105493	19.640253	19.980554	20.612543	21.147302	22.022363	22.702965	23.286339	24.015557	24.550316	25.619835	26.203209	26.737968	27.564414	28.147788
16	ATOH1_MOUSE.H11MO.0.B		1F	0F	8P	7P	6P	5P	4P	3P	2P	1P	0S	1S	2S	3S	4S	5S	6S	7S	8S	9S	10S	11S	12S	13S	14S	15S	16S	17S	18S	19S	20S	21S	22S	23S	24S	25S	26S	27S	28S	29S
		Everted	0.000000	0.000000	0.000000	0.000000	0.000000	0.000000	1.279461	0.000000	0.067340	0.112233	0.157127	0.112233	0.157127	0.067340	0.044893	0.157127	0.089787	0.022447	0.157127	0.022447	0.134680	0.089787	0.157127	0.067340	0.067340	0.179574	0.112233	0.224467	0.067340	0.157127	0.044893	0.089787	0.112233	0.089787	0.134680	0.044893	0.067340	0.134680	0.157127	0.157127
		Inverted	0.000000	0.000000	0.000000	0.000000	0.000000	0.179574	0.000000	0.000000	0.112233	0.157127	0.022447	0.089787	0.044893	0.044893	0.134680	0.179574	0.000000	0.067340	0.067340	0.044893	0.067340	0.067340	0.044893	0.022447	0.179574	0.089787	0.112233	0.067340	0.157127	0.067340	0.044893	0.179574	0.112233	0.134680	0.067340	0.089787	0.134680	0.044893	0.179574	0.134680
		DirectPA	0.000000	0.000000	0.000000	0.000000	0.000000	0.000000	0.000000	0.695847	0.000000	0.089787	0.134680	0.067340	0.044893	0.089787	0.134680	0.022447	0.089787	0.044893	0.022447	0.112233	0.089787	0.089787	0.134680	0.044893	0.067340	0.044893	0.134680	0.134680	0.134680	0.067340	0.157127	0.089787	0.202020	0.157127	0.089787	0.179574	0.067340	0.157127	0.157127	0.157127
		DirectAP	0.000000	0.000000	0.202020	0.000000	0.179574	0.000000	0.000000	0.112233	0.157127	0.022447	0.112233	0.022447	0.067340	0.089787	0.157127	0.000000	0.022447	0.089787	0.112233	0.179574	0.134680	0.089787	0.089787	0.089787	0.089787	0.157127	0.089787	0.112233	0.022447	0.112233	0.134680	0.044893	0.179574	0.089787	0.157127	0.067340	0.112233	0.044893	0.269360	0.157127
		Any	0.000000	0.000000	0.461775	0.000000	0.410467	0.410467	2.924577	1.847101	0.769625	0.872242	0.974859	0.667009	0.718317	0.667009	1.077476	0.820934	0.461775	0.513084	0.820934	0.820934	0.974859	0.769625	0.974859	0.513084	0.923551	1.026167	1.026167	1.231401	0.872242	0.923551	0.872242	0.923551	1.385326	1.077476	1.026167	0.872242	0.872242	0.872242	1.744484	1.385326
		Cumulative	0.000000	0.000000	0.461775	0.461775	0.820934	1.180092	4.053361	5.079528	5.746537	6.208312	6.875321	7.439713	8.004105	8.414572	9.184197	9.748589	10.107748	10.518214	11.133915	11.800924	12.519241	12.981016	13.596716	14.058492	14.828117	15.546434	16.008209	16.726526	17.085685	17.804002	18.522319	19.035403	20.010262	20.728579	21.652129	21.908671	22.421755	22.986147	24.166239	24.781939
17	BACH1_MOUSE.H11MO.0.C		1F	0F	11P	10P	9P	8P	7P	6P	5P	4P	3P	2P	1P	0S	1S	2S	3S	4S	5S	6S	7S	8S	9S	10S	11S	12S	13S	14S	15S	16S	17S	18S	19S	20S	21S	22S	23S	24S	25S	26S	27S	28S	29S
		Everted	0.000000	0.000000	0.000000	0.000000	0.000000	0.000000	0.000000	0.022447	0.000000	0.044893	0.000000	0.202020	0.157127	0.112233	0.044893	0.112233	0.157127	0.157127	0.112233	0.134680	0.134680	0.067340	0.134680	0.044893	0.022447	0.044893	0.089787	0.067340	0.157127	0.157127	0.044893	0.067340	0.202020	0.112233	0.089787	0.022447	0.134680	0.089787	0.067340	0.044893	0.157127	0.089787	0.157127
		Inverted	0.336700	0.000000	0.000000	0.000000	0.000000	0.022447	0.404040	0.044893	0.112233	0.000000	0.112233	0.112233	0.157127	0.022447	0.067340	0.202020	0.044893	0.089787	0.224467	0.157127	0.044893	0.089787	0.044893	0.157127	0.112233	0.134680	0.134680	0.044893	0.067340	0.112233	0.134680	0.112233	0.044893	0.134680	0.179574	0.044893	0.246914	0.067340	0.089787	0.157127	0.067340	0.112233	0.089787
		DirectPA	0.000000	0.000000	0.000000	0.000000	0.000000	0.000000	0.022447	0.000000	0.000000	0.583614	0.404040	0.022447	0.246914	0.246914	0.089787	0.112233	0.089787	0.067340	0.157127	0.112233	0.157127	0.112233	0.112233	0.157127	0.134680	0.134680	0.089787	0.202020	0.022447	0.179574	0.157127	0.022447	0.112233	0.179574	0.134680	0.044893	0.044893	0.089787	0.022447	0.044893	0.157127	0.067340	0.157127
		DirectAP	0.000000	1.189675	0.000000	0.000000	0.000000	1.279461	0.022447	0.157127	0.089787	0.089787	0.089787	0.089787	0.112233	0.044893	0.089787	0.067340	0.246914	0.089787	0.112233	0.179574	0.224467	0.134680	0.134680	0.089787	0.179574	0.067340	0.089787	0.067340	0.044893	0.089787	0.089787	0.000000	0.157127	0.112233	0.179574	0.112233	0.067340	0.044893	0.112233	0.112233	0.134680	0.112233	0.022447
		Any	0.703895	2.487095	0.000000	0.000000	0.000000	2.721727	0.938527	0.469263	0.422337	1.501642	1.267011	0.844674	1.407790	0.891600	0.610042	1.032379	1.126232	0.844674	1.220084	1.220084	1.173158	0.844674	0.891600	0.938527	0.938527	0.797748	0.844674	0.797748	0.610042	1.126232	0.891600	0.422337	1.079305	1.126232	1.173158	0.469263	0.985453	0.610042	0.610042	0.750821	1.079305	0.797748	0.891600
		Cumulative	0.703895	3.097137	3.097137	3.097137	3.097137	5.631159	6.428907	6.851244	7.273580	8.634444	9.760676	10.558423	11.731581	12.388550	12.857813	13.702487	14.547161	15.297982	16.283435	17.175035	17.972783	18.582825	19.192867	19.896762	20.600657	21.210699	21.914594	22.477710	22.806194	23.650868	24.026279	24.354763	25.011732	25.809479	26.560300	26.935711	27.592679	27.968090	28.390427	28.906617	29.516659	30.079775	30.736743
18	BACH2_MOUSE.H11MO.0.A		0F	10P	9P	8P	7P	6P	5P	4P	3P	2P	1P	0S	1S	2S	3S	4S	5S	6S	7S	8S	9S	10S	11S	12S	13S	14S	15S	16S	17S	18S	19S	20S	21S	22S	23S	24S	25S	26S	27S	28S	29S
		Everted	0.000000	0.000000	0.000000	0.000000	0.000000	0.067340	0.000000	0.044893	0.022447	0.000000	0.134680	0.112233	0.112233	0.067340	0.134680	0.134680	0.112233	0.179574	0.269360	0.044893	0.246914	0.067340	0.089787	0.067340	0.112233	0.089787	0.112233	0.179574	0.044893	0.089787	0.112233	0.089787	0.089787	0.089787	0.067340	0.224467	0.157127	0.157127	0.157127	0.157127	0.179574
		Inverted	0.000000	1.616162	0.000000	0.000000	0.000000	0.089787	0.022447	0.089787	0.089787	0.134680	0.089787	0.112233	0.067340	0.134680	0.112233	0.089787	0.134680	0.022447	0.134680	0.112233	0.202020	0.134680	0.067340	0.134680	0.134680	0.134680	0.112233	0.067340	0.089787	0.044893	0.089787	0.089787	0.112233	0.112233	0.112233	0.044893	0.067340	0.202020	0.067340	0.157127	0.044893
		DirectPA	1.189675	0.000000	0.000000	0.000000	0.000000	0.000000	0.000000	0.000000	0.000000	0.000000	0.067340	0.112233	0.067340	0.089787	0.134680	0.044893	0.044893	0.157127	0.179574	0.179574	0.202020	0.246914	0.224467	0.134680	0.134680	0.202020	0.067340	0.089787	0.112233	0.134680	0.157127	0.179574	0.089787	0.067340	0.134680	0.067340	0.089787	0.067340	0.044893	0.089787	0.067340
		DirectAP	0.000000	0.000000	0.000000	0.808081	0.022447	0.112233	0.067340	0.067340	0.067340	0.089787	0.202020	0.067340	0.134680	0.112233	0.291807	0.067340	0.179574	0.179574	0.157127	0.134680	0.134680	0.044893	0.089787	0.067340	0.022447	0.067340	0.089787	0.067340	0.179574	0.067340	0.112233	0.112233	0.089787	0.112233	0.044893	0.112233	0.000000	0.157127	0.134680	0.157127	0.089787
		Any	2.527420	3.433476	0.000000	1.716738	0.047687	0.572246	0.190749	0.429185	0.381497	0.476872	1.049118	0.858369	0.810682	0.858369	1.430615	0.715308	1.001431	1.144492	1.525990	0.953743	1.669051	1.049118	1.001431	0.858369	0.858369	1.001431	0.810682	0.858369	0.906056	0.715308	0.953743	1.001431	0.810682	0.810682	0.762995	0.953743	0.667620	1.239866	0.858369	1.192179	0.810682
		Cumulative	2.527420	4.721030	4.721030	6.294707	6.342394	6.580830	6.771578	7.153076	7.534573	8.011445	8.917501	9.489747	10.109680	10.729614	11.969480	12.541726	13.257034	14.258464	15.307582	15.927515	17.167382	17.787315	18.359561	18.931807	19.599428	20.219361	20.839294	21.554602	22.031474	22.603720	23.175966	23.700525	24.225083	24.701955	25.035765	25.655699	26.132570	26.895565	27.467811	28.230806	28.659990
19	BARX1_MOUSE.H11MO.0.C		0F	11P	10P	9P	8P	7P	6P	5P	4P	3P	2P	1P	0S	1S	2S	3S	4S	5S	6S	7S	8S	9S	10S	11S	12S	13S	14S	15S	16S	17S	18S	19S	20S	21S	22S	23S	24S	25S	26S	27S	28S	29S
		Everted	0.000000	0.000000	0.000000	0.000000	0.000000	0.067340	0.000000	0.000000	0.044893	0.067340	0.000000	0.044893	0.044893	0.022447	0.044893	0.022447	0.022447	0.067340	0.044893	0.000000	0.022447	0.179574	0.157127	0.044893	0.089787	0.044893	0.044893	0.179574	0.044893	0.067340	0.067340	0.067340	0.067340	0.112233	0.089787	0.112233	0.044893	0.044893	0.089787	0.089787	0.067340	0.089787
		Inverted	0.000000	0.000000	0.000000	0.000000	0.000000	0.000000	0.000000	0.089787	0.067340	0.089787	0.089787	0.112233	0.044893	0.089787	0.067340	0.022447	0.044893	0.089787	0.067340	0.067340	0.044893	0.022447	0.067340	0.022447	0.067340	0.089787	0.022447	0.044893	0.112233	0.067340	0.134680	0.067340	0.000000	0.067340	0.112233	0.044893	0.044893	0.089787	0.089787	0.022447	0.067340	0.022447
		DirectPA	0.000000	0.000000	0.000000	0.000000	0.000000	0.000000	1.997755	0.000000	0.157127	0.314254	0.112233	0.246914	0.112233	0.112233	0.000000	0.067340	0.089787	0.134680	0.044893	0.157127	0.134680	0.134680	0.134680	0.067340	0.134680	0.112233	0.089787	0.089787	0.022447	0.134680	0.112233	0.067340	0.044893	0.022447	0.044893	0.067340	0.134680	0.067340	0.044893	0.067340	0.089787	0.112233
		DirectAP	0.000000	0.000000	0.000000	0.022447	0.000000	0.044893	0.224467	0.089787	0.112233	0.044893	0.089787	0.157127	0.134680	0.067340	0.067340	0.044893	0.022447	0.022447	0.112233	0.000000	0.112233	0.112233	0.022447	0.067340	0.089787	0.067340	0.044893	0.157127	0.044893	0.044893	0.067340	0.022447	0.000000	0.112233	0.067340	0.112233	0.112233	0.112233	0.000000	0.022447	0.089787	0.089787
		Any	0.000000	0.000000	0.000000	0.055096	0.000000	0.275482	5.399449	0.440771	0.936639	1.267218	0.716253	1.322314	0.826446	0.716253	0.440771	0.385675	0.440771	0.771350	0.661157	0.550964	0.716253	1.101928	0.936639	0.495868	0.881543	0.716253	0.495868	1.157025	0.550964	0.771350	0.936639	0.550964	0.275482	0.771350	0.771350	0.826446	0.826446	0.771350	0.550964	0.495868	0.771350	0.771350
		Cumulative	0.000000	0.000000	0.000000	0.055096	0.055096	0.330579	5.730028	6.115702	6.997245	8.209366	8.760331	9.972452	10.578512	11.184573	11.460055	11.735537	12.066116	12.837466	13.333333	13.774105	14.269972	15.206612	15.922865	16.143251	16.859504	17.300275	17.741047	18.622590	19.063361	19.724518	20.385675	20.881543	20.991736	21.597796	22.203857	22.754821	23.360882	24.022039	24.352617	24.793388	25.289256	25.785124
20	BATF_MOUSE.H11MO.0.A		3F	2F	1F	0F	11P	10P	9P	8P	7P	6P	5P	4P	3P	2P	1P	0S	1S	2S	3S	4S	5S	6S	7S	8S	9S	10S	11S	12S	13S	14S	15S	16S	17S	18S	19S	20S	21S	22S	23S	24S	25S	26S	27S	28S	29S
		Everted	0.000000	0.000000	0.000000	0.000000	0.000000	0.224467	0.202020	0.224467	0.000000	0.022447	0.022447	0.000000	0.067340	0.000000	0.134680	0.157127	0.067340	0.157127	0.089787	0.067340	0.112233	0.067340	0.022447	0.089787	0.157127	0.112233	0.112233	0.112233	0.134680	0.067340	0.044893	0.067340	0.089787	0.067340	0.067340	0.067340	0.044893	0.067340	0.112233	0.067340	0.089787	0.089787	0.202020	0.022447	0.044893
		Inverted	0.000000	0.000000	0.000000	0.000000	0.000000	0.628507	0.000000	0.000000	0.000000	0.471380	0.022447	0.134680	0.089787	0.202020	0.044893	0.044893	0.067340	0.067340	0.157127	0.067340	0.134680	0.044893	0.044893	0.134680	0.112233	0.067340	0.134680	0.022447	0.089787	0.112233	0.022447	0.112233	0.112233	0.022447	0.134680	0.089787	0.134680	0.089787	0.202020	0.134680	0.044893	0.112233	0.000000	0.089787	0.089787
		DirectPA	0.000000	0.000000	0.000000	0.000000	2.805836	0.000000	0.000000	0.000000	0.000000	0.000000	0.000000	0.246914	0.000000	0.112233	0.089787	0.089787	0.044893	0.112233	0.089787	0.112233	0.134680	0.112233	0.089787	0.044893	0.112233	0.044893	0.112233	0.067340	0.044893	0.044893	0.089787	0.157127	0.089787	0.089787	0.067340	0.157127	0.067340	0.044893	0.134680	0.022447	0.000000	0.134680	0.044893	0.044893	0.044893
		DirectAP	0.022447	0.044893	0.089787	0.493827	0.134680	0.179574	0.067340	0.246914	0.179574	0.044893	0.134680	0.044893	0.044893	0.134680	0.202020	0.134680	0.134680	0.067340	0.112233	0.089787	0.089787	0.044893	0.067340	0.044893	0.134680	0.112233	0.000000	0.089787	0.089787	0.134680	0.067340	0.134680	0.044893	0.134680	0.179574	0.022447	0.000000	0.022447	0.022447	0.067340	0.089787	0.044893	0.067340	0.067340	0.246914
		Any	0.052056	0.104112	0.208225	1.145237	6.819365	2.394586	0.624675	1.093181	0.416450	1.249349	0.416450	0.989068	0.468506	1.041124	1.093181	0.989068	0.728787	0.937012	1.041124	0.780843	1.041124	0.624675	0.520562	0.728787	1.197293	0.780843	0.832900	0.676731	0.832900	0.832900	0.520562	1.093181	0.728787	0.728787	1.041124	0.780843	0.572618	0.520562	1.093181	0.676731	0.520562	0.884956	0.728787	0.520562	0.989068
		Cumulative	0.052056	0.156169	0.364394	1.509630	8.224883	9.890682	10.307132	11.244144	11.608537	12.649662	13.014055	13.794898	14.055180	14.888079	15.720979	16.449766	16.866216	17.595003	18.219677	18.636127	19.364914	19.781364	20.197814	20.614263	21.343050	21.811556	22.384175	22.852681	23.373243	23.841749	24.206143	24.882874	25.351379	25.923998	26.652785	27.225403	27.485685	27.745966	28.318584	28.682978	29.099427	29.776158	30.192608	30.348777	31.025508
21	BATF3_MOUSE.H11MO.0.A		2F	1F	0F	11P	10P	9P	8P	7P	6P	5P	4P	3P	2P	1P	0S	1S	2S	3S	4S	5S	6S	7S	8S	9S	10S	11S	12S	13S	14S	15S	16S	17S	18S	19S	20S	21S	22S	23S	24S	25S	26S	27S	28S	29S
		Everted	0.000000	0.000000	0.000000	0.000000	0.000000	0.000000	0.000000	0.000000	0.000000	0.000000	0.000000	0.000000	0.089787	0.022447	0.022447	0.089787	0.089787	0.022447	0.044893	0.000000	0.067340	0.067340	0.044893	0.089787	0.067340	0.044893	0.089787	0.089787	0.067340	0.044893	0.089787	0.089787	0.067340	0.157127	0.044893	0.044893	0.022447	0.000000	0.044893	0.067340	0.044893	0.067340	0.044893	0.022447
		Inverted	0.000000	0.000000	0.000000	0.000000	0.134680	0.000000	0.381594	0.000000	0.000000	0.067340	0.044893	0.022447	0.089787	0.022447	0.089787	0.044893	0.067340	0.157127	0.112233	0.089787	0.044893	0.089787	0.022447	0.044893	0.067340	0.044893	0.000000	0.044893	0.022447	0.089787	0.067340	0.044893	0.000000	0.022447	0.022447	0.112233	0.022447	0.067340	0.089787	0.089787	0.044893	0.044893	0.112233	0.067340
		DirectPA	0.000000	0.000000	0.000000	0.000000	0.022447	0.987654	0.022447	0.000000	0.336700	0.089787	0.022447	0.022447	0.067340	0.067340	0.224467	0.022447	0.179574	0.089787	0.044893	0.089787	0.089787	0.089787	0.044893	0.067340	0.179574	0.044893	0.089787	0.112233	0.089787	0.112233	0.067340	0.044893	0.067340	0.089787	0.022447	0.022447	0.157127	0.000000	0.067340	0.179574	0.134680	0.134680	0.067340	0.134680
		DirectAP	0.000000	0.785634	0.336700	0.000000	0.022447	0.157127	0.404040	0.022447	0.089787	0.000000	0.157127	0.067340	0.067340	0.044893	0.089787	0.089787	0.112233	0.112233	0.022447	0.000000	0.112233	0.022447	0.134680	0.044893	0.089787	0.067340	0.067340	0.044893	0.044893	0.134680	0.044893	0.089787	0.067340	0.067340	0.044893	0.044893	0.067340	0.044893	0.067340	0.089787	0.044893	0.022447	0.134680	0.022447
		Any	0.000000	2.079620	0.891266	0.000000	0.475342	3.030303	2.079620	0.059418	1.128936	0.415924	0.594177	0.297089	0.772430	0.415924	1.128936	0.653595	1.188354	1.010101	0.594177	0.475342	0.831848	0.713012	0.653595	0.653595	1.069519	0.534759	0.594177	0.772430	0.594177	1.010101	0.713012	0.713012	0.534759	0.891266	0.356506	0.594177	0.713012	0.297089	0.713012	1.128936	0.713012	0.713012	0.950683	0.653595
		Cumulative	0.000000	2.079620	2.970885	2.970885	3.446227	6.417112	8.377897	8.437314	9.328580	9.744504	10.219846	10.516934	11.111111	11.527035	12.358883	13.012478	14.022579	14.795009	15.270351	15.686275	16.221034	16.755793	17.231135	17.587641	18.360071	18.716578	19.251337	19.786096	20.202020	21.033868	21.628045	22.162805	22.341058	23.054070	23.351159	23.648247	24.064171	24.301842	24.777184	25.727867	26.084373	26.619133	27.332145	27.748069
22	BCL6_MOUSE.H11MO.0.A		0F	11P	10P	9P	8P	7P	6P	5P	4P	3P	2P	1P	0S	1S	2S	3S	4S	5S	6S	7S	8S	9S	10S	11S	12S	13S	14S	15S	16S	17S	18S	19S	20S	21S	22S	23S	24S	25S	26S	27S	28S	29S
		Everted	0.000000	0.000000	0.000000	0.000000	0.000000	0.000000	0.044893	0.000000	0.000000	0.000000	0.022447	0.044893	0.134680	0.089787	0.134680	0.022447	0.022447	0.089787	0.000000	0.044893	0.089787	0.067340	0.089787	0.044893	0.044893	0.089787	0.089787	0.022447	0.067340	0.134680	0.067340	0.067340	0.022447	0.112233	0.089787	0.067340	0.067340	0.134680	0.067340	0.067340	0.089787	0.067340
		Inverted	0.000000	0.000000	0.000000	0.089787	0.202020	0.067340	0.000000	0.000000	0.134680	0.112233	0.000000	0.044893	0.044893	0.044893	0.067340	0.044893	0.044893	0.067340	0.112233	0.112233	0.112233	0.089787	0.067340	0.022447	0.044893	0.022447	0.157127	0.044893	0.044893	0.022447	0.089787	0.067340	0.067340	0.089787	0.112233	0.157127	0.089787	0.044893	0.067340	0.044893	0.179574	0.112233
		DirectPA	0.000000	0.000000	0.000000	0.000000	0.000000	0.000000	0.000000	0.000000	0.022447	0.000000	0.022447	0.044893	0.089787	0.089787	0.022447	0.067340	0.067340	0.067340	0.089787	0.134680	0.112233	0.067340	0.022447	0.044893	0.067340	0.179574	0.089787	0.067340	0.089787	0.022447	0.022447	0.044893	0.022447	0.000000	0.044893	0.089787	0.202020	0.067340	0.134680	0.112233	0.179574	0.067340
		DirectAP	0.000000	0.022447	0.044893	0.044893	0.426487	0.044893	0.067340	0.000000	0.044893	0.022447	0.044893	0.157127	0.022447	0.067340	0.089787	0.089787	0.044893	0.067340	0.134680	0.067340	0.089787	0.022447	0.067340	0.044893	0.089787	0.022447	0.112233	0.089787	0.134680	0.089787	0.067340	0.067340	0.044893	0.022447	0.089787	0.112233	0.089787	0.089787	0.044893	0.112233	0.089787	0.067340
		Any	0.000000	0.054171	0.108342	0.325027	1.516793	0.270856	0.270856	0.000000	0.487541	0.325027	0.216685	0.704225	0.704225	0.704225	0.758397	0.541712	0.433369	0.704225	0.812568	0.866739	0.975081	0.595883	0.595883	0.379198	0.595883	0.758397	1.083424	0.541712	0.812568	0.650054	0.595883	0.595883	0.379198	0.541712	0.812568	1.029252	1.083424	0.812568	0.758397	0.812568	1.300108	0.758397
		Cumulative	0.000000	0.054171	0.162514	0.487541	2.004334	2.275190	2.546046	2.546046	2.925244	3.250271	3.466956	4.171181	4.875406	5.579632	6.175515	6.717226	7.096425	7.692308	8.342362	9.154930	9.967497	10.455038	10.942579	11.267606	11.755146	12.351029	13.271939	13.596966	14.355363	14.842904	15.330444	15.709642	15.926327	16.251354	16.793066	17.605634	18.580715	19.176598	19.772481	20.476706	21.289274	21.830986
23	BHA15_MOUSE.H11MO.0.A		0F	10P	9P	8P	7P	6P	5P	4P	3P	2P	1P	0S	1S	2S	3S	4S	5S	6S	7S	8S	9S	10S	11S	12S	13S	14S	15S	16S	17S	18S	19S	20S	21S	22S	23S	24S	25S	26S	27S	28S	29S
		Everted	0.000000	0.000000	0.000000	0.000000	0.000000	0.897868	0.000000	0.067340	0.202020	0.112233	0.112233	0.157127	0.112233	0.044893	0.157127	0.112233	0.044893	0.112233	0.067340	0.202020	0.112233	0.067340	0.067340	0.112233	0.067340	0.134680	0.134680	0.089787	0.112233	0.000000	0.067340	0.067340	0.112233	0.134680	0.000000	0.089787	0.112233	0.179574	0.089787	0.157127	0.022447
		Inverted	0.000000	0.000000	0.000000	0.000000	0.022447	0.000000	0.179574	0.000000	0.000000	0.112233	0.134680	0.022447	0.044893	0.044893	0.112233	0.067340	0.134680	0.044893	0.067340	0.044893	0.112233	0.067340	0.067340	0.067340	0.044893	0.044893	0.089787	0.134680	0.067340	0.112233	0.044893	0.067340	0.112233	0.089787	0.134680	0.022447	0.112233	0.067340	0.044893	0.157127	0.179574
		DirectPA	0.000000	0.000000	0.000000	0.000000	0.000000	0.000000	0.000000	0.000000	0.695847	0.000000	0.134680	0.134680	0.067340	0.044893	0.157127	0.067340	0.044893	0.089787	0.044893	0.000000	0.112233	0.067340	0.089787	0.134680	0.067340	0.112233	0.089787	0.157127	0.157127	0.044893	0.022447	0.134680	0.044893	0.044893	0.112233	0.089787	0.112233	0.044893	0.044893	0.134680	0.157127
		DirectAP	0.000000	0.000000	0.000000	0.089787	0.044893	0.000000	0.112233	0.044893	0.022447	0.089787	0.067340	0.022447	0.000000	0.067340	0.067340	0.044893	0.022447	0.112233	0.157127	0.134680	0.089787	0.112233	0.044893	0.067340	0.134680	0.112233	0.157127	0.089787	0.044893	0.112233	0.112233	0.112233	0.067340	0.157127	0.089787	0.089787	0.089787	0.134680	0.112233	0.112233	0.112233
		Any	0.000000	0.000000	0.000000	0.220386	0.165289	2.203857	0.716253	0.275482	2.258953	0.771350	1.101928	0.826446	0.550964	0.495868	1.212121	0.716253	0.606061	0.881543	0.826446	0.936639	1.046832	0.771350	0.661157	0.936639	0.771350	0.991736	1.157025	1.157025	0.936639	0.661157	0.606061	0.936639	0.826446	1.046832	0.826446	0.716253	1.046832	1.046832	0.716253	1.377410	1.157025
		Cumulative	0.000000	0.000000	0.000000	0.220386	0.385675	2.589532	3.140496	3.415978	4.462810	5.123967	6.005510	6.446281	6.776860	7.162534	8.044077	8.539945	9.146006	9.641873	10.358127	11.184573	11.900826	12.396694	12.782369	13.388430	13.994490	14.655647	15.482094	16.198347	16.639118	16.914601	17.465565	18.181818	18.677686	19.449036	19.889807	20.385675	21.046832	21.818182	22.258953	22.865014	23.636364
24	BHE40_MOUSE.H11MO.0.A		1F	0F	8P	7P	6P	5P	4P	3P	2P	1P	0S	1S	2S	3S	4S	5S	6S	7S	8S	9S	10S	11S	12S	13S	14S	15S	16S	17S	18S	19S	20S	21S	22S	23S	24S	25S	26S	27S	28S	29S
		Everted	0.000000	0.000000	0.000000	0.000000	0.000000	0.314254	0.000000	0.538721	0.000000	0.112233	0.067340	0.089787	0.044893	0.291807	0.067340	0.134680	0.044893	0.067340	0.044893	0.134680	0.134680	0.134680	0.044893	0.067340	0.044893	0.067340	0.067340	0.157127	0.089787	0.067340	0.089787	0.134680	0.089787	0.112233	0.044893	0.067340	0.134680	0.202020	0.067340	0.089787
		Inverted	0.000000	0.000000	0.291807	0.000000	0.112233	0.000000	0.022447	0.089787	0.089787	0.157127	0.157127	0.157127	0.000000	0.089787	0.179574	0.089787	0.134680	0.044893	0.044893	0.134680	0.112233	0.067340	0.044893	0.157127	0.067340	0.067340	0.134680	0.022447	0.112233	0.157127	0.044893	0.202020	0.022447	0.112233	0.089787	0.112233	0.089787	0.000000	0.112233	0.000000
		DirectPA	0.000000	0.000000	0.000000	0.000000	0.000000	0.000000	0.000000	0.000000	0.000000	0.000000	0.089787	0.044893	0.134680	0.044893	0.157127	0.044893	0.089787	0.000000	0.044893	0.089787	0.067340	0.022447	0.112233	0.000000	0.134680	0.067340	0.067340	0.089787	0.089787	0.157127	0.089787	0.067340	0.089787	0.089787	0.134680	0.134680	0.112233	0.179574	0.067340	0.089787
		DirectAP	0.000000	0.000000	0.000000	0.291807	0.000000	0.202020	0.000000	0.022447	0.134680	0.044893	0.157127	0.202020	0.134680	0.044893	0.157127	0.224467	0.157127	0.044893	0.112233	0.179574	0.134680	0.089787	0.179574	0.112233	0.089787	0.089787	0.067340	0.067340	0.112233	0.089787	0.067340	0.089787	0.179574	0.089787	0.157127	0.134680	0.067340	0.089787	0.089787	0.157127
		Any	0.000000	0.000000	0.713110	0.713110	0.274273	1.261657	0.054855	1.590784	0.548546	0.767965	1.151947	1.206802	0.767965	1.151947	1.371366	1.206802	1.042238	0.383982	0.603401	1.316511	1.097093	0.767965	0.932529	0.822820	0.822820	0.713110	0.822820	0.822820	0.987383	1.151947	0.713110	1.206802	0.877674	0.987383	1.042238	1.097093	0.987383	1.151947	0.822820	0.822820
		Cumulative	0.000000	0.000000	0.713110	1.316511	1.590784	2.468459	2.523313	4.004388	4.443225	5.046626	6.034010	6.856829	7.405376	8.063631	9.051015	9.873834	10.696654	10.970927	11.300055	12.397148	13.219967	13.713659	14.481624	15.085025	15.743280	16.182117	16.840373	17.279210	18.102030	18.869995	19.199122	20.076796	20.515634	21.228744	21.832145	22.435546	22.764674	23.313220	23.971476	24.410313
25	BMAL1_MOUSE.H11MO.0.A		1F	0F	8P	7P	6P	5P	4P	3P	2P	1P	0S	1S	2S	3S	4S	5S	6S	7S	8S	9S	10S	11S	12S	13S	14S	15S	16S	17S	18S	19S	20S	21S	22S	23S	24S	25S	26S	27S	28S	29S
		Everted	0.000000	0.000000	0.000000	0.000000	0.359147	0.000000	0.314254	0.000000	0.044893	0.067340	0.044893	0.112233	0.157127	0.112233	0.134680	0.067340	0.067340	0.000000	0.044893	0.089787	0.112233	0.089787	0.112233	0.044893	0.089787	0.089787	0.112233	0.089787	0.134680	0.089787	0.112233	0.044893	0.112233	0.044893	0.179574	0.044893	0.067340	0.067340	0.134680	0.089787
		Inverted	0.000000	0.000000	0.000000	0.044893	0.000000	0.134680	0.000000	0.000000	0.112233	0.067340	0.112233	0.112233	0.089787	0.089787	0.134680	0.134680	0.112233	0.044893	0.067340	0.134680	0.134680	0.179574	0.179574	0.112233	0.089787	0.044893	0.089787	0.067340	0.089787	0.089787	0.157127	0.067340	0.202020	0.112233	0.089787	0.089787	0.067340	0.089787	0.089787	0.089787
		DirectPA	0.000000	0.000000	0.000000	0.000000	0.000000	0.224467	0.000000	0.561167	0.022447	0.044893	0.067340	0.044893	0.022447	0.291807	0.134680	0.112233	0.067340	0.067340	0.022447	0.112233	0.134680	0.067340	0.067340	0.044893	0.044893	0.067340	0.067340	0.157127	0.089787	0.179574	0.112233	0.112233	0.089787	0.067340	0.022447	0.089787	0.067340	0.202020	0.089787	0.067340
		DirectAP	0.000000	0.000000	0.561167	0.000000	0.067340	0.000000	0.044893	0.067340	0.089787	0.134680	0.202020	0.157127	0.000000	0.044893	0.246914	0.134680	0.202020	0.000000	0.067340	0.112233	0.067340	0.067340	0.044893	0.112233	0.067340	0.022447	0.067340	0.022447	0.134680	0.112233	0.089787	0.134680	0.067340	0.089787	0.157127	0.134680	0.067340	0.044893	0.067340	0.089787
		Any	0.000000	0.000000	1.295337	0.103627	0.984456	0.829016	0.829016	1.450777	0.621762	0.725389	0.984456	0.984456	0.621762	1.191710	1.502591	1.036269	1.036269	0.259067	0.466321	1.036269	1.036269	0.932642	0.932642	0.725389	0.673575	0.518135	0.777202	0.777202	1.036269	1.088083	1.088083	0.829016	1.036269	0.725389	0.984456	0.829016	0.621762	0.932642	0.880829	0.777202
		Cumulative	0.000000	0.000000	1.295337	1.347150	2.331606	2.901554	3.678756	5.077720	5.595855	6.217617	6.943005	7.772021	8.238342	9.015544	10.103627	10.777202	11.761658	12.020725	12.383420	13.264249	13.937824	14.559585	15.181347	15.803109	16.424870	16.683938	17.305699	17.875648	18.652850	19.170984	20.051813	20.518135	21.191710	21.761658	22.487047	22.901554	23.316062	23.782383	24.507772	24.870466
26	BRAC_MOUSE.H11MO.0.B		6F	5F	4F	3F	2F	1F	0F	11P	10P	9P	8P	7P	6P	5P	4P	3P	2P	1P	0S	1S	2S	3S	4S	5S	6S	7S	8S	9S	10S	11S	12S	13S	14S	15S	16S	17S	18S	19S	20S	21S	22S	23S	24S	25S	26S	27S	28S	29S
		Everted	0.000000	0.000000	0.000000	0.000000	0.000000	0.000000	0.000000	0.112233	0.022447	0.134680	0.000000	0.202020	0.000000	0.000000	0.022447	0.000000	0.000000	0.022447	0.022447	0.000000	0.044893	0.089787	0.000000	0.044893	0.067340	0.022447	0.022447	0.022447	0.044893	0.044893	0.044893	0.089787	0.112233	0.044893	0.179574	0.022447	0.067340	0.022447	0.157127	0.202020	0.044893	0.067340	0.089787	0.067340	0.089787	0.022447	0.067340	0.044893
		Inverted	0.000000	0.000000	0.179574	0.000000	0.044893	0.000000	0.044893	0.000000	0.000000	0.000000	0.022447	0.044893	0.134680	0.022447	0.044893	0.044893	0.089787	0.089787	0.089787	0.089787	0.044893	0.089787	0.000000	0.044893	0.089787	0.067340	0.067340	0.022447	0.112233	0.089787	0.112233	0.067340	0.089787	0.044893	0.044893	0.134680	0.067340	0.044893	0.089787	0.067340	0.067340	0.044893	0.067340	0.067340	0.044893	0.044893	0.089787	0.089787
		DirectPA	0.000000	0.000000	0.269360	0.022447	0.246914	0.000000	1.773288	0.000000	0.179574	0.022447	0.830527	0.000000	0.157127	0.044893	0.583614	0.044893	0.314254	0.089787	0.314254	0.067340	0.067340	0.067340	0.269360	0.134680	0.224467	0.044893	0.314254	0.112233	0.112233	0.067340	0.089787	0.067340	0.067340	0.067340	0.179574	0.067340	0.112233	0.112233	0.112233	0.000000	0.202020	0.112233	0.202020	0.044893	0.134680	0.089787	0.112233	0.112233
		DirectAP	0.067340	0.022447	0.000000	0.022447	0.022447	0.381594	0.022447	1.414141	0.202020	0.157127	0.000000	0.067340	0.269360	0.179574	0.157127	0.112233	0.089787	0.089787	0.044893	0.224467	0.044893	0.112233	0.134680	0.157127	0.067340	0.089787	0.044893	0.044893	0.067340	0.246914	0.044893	0.179574	0.112233	0.067340	0.112233	0.112233	0.067340	0.157127	0.044893	0.179574	0.022447	0.112233	0.022447	0.067340	0.112233	0.112233	0.112233	0.112233
		Any	0.183150	0.061050	1.221001	0.122100	0.854701	1.037851	5.006105	4.151404	1.098901	0.854701	2.319902	0.854701	1.465201	0.671551	2.136752	0.549451	1.343101	0.793651	1.282051	1.037851	0.549451	0.976801	1.098901	0.976801	1.221001	0.610501	1.098901	0.549451	0.854701	1.221001	0.793651	1.098901	1.037851	0.610501	1.343101	0.915751	0.854701	0.915751	1.098901	1.159951	0.915751	0.915751	1.037851	0.671551	1.037851	0.732601	1.037851	0.976801
		Cumulative	0.183150	0.244200	1.465201	1.587302	2.319902	3.296703	7.814408	11.233211	12.087912	12.454212	14.041514	14.529915	15.628816	16.117216	17.399267	17.765568	18.620269	19.108669	19.841270	20.512821	20.757021	21.306471	21.733822	22.344322	22.954823	23.321123	23.626374	23.870574	24.358974	25.030525	25.579976	26.068376	26.678877	27.106227	27.777778	28.266178	28.815629	29.059829	29.487179	30.036630	30.463980	30.891331	31.318681	31.746032	32.234432	32.600733	33.272283	33.760684
27	CDX1_MOUSE.H11MO.0.C		2F	1F	0F	7P	6P	5P	4P	3P	2P	1P	0S	1S	2S	3S	4S	5S	6S	7S	8S	9S	10S	11S	12S	13S	14S	15S	16S	17S	18S	19S	20S	21S	22S	23S	24S	25S	26S	27S	28S	29S
		Everted	0.000000	0.000000	0.000000	0.000000	0.000000	0.000000	0.000000	0.000000	0.000000	0.134680	0.134680	0.044893	0.022447	0.044893	0.089787	0.022447	0.000000	0.022447	0.044893	0.022447	0.022447	0.022447	0.022447	0.000000	0.000000	0.044893	0.044893	0.044893	0.022447	0.044893	0.089787	0.044893	0.022447	0.022447	0.022447	0.089787	0.044893	0.044893	0.022447	0.044893
		Inverted	0.000000	0.000000	0.000000	0.785634	0.022447	0.067340	0.022447	0.089787	0.022447	0.022447	0.089787	0.112233	0.000000	0.067340	0.067340	0.044893	0.022447	0.089787	0.089787	0.044893	0.022447	0.022447	0.044893	0.112233	0.044893	0.067340	0.044893	0.067340	0.067340	0.044893	0.022447	0.067340	0.044893	0.044893	0.067340	0.067340	0.022447	0.022447	0.022447	0.022447
		DirectPA	0.000000	0.830527	0.000000	0.000000	0.000000	0.202020	0.000000	0.471380	0.000000	0.269360	0.089787	0.022447	0.044893	0.179574	0.044893	0.112233	0.022447	0.112233	0.044893	0.112233	0.022447	0.067340	0.089787	0.112233	0.067340	0.067340	0.134680	0.067340	0.044893	0.089787	0.022447	0.089787	0.044893	0.044893	0.067340	0.157127	0.112233	0.112233	0.067340	0.022447
		DirectAP	0.000000	0.000000	0.000000	0.852974	0.448934	0.224467	0.000000	0.179574	0.157127	0.067340	0.112233	0.179574	0.089787	0.089787	0.067340	0.179574	0.022447	0.112233	0.089787	0.179574	0.134680	0.089787	0.022447	0.067340	0.134680	0.067340	0.112233	0.112233	0.067340	0.022447	0.067340	0.089787	0.022447	0.022447	0.044893	0.089787	0.022447	0.022447	0.089787	0.044893
		Any	0.000000	2.350699	0.000000	4.574333	1.334180	1.397713	0.063532	2.033037	0.508259	1.334180	1.207116	0.952986	0.444727	1.080051	0.762389	0.952986	0.190597	0.952986	0.762389	0.952986	0.571792	0.571792	0.508259	0.825921	0.698856	0.698856	0.952986	0.825921	0.571792	0.571792	0.571792	0.825921	0.381194	0.381194	0.571792	1.143583	0.571792	0.571792	0.508259	0.381194
		Cumulative	0.000000	2.350699	2.350699	6.543837	7.750953	8.894536	8.958069	10.482846	10.609911	11.435832	12.515883	13.024142	13.341804	13.913596	14.548920	15.057179	15.184244	15.819568	16.391360	16.899619	17.090216	17.471410	17.789072	18.170267	18.805591	19.377382	19.885642	20.457433	20.775095	21.092757	21.537484	22.109276	22.426938	22.681067	23.062262	23.761118	24.142313	24.459975	24.587039	24.841169
28	CDX2_MOUSE.H11MO.0.A		0F	11P	10P	9P	8P	7P	6P	5P	4P	3P	2P	1P	0S	1S	2S	3S	4S	5S	6S	7S	8S	9S	10S	11S	12S	13S	14S	15S	16S	17S	18S	19S	20S	21S	22S	23S	24S	25S	26S	27S	28S	29S
		Everted	0.000000	0.000000	0.000000	0.000000	0.000000	0.000000	0.000000	0.000000	0.000000	0.000000	0.000000	0.044893	0.044893	0.000000	0.044893	0.022447	0.000000	0.089787	0.022447	0.067340	0.022447	0.112233	0.067340	0.067340	0.067340	0.000000	0.067340	0.067340	0.022447	0.044893	0.067340	0.157127	0.044893	0.067340	0.089787	0.067340	0.067340	0.044893	0.044893	0.067340	0.112233	0.044893
		Inverted	0.000000	0.022447	0.000000	0.000000	0.000000	0.000000	0.000000	0.044893	0.089787	0.067340	0.022447	0.000000	0.022447	0.044893	0.067340	0.022447	0.044893	0.022447	0.022447	0.044893	0.000000	0.067340	0.112233	0.022447	0.022447	0.022447	0.067340	0.067340	0.067340	0.067340	0.044893	0.089787	0.112233	0.067340	0.067340	0.067340	0.022447	0.157127	0.044893	0.044893	0.089787	0.067340
		DirectPA	0.000000	0.000000	0.000000	0.561167	0.000000	0.044893	0.246914	0.157127	0.089787	0.134680	0.067340	0.157127	0.134680	0.089787	0.044893	0.112233	0.067340	0.044893	0.067340	0.134680	0.112233	0.067340	0.044893	0.067340	0.089787	0.067340	0.044893	0.022447	0.089787	0.134680	0.022447	0.000000	0.067340	0.044893	0.089787	0.112233	0.022447	0.022447	0.067340	0.067340	0.112233	0.089787
		DirectAP	0.000000	0.381594	0.000000	0.022447	0.000000	0.426487	0.404040	0.157127	0.022447	0.224467	0.044893	0.112233	0.089787	0.224467	0.112233	0.067340	0.157127	0.202020	0.067340	0.067340	0.089787	0.157127	0.044893	0.157127	0.067340	0.134680	0.112233	0.044893	0.134680	0.134680	0.089787	0.067340	0.089787	0.134680	0.112233	0.044893	0.022447	0.089787	0.044893	0.067340	0.112233	0.202020
		Any	0.000000	1.115933	0.000000	1.611903	0.000000	1.301922	1.797892	0.991940	0.557967	1.177929	0.371978	0.867948	0.805952	0.991940	0.743955	0.619963	0.681959	0.991940	0.495970	0.867948	0.619963	1.115933	0.743955	0.867948	0.681959	0.619963	0.805952	0.557967	0.867948	1.053937	0.619963	0.805952	0.867948	0.867948	0.991940	0.805952	0.309981	0.867948	0.557967	0.681959	1.177929	1.115933
		Cumulative	0.000000	1.115933	1.115933	2.727836	2.727836	4.029758	5.641662	6.509609	6.943583	7.625542	7.873528	8.369498	9.175449	9.795412	10.291383	10.849349	11.407316	11.965282	12.399256	13.267204	13.701178	14.321141	14.755115	15.499070	16.119033	16.491011	16.924985	17.420955	17.730936	18.412895	18.784873	19.404836	19.962802	20.520769	21.202728	21.636702	21.946683	22.442653	22.752635	23.124613	23.744575	24.302542
29	CDX4_MOUSE.H11MO.0.A		0F	11P	10P	9P	8P	7P	6P	5P	4P	3P	2P	1P	0S	1S	2S	3S	4S	5S	6S	7S	8S	9S	10S	11S	12S	13S	14S	15S	16S	17S	18S	19S	20S	21S	22S	23S	24S	25S	26S	27S	28S	29S
		Everted	0.000000	0.000000	0.000000	0.000000	0.000000	0.000000	0.000000	0.000000	0.000000	0.157127	0.067340	0.089787	0.044893	0.022447	0.044893	0.089787	0.089787	0.044893	0.044893	0.044893	0.022447	0.089787	0.022447	0.044893	0.022447	0.044893	0.044893	0.067340	0.022447	0.044893	0.089787	0.022447	0.000000	0.067340	0.022447	0.089787	0.022447	0.089787	0.089787	0.044893	0.044893	0.067340
		Inverted	0.000000	0.000000	0.000000	0.157127	0.000000	0.022447	0.067340	0.000000	0.000000	0.112233	0.157127	0.134680	0.089787	0.089787	0.067340	0.022447	0.112233	0.067340	0.112233	0.089787	0.022447	0.044893	0.044893	0.044893	0.134680	0.044893	0.089787	0.044893	0.044893	0.067340	0.022447	0.112233	0.044893	0.022447	0.044893	0.067340	0.089787	0.044893	0.000000	0.067340	0.044893	0.044893
		DirectPA	0.000000	1.548822	0.000000	0.000000	0.000000	1.279461	0.000000	0.067340	0.179574	0.269360	0.044893	0.112233	0.089787	0.291807	0.089787	0.089787	0.112233	0.179574	0.089787	0.134680	0.112233	0.157127	0.044893	0.179574	0.044893	0.202020	0.157127	0.089787	0.044893	0.134680	0.022447	0.044893	0.000000	0.067340	0.022447	0.067340	0.157127	0.089787	0.112233	0.112233	0.044893	0.022447
		DirectAP	0.000000	0.000000	0.000000	2.536476	0.426487	0.000000	0.000000	0.852974	0.134680	0.134680	0.044893	0.740741	0.067340	0.067340	0.089787	0.359147	0.067340	0.134680	0.112233	0.359147	0.134680	0.157127	0.089787	0.246914	0.044893	0.112233	0.112233	0.157127	0.044893	0.044893	0.067340	0.269360	0.022447	0.067340	0.067340	0.157127	0.044893	0.022447	0.044893	0.112233	0.112233	0.000000
		Any	0.000000	4.243542	0.000000	7.380074	1.168512	3.567036	0.184502	2.521525	0.861009	1.845018	0.861009	2.952030	0.799508	1.291513	0.799508	1.537515	1.045510	1.168512	0.984010	1.722017	0.799508	1.230012	0.553506	1.414514	0.676507	1.107011	1.107011	0.984010	0.430504	0.799508	0.553506	1.230012	0.184502	0.615006	0.430504	1.045510	0.861009	0.676507	0.676507	0.922509	0.676507	0.369004
		Cumulative	0.000000	4.243542	4.243542	10.639606	11.623616	13.161132	13.284133	13.776138	14.145141	15.313653	16.051661	17.281673	17.835178	18.450185	19.003690	19.372694	20.172202	20.725707	21.463715	22.201722	22.693727	23.308733	23.677737	24.354244	24.723247	25.461255	26.199262	26.629766	26.937269	27.429274	27.798278	28.413284	28.536285	28.782288	29.028290	29.335793	29.704797	29.950800	30.196802	30.811808	31.119311	31.365314
30	CEBPA_MOUSE.H11MO.0.A		0F	10P	9P	8P	7P	6P	5P	4P	3P	2P	1P	0S	1S	2S	3S	4S	5S	6S	7S	8S	9S	10S	11S	12S	13S	14S	15S	16S	17S	18S	19S	20S	21S	22S	23S	24S	25S	26S	27S	28S	29S
		Everted	0.000000	0.000000	0.000000	0.000000	0.000000	0.000000	0.000000	0.000000	0.000000	0.022447	0.314254	0.112233	0.089787	0.202020	0.381594	0.224467	0.179574	0.246914	0.089787	0.202020	0.067340	0.157127	0.134680	0.246914	0.157127	0.112233	0.269360	0.067340	0.157127	0.067340	0.269360	0.202020	0.202020	0.291807	0.179574	0.157127	0.134680	0.112233	0.157127	0.112233	0.179574
		Inverted	0.000000	0.000000	0.000000	0.269360	0.359147	0.134680	0.112233	0.202020	0.134680	0.426487	0.404040	0.179574	0.224467	0.112233	0.134680	0.134680	0.291807	0.112233	0.134680	0.157127	0.246914	0.246914	0.044893	0.202020	0.134680	0.224467	0.179574	0.134680	0.089787	0.157127	0.134680	0.112233	0.134680	0.246914	0.179574	0.224467	0.134680	0.134680	0.112233	0.157127	0.224467
		DirectPA	0.000000	0.000000	0.000000	0.000000	0.000000	0.000000	0.000000	0.000000	0.000000	0.089787	0.157127	0.134680	0.112233	0.179574	0.157127	0.179574	0.179574	0.157127	0.314254	0.134680	0.224467	0.157127	0.134680	0.179574	0.134680	0.179574	0.157127	0.202020	0.246914	0.179574	0.157127	0.089787	0.224467	0.134680	0.202020	0.112233	0.179574	0.089787	0.134680	0.089787	0.157127
		DirectAP	0.000000	0.448934	0.000000	0.000000	0.000000	0.089787	0.269360	0.044893	0.044893	0.157127	0.179574	0.224467	0.134680	0.202020	0.157127	0.179574	0.112233	0.157127	0.089787	0.224467	0.246914	0.089787	0.246914	0.134680	0.246914	0.134680	0.089787	0.134680	0.202020	0.179574	0.134680	0.134680	0.202020	0.179574	0.112233	0.134680	0.134680	0.112233	0.112233	0.157127	0.044893
		Any	0.000000	0.877963	0.000000	0.526778	0.702371	0.438982	0.746269	0.482880	0.351185	1.360843	2.063213	1.229148	1.097454	1.360843	1.624232	1.404741	1.492537	1.316945	1.229148	1.404741	1.536435	1.273047	1.097454	1.492537	1.316945	1.273047	1.360843	1.009658	1.360843	1.141352	1.360843	1.053556	1.492537	1.668130	1.316945	1.229148	1.141352	0.877963	0.965759	1.009658	1.185250
		Cumulative	0.000000	0.877963	0.877963	1.404741	2.107112	2.546093	3.292362	3.687445	4.038630	5.311677	7.287094	8.472344	9.525900	10.711150	12.071993	13.125549	14.310799	15.232660	16.066725	17.208077	18.481124	19.534680	20.193152	21.334504	22.300263	23.134328	24.012291	24.714662	25.724320	26.470588	27.172959	27.875329	28.972783	30.201932	30.816506	31.518876	32.221247	32.923617	33.625988	34.284460	34.767340
31	CEBPB_MOUSE.H11MO.0.A		0F	10P	9P	8P	7P	6P	5P	4P	3P	2P	1P	0S	1S	2S	3S	4S	5S	6S	7S	8S	9S	10S	11S	12S	13S	14S	15S	16S	17S	18S	19S	20S	21S	22S	23S	24S	25S	26S	27S	28S	29S
		Everted	0.000000	0.000000	0.000000	0.000000	0.000000	0.000000	0.000000	0.000000	0.000000	0.022447	0.314254	0.089787	0.089787	0.224467	0.336700	0.246914	0.157127	0.246914	0.067340	0.134680	0.067340	0.112233	0.112233	0.202020	0.157127	0.112233	0.202020	0.089787	0.157127	0.112233	0.269360	0.224467	0.202020	0.246914	0.157127	0.179574	0.112233	0.134680	0.134680	0.134680	0.157127
		Inverted	0.000000	0.000000	0.000000	0.269360	0.359147	0.134680	0.089787	0.224467	0.134680	0.381594	0.404040	0.202020	0.202020	0.089787	0.157127	0.134680	0.314254	0.089787	0.157127	0.134680	0.224467	0.157127	0.022447	0.202020	0.157127	0.157127	0.179574	0.112233	0.112233	0.089787	0.112233	0.112233	0.134680	0.224467	0.179574	0.224467	0.134680	0.089787	0.112233	0.157127	0.224467
		DirectPA	0.000000	0.000000	0.000000	0.000000	0.000000	0.000000	0.000000	0.000000	0.000000	0.112233	0.134680	0.134680	0.134680	0.157127	0.157127	0.179574	0.179574	0.179574	0.336700	0.134680	0.246914	0.157127	0.112233	0.179574	0.157127	0.179574	0.134680	0.179574	0.246914	0.157127	0.157127	0.089787	0.224467	0.134680	0.246914	0.157127	0.179574	0.089787	0.089787	0.044893	0.134680
		DirectAP	0.112233	0.561167	0.000000	0.000000	0.000000	0.067340	0.269360	0.044893	0.044893	0.157127	0.179574	0.224467	0.112233	0.224467	0.202020	0.179574	0.134680	0.157127	0.089787	0.246914	0.246914	0.089787	0.224467	0.134680	0.269360	0.134680	0.089787	0.134680	0.202020	0.179574	0.112233	0.112233	0.224467	0.202020	0.112233	0.112233	0.112233	0.134680	0.089787	0.157127	0.044893
		Any	0.219394	1.096972	0.000000	0.526547	0.702062	0.394910	0.702062	0.526547	0.351031	1.316367	2.018429	1.228609	1.053093	1.360246	1.667398	1.448004	1.535761	1.316367	1.272488	1.272488	1.535761	1.009215	0.921457	1.404125	1.448004	1.140851	1.184730	0.965336	1.404125	1.053093	1.272488	1.053093	1.535761	1.579640	1.360246	1.316367	1.053093	0.833699	0.789820	0.965336	1.096972
		Cumulative	0.219394	1.316367	1.316367	1.842914	2.544976	2.939886	3.641948	4.080737	4.431768	5.660377	7.591049	8.775779	9.784993	10.969724	12.373848	13.470821	14.699430	15.533129	16.410706	17.376042	18.648530	19.482229	20.052655	21.061869	22.114963	22.948662	23.826240	24.528302	25.581395	26.239579	26.985520	27.687582	28.828434	30.013164	30.715226	31.461167	32.163229	32.821413	33.391839	34.093901	34.576569
32	CEBPD_MOUSE.H11MO.0.B		0F	10P	9P	8P	7P	6P	5P	4P	3P	2P	1P	0S	1S	2S	3S	4S	5S	6S	7S	8S	9S	10S	11S	12S	13S	14S	15S	16S	17S	18S	19S	20S	21S	22S	23S	24S	25S	26S	27S	28S	29S
		Everted	0.000000	0.000000	0.000000	0.000000	0.000000	0.000000	0.000000	0.000000	0.000000	0.067340	0.179574	0.134680	0.022447	0.179574	0.269360	0.089787	0.157127	0.112233	0.314254	0.134680	0.269360	0.134680	0.202020	0.202020	0.134680	0.179574	0.157127	0.157127	0.224467	0.157127	0.157127	0.089787	0.134680	0.134680	0.269360	0.179574	0.179574	0.134680	0.067340	0.067340	0.157127
		Inverted	0.000000	1.414141	0.000000	0.000000	0.044893	0.067340	0.516274	0.067340	0.112233	0.134680	0.134680	0.202020	0.157127	0.202020	0.134680	0.179574	0.179574	0.179574	0.134680	0.224467	0.179574	0.089787	0.179574	0.179574	0.269360	0.134680	0.112233	0.179574	0.246914	0.134680	0.134680	0.112233	0.202020	0.291807	0.179574	0.134680	0.112233	0.157127	0.089787	0.157127	0.022447
		DirectPA	0.000000	0.000000	0.000000	0.000000	0.000000	0.000000	0.000000	0.000000	0.000000	0.022447	0.359147	0.067340	0.089787	0.134680	0.336700	0.336700	0.134680	0.314254	0.112233	0.112233	0.044893	0.157127	0.157127	0.157127	0.202020	0.089787	0.224467	0.089787	0.134680	0.112233	0.224467	0.179574	0.179574	0.246914	0.134680	0.179574	0.067340	0.044893	0.157127	0.112233	0.067340
		DirectAP	0.000000	0.000000	0.000000	0.202020	0.404040	0.157127	0.089787	0.134680	0.112233	0.336700	0.246914	0.202020	0.224467	0.179574	0.112233	0.134680	0.224467	0.157127	0.112233	0.089787	0.179574	0.179574	0.044893	0.134680	0.134680	0.089787	0.202020	0.112233	0.112233	0.134680	0.112233	0.089787	0.067340	0.179574	0.224467	0.246914	0.089787	0.112233	0.067340	0.179574	0.246914
		Any	0.000000	2.924791	0.000000	0.417827	0.928505	0.464253	1.253482	0.417827	0.464253	1.160631	1.903435	1.253482	1.021356	1.439183	1.764160	1.485608	1.439183	1.578459	1.392758	1.160631	1.392758	1.160631	1.207057	1.392758	1.532033	1.021356	1.439183	1.114206	1.485608	1.114206	1.299907	0.974930	1.207057	1.764160	1.671309	1.532033	0.928505	0.928505	0.789229	1.067781	1.021356
		Cumulative	0.000000	2.924791	2.924791	3.342618	4.131848	4.596100	5.663881	6.035283	6.406685	7.428041	9.192201	10.259981	11.142061	12.349118	13.602600	14.531105	15.552461	16.388115	17.223770	18.152275	19.173630	20.009285	20.937790	21.819870	22.794800	23.584030	24.605385	25.394615	26.508821	27.158774	27.901578	28.597957	29.433612	30.640669	31.429898	32.219127	32.729805	33.379759	33.797586	34.493965	35.143918
33	CEBPE_MOUSE.H11MO.0.A		0F	11P	10P	9P	8P	7P	6P	5P	4P	3P	2P	1P	0S	1S	2S	3S	4S	5S	6S	7S	8S	9S	10S	11S	12S	13S	14S	15S	16S	17S	18S	19S	20S	21S	22S	23S	24S	25S	26S	27S	28S	29S
		Everted	0.000000	0.000000	0.000000	0.000000	0.000000	0.022447	0.000000	0.000000	0.000000	0.044893	0.000000	0.022447	0.089787	0.067340	0.134680	0.157127	0.224467	0.179574	0.044893	0.089787	0.157127	0.089787	0.067340	0.134680	0.112233	0.089787	0.134680	0.067340	0.246914	0.202020	0.067340	0.112233	0.067340	0.067340	0.067340	0.134680	0.157127	0.179574	0.067340	0.112233	0.089787	0.067340
		Inverted	0.000000	0.000000	0.000000	0.000000	0.112233	0.067340	0.067340	0.112233	0.134680	0.112233	0.089787	0.157127	0.157127	0.179574	0.134680	0.157127	0.000000	0.112233	0.067340	0.112233	0.089787	0.044893	0.112233	0.067340	0.089787	0.112233	0.112233	0.112233	0.179574	0.000000	0.067340	0.112233	0.089787	0.067340	0.246914	0.044893	0.112233	0.089787	0.112233	0.044893	0.089787	0.157127
		DirectPA	0.000000	0.000000	0.000000	0.000000	0.000000	0.000000	0.000000	0.000000	0.561167	0.067340	0.022447	0.179574	0.246914	0.157127	0.179574	0.246914	0.157127	0.089787	0.134680	0.112233	0.202020	0.157127	0.134680	0.224467	0.157127	0.044893	0.246914	0.089787	0.157127	0.089787	0.202020	0.157127	0.112233	0.112233	0.089787	0.089787	0.067340	0.112233	0.089787	0.089787	0.044893	0.112233
		DirectAP	0.000000	0.000000	0.000000	0.359147	0.000000	0.000000	0.067340	0.269360	0.157127	0.089787	0.112233	0.089787	0.224467	0.246914	0.112233	0.157127	0.246914	0.067340	0.067340	0.179574	0.112233	0.157127	0.157127	0.112233	0.112233	0.112233	0.134680	0.179574	0.112233	0.134680	0.089787	0.000000	0.112233	0.134680	0.044893	0.179574	0.202020	0.134680	0.112233	0.112233	0.134680	0.067340
		Any	0.000000	0.000000	0.000000	0.813008	0.254065	0.203252	0.304878	0.863821	1.930894	0.711382	0.508130	1.016260	1.626016	1.473577	1.270325	1.575203	1.422764	1.016260	0.711382	1.117886	1.219512	1.016260	1.067073	1.219512	1.067073	0.813008	1.422764	1.016260	1.524390	0.965447	0.965447	0.863821	0.863821	0.863821	1.016260	1.016260	1.219512	1.168699	0.863821	0.813008	0.813008	0.914634
		Cumulative	0.000000	0.000000	0.000000	0.813008	1.067073	1.219512	1.524390	2.286585	4.166667	4.878049	5.284553	6.250000	7.621951	8.841463	9.806911	11.128049	12.144309	13.008130	13.668699	14.634146	15.599593	16.565041	17.428862	18.292683	19.004065	19.715447	20.731707	21.646341	22.764228	23.577236	24.136179	24.847561	25.406504	25.863821	26.575203	27.235772	28.048780	29.014228	29.369919	29.928862	30.487805	31.046748
34	CEBPG_MOUSE.H11MO.0.B		0F	11P	10P	9P	8P	7P	6P	5P	4P	3P	2P	1P	0S	1S	2S	3S	4S	5S	6S	7S	8S	9S	10S	11S	12S	13S	14S	15S	16S	17S	18S	19S	20S	21S	22S	23S	24S	25S	26S	27S	28S	29S
		Everted	0.000000	0.000000	0.000000	0.269360	0.000000	0.000000	0.000000	0.000000	0.000000	0.000000	0.022447	0.314254	0.067340	0.044893	0.089787	0.134680	0.179574	0.179574	0.179574	0.089787	0.089787	0.112233	0.089787	0.089787	0.044893	0.067340	0.044893	0.112233	0.089787	0.044893	0.112233	0.112233	0.134680	0.089787	0.179574	0.067340	0.134680	0.112233	0.112233	0.179574	0.134680	0.089787
		Inverted	0.000000	0.000000	0.000000	0.022447	0.224467	0.067340	0.067340	0.157127	0.044893	0.246914	0.179574	0.112233	0.179574	0.134680	0.089787	0.157127	0.134680	0.089787	0.134680	0.089787	0.246914	0.134680	0.022447	0.089787	0.067340	0.134680	0.067340	0.112233	0.044893	0.089787	0.067340	0.089787	0.089787	0.112233	0.202020	0.112233	0.089787	0.291807	0.112233	0.044893	0.179574	0.157127
		DirectPA	0.000000	0.000000	0.000000	0.000000	0.000000	0.000000	0.000000	0.000000	0.000000	0.134680	0.089787	0.134680	0.112233	0.157127	0.157127	0.157127	0.067340	0.157127	0.179574	0.157127	0.157127	0.089787	0.179574	0.134680	0.134680	0.089787	0.134680	0.157127	0.246914	0.089787	0.134680	0.112233	0.224467	0.089787	0.246914	0.089787	0.112233	0.067340	0.067340	0.089787	0.067340	0.089787
		DirectAP	0.000000	0.404040	0.157127	0.000000	0.000000	0.000000	0.067340	0.291807	0.112233	0.134680	0.044893	0.202020	0.134680	0.112233	0.179574	0.089787	0.179574	0.089787	0.112233	0.044893	0.134680	0.179574	0.134680	0.067340	0.112233	0.134680	0.044893	0.134680	0.134680	0.067340	0.134680	0.089787	0.157127	0.157127	0.112233	0.157127	0.067340	0.112233	0.044893	0.067340	0.134680	0.022447
		Any	0.000000	0.839944	0.326645	0.606626	0.466636	0.139991	0.279981	0.933271	0.326645	1.073262	0.699953	1.586561	1.026598	0.933271	1.073262	1.073262	1.166589	1.026598	1.259916	0.793280	1.306580	1.073262	0.839944	0.746617	0.746617	0.886608	0.606626	1.073262	1.073262	0.606626	0.933271	0.839944	1.259916	0.933271	1.539897	0.886608	0.839944	1.213252	0.699953	0.793280	1.073262	0.746617
		Cumulative	0.000000	0.839944	1.166589	1.773215	2.239851	2.379841	2.659823	3.546430	3.873075	4.806346	5.459636	6.859543	7.839477	8.679421	9.659356	10.592627	11.572562	12.505833	13.579095	14.325712	15.445637	16.052263	16.798880	17.452170	17.965469	18.805413	19.318712	20.251983	21.138591	21.558563	22.258516	22.911806	24.031731	24.731685	25.711619	26.318245	26.878208	27.858143	28.418105	28.884741	29.538031	30.144657
35	CLOCK_MOUSE.H11MO.0.C		1F	0F	11P	10P	9P	8P	7P	6P	5P	4P	3P	2P	1P	0S	1S	2S	3S	4S	5S	6S	7S	8S	9S	10S	11S	12S	13S	14S	15S	16S	17S	18S	19S	20S	21S	22S	23S	24S	25S	26S	27S	28S	29S
		Everted	0.000000	0.000000	0.000000	0.000000	0.000000	0.157127	0.000000	0.044893	0.000000	0.000000	0.044893	0.000000	0.067340	0.112233	0.089787	0.134680	0.067340	0.044893	0.000000	0.112233	0.067340	0.044893	0.044893	0.044893	0.022447	0.022447	0.000000	0.134680	0.067340	0.067340	0.089787	0.044893	0.022447	0.112233	0.089787	0.112233	0.112233	0.112233	0.022447	0.112233	0.044893	0.089787	0.044893
		Inverted	0.000000	0.000000	0.000000	0.044893	0.000000	0.022447	0.000000	0.179574	0.022447	0.044893	0.000000	0.134680	0.112233	0.000000	0.044893	0.089787	0.067340	0.134680	0.044893	0.112233	0.134680	0.112233	0.134680	0.022447	0.112233	0.089787	0.179574	0.067340	0.022447	0.022447	0.134680	0.134680	0.044893	0.067340	0.044893	0.089787	0.044893	0.044893	0.000000	0.089787	0.067340	0.157127	0.112233
		DirectPA	0.000000	0.000000	0.000000	0.000000	0.000000	0.134680	0.000000	0.965208	0.022447	0.224467	0.000000	0.291807	0.022447	0.246914	0.022447	0.179574	0.044893	0.134680	0.022447	0.269360	0.134680	0.112233	0.134680	0.089787	0.112233	0.134680	0.157127	0.157127	0.202020	0.134680	0.112233	0.157127	0.112233	0.067340	0.134680	0.134680	0.112233	0.224467	0.067340	0.112233	0.089787	0.044893	0.134680
		DirectAP	0.000000	0.067340	0.000000	0.695847	0.000000	0.448934	0.000000	0.000000	0.157127	0.067340	0.157127	0.246914	0.179574	0.089787	0.134680	0.202020	0.112233	0.157127	0.067340	0.134680	0.134680	0.089787	0.134680	0.067340	0.112233	0.157127	0.112233	0.112233	0.089787	0.044893	0.112233	0.134680	0.112233	0.134680	0.202020	0.089787	0.067340	0.089787	0.089787	0.112233	0.089787	0.067340	0.202020
		Any	0.000000	0.150981	0.000000	1.660795	0.000000	1.660795	0.000000	2.667338	0.402617	0.754907	0.452944	1.509814	0.855561	1.006543	0.654253	1.308505	0.654253	1.056870	0.301963	1.409160	1.056870	0.805234	1.006543	0.503271	0.805234	0.905888	1.006543	1.056870	0.805234	0.603926	1.006543	1.056870	0.654253	0.855561	1.006543	0.956215	0.704580	0.956215	0.402617	0.956215	0.654253	0.805234	1.107197
		Cumulative	0.000000	0.150981	0.150981	1.811777	1.811777	3.271263	3.271263	5.686965	6.089582	6.492199	6.844489	8.303976	8.958228	9.763463	10.115752	11.222949	11.877202	12.632109	12.833417	13.789633	14.594867	15.148465	15.752391	16.155008	16.809260	17.362859	17.815803	18.319074	18.973327	19.426271	20.281832	20.936085	21.540010	22.043281	22.798188	23.502768	24.056366	24.609965	24.811273	25.314545	25.717162	26.220433	26.874685
36	COE1_MOUSE.H11MO.0.A		0F	11P	10P	9P	8P	7P	6P	5P	4P	3P	2P	1P	0S	1S	2S	3S	4S	5S	6S	7S	8S	9S	10S	11S	12S	13S	14S	15S	16S	17S	18S	19S	20S	21S	22S	23S	24S	25S	26S	27S	28S	29S
		Everted	0.000000	0.000000	0.000000	0.000000	0.000000	0.000000	0.000000	0.000000	0.000000	0.000000	0.044893	0.044893	0.089787	0.089787	0.044893	0.067340	0.022447	0.134680	0.067340	0.089787	0.022447	0.022447	0.022447	0.022447	0.089787	0.067340	0.112233	0.022447	0.112233	0.000000	0.044893	0.089787	0.112233	0.089787	0.112233	0.022447	0.000000	0.000000	0.044893	0.067340	0.067340	0.022447
		Inverted	0.000000	0.000000	0.000000	0.067340	0.000000	0.000000	0.022447	0.000000	0.022447	0.022447	0.044893	0.044893	0.044893	0.044893	0.112233	0.000000	0.089787	0.022447	0.000000	0.067340	0.089787	0.044893	0.022447	0.022447	0.112233	0.089787	0.022447	0.022447	0.089787	0.067340	0.089787	0.089787	0.044893	0.179574	0.089787	0.022447	0.067340	0.044893	0.022447	0.112233	0.067340	0.089787
		DirectPA	0.000000	0.000000	0.000000	0.000000	0.000000	0.022447	0.000000	0.000000	0.000000	0.000000	0.022447	0.067340	0.067340	0.044893	0.022447	0.022447	0.067340	0.089787	0.067340	0.044893	0.067340	0.067340	0.022447	0.022447	0.022447	0.022447	0.067340	0.089787	0.044893	0.022447	0.022447	0.044893	0.134680	0.000000	0.044893	0.112233	0.067340	0.022447	0.022447	0.089787	0.044893	0.089787
		DirectAP	0.000000	0.000000	0.000000	0.112233	0.000000	0.000000	0.000000	0.044893	0.044893	0.067340	0.044893	0.089787	0.067340	0.000000	0.044893	0.044893	0.067340	0.067340	0.067340	0.022447	0.000000	0.067340	0.044893	0.044893	0.157127	0.044893	0.044893	0.089787	0.022447	0.112233	0.067340	0.044893	0.067340	0.067340	0.000000	0.022447	0.067340	0.000000	0.067340	0.089787	0.044893	0.044893
		Any	0.000000	0.000000	0.000000	0.521512	0.000000	0.065189	0.065189	0.130378	0.195567	0.260756	0.456323	0.717080	0.717080	0.521512	0.651890	0.391134	0.651890	0.912647	0.586701	0.586701	0.456323	0.586701	0.325945	0.325945	1.043025	0.651890	0.717080	0.651890	0.782269	0.586701	0.586701	0.782269	1.043025	0.977836	0.651890	0.521512	0.521512	0.195567	0.456323	0.977836	0.651890	0.651890
		Cumulative	0.000000	0.000000	0.000000	0.521512	0.521512	0.586701	0.651890	0.782269	0.912647	1.173403	1.499348	2.086050	2.672751	3.063885	3.650587	3.976532	4.498044	5.280313	5.671447	5.997392	6.192960	6.649283	6.779661	7.105606	7.887875	8.148631	8.670143	9.256845	9.843546	10.299870	10.691004	11.147327	11.864407	12.516297	12.907432	13.298566	13.754889	13.820078	14.211213	15.058670	15.514993	15.906128
37	COT1_MOUSE.H11MO.0.B		1F	0F	8P	7P	6P	5P	4P	3P	2P	1P	0S	1S	2S	3S	4S	5S	6S	7S	8S	9S	10S	11S	12S	13S	14S	15S	16S	17S	18S	19S	20S	21S	22S	23S	24S	25S	26S	27S	28S	29S
		Everted	0.000000	0.000000	0.000000	0.000000	0.000000	0.000000	0.089787	0.202020	0.291807	0.000000	0.134680	0.089787	0.112233	0.112233	0.179574	0.224467	0.179574	0.202020	0.089787	0.134680	0.202020	0.202020	0.134680	0.134680	0.112233	0.134680	0.067340	0.179574	0.179574	0.157127	0.202020	0.134680	0.224467	0.112233	0.089787	0.157127	0.022447	0.179574	0.202020	0.112233
		Inverted	0.538721	1.189675	0.022447	0.000000	0.000000	0.067340	0.044893	0.202020	0.067340	0.067340	0.067340	0.179574	0.112233	0.246914	0.089787	0.089787	0.112233	0.067340	0.112233	0.112233	0.179574	0.202020	0.269360	0.291807	0.067340	0.067340	0.112233	0.067340	0.134680	0.112233	0.134680	0.112233	0.179574	0.134680	0.157127	0.112233	0.134680	0.134680	0.179574	0.179574
		DirectPA	0.000000	0.000000	0.000000	0.000000	0.022447	0.000000	0.000000	0.000000	0.022447	0.022447	0.359147	0.134680	0.067340	0.089787	0.134680	0.134680	0.089787	0.044893	0.157127	0.134680	0.202020	0.134680	0.134680	0.067340	0.202020	0.112233	0.067340	0.179574	0.067340	0.112233	0.179574	0.179574	0.112233	0.067340	0.157127	0.112233	0.112233	0.044893	0.202020	0.157127
		DirectAP	0.000000	0.000000	0.000000	0.000000	0.381594	0.022447	0.157127	0.044893	0.044893	0.157127	0.157127	0.157127	0.179574	0.291807	0.112233	0.112233	0.224467	0.291807	0.179574	0.112233	0.067340	0.134680	0.179574	0.157127	0.112233	0.179574	0.224467	0.089787	0.134680	0.112233	0.112233	0.134680	0.134680	0.134680	0.157127	0.246914	0.157127	0.157127	0.089787	0.089787
		Any	1.058668	2.337891	0.044111	0.000000	0.794001	0.176445	0.573445	0.838112	0.794001	0.485223	1.411557	1.102779	0.882223	1.455668	1.014557	1.102779	1.191001	1.191001	1.058668	0.970446	1.279224	1.323335	1.411557	1.279224	0.970446	0.970446	0.926334	1.014557	1.014557	0.970446	1.235112	1.102779	1.279224	0.882223	1.102779	1.191001	0.838112	1.014557	1.323335	1.058668
		Cumulative	1.058668	3.396559	3.440670	3.440670	4.190560	4.367005	4.940450	5.690340	6.440229	6.837230	8.116453	9.131010	9.880900	11.116012	11.954124	12.836348	13.630348	14.689016	15.615351	16.453463	17.512131	18.394354	19.629466	20.511689	21.393913	22.099691	22.849581	23.687693	24.393472	25.187472	26.246140	26.907808	27.790031	28.407587	29.157477	29.951478	30.613145	31.186590	32.068813	32.598147
38	COT2_MOUSE.H11MO.0.A		0F	11P	10P	9P	8P	7P	6P	5P	4P	3P	2P	1P	0S	1S	2S	3S	4S	5S	6S	7S	8S	9S	10S	11S	12S	13S	14S	15S	16S	17S	18S	19S	20S	21S	22S	23S	24S	25S	26S	27S	28S	29S
		Everted	0.000000	0.000000	0.000000	0.000000	0.000000	0.000000	0.000000	0.134680	0.224467	0.157127	0.089787	0.179574	0.134680	0.202020	0.157127	0.112233	0.269360	0.246914	0.224467	0.089787	0.112233	0.202020	0.224467	0.157127	0.089787	0.157127	0.179574	0.134680	0.202020	0.179574	0.134680	0.224467	0.089787	0.202020	0.112233	0.112233	0.269360	0.044893	0.224467	0.157127	0.157127	0.112233
		Inverted	1.212121	0.044893	0.000000	0.000000	0.000000	0.044893	0.426487	0.000000	0.067340	0.089787	0.089787	0.134680	0.202020	0.134680	0.089787	0.067340	0.089787	0.224467	0.112233	0.179574	0.179574	0.134680	0.359147	0.112233	0.157127	0.112233	0.112233	0.157127	0.157127	0.157127	0.134680	0.134680	0.134680	0.089787	0.067340	0.112233	0.112233	0.179574	0.134680	0.112233	0.134680	0.157127
		DirectPA	0.000000	0.000000	0.000000	0.000000	0.000000	0.000000	0.000000	0.000000	0.000000	0.224467	0.089787	0.000000	0.044893	0.134680	0.044893	0.157127	0.157127	0.067340	0.134680	0.202020	0.089787	0.112233	0.134680	0.224467	0.112233	0.157127	0.134680	0.112233	0.112233	0.202020	0.157127	0.112233	0.112233	0.269360	0.089787	0.112233	0.089787	0.067340	0.112233	0.067340	0.179574	0.044893
		DirectAP	0.000000	0.000000	0.000000	0.000000	0.000000	0.202020	0.089787	0.044893	0.044893	0.112233	0.089787	0.157127	0.044893	0.179574	0.224467	0.134680	0.134680	0.246914	0.291807	0.089787	0.202020	0.089787	0.202020	0.224467	0.179574	0.134680	0.224467	0.202020	0.134680	0.179574	0.089787	0.157127	0.157127	0.224467	0.134680	0.179574	0.179574	0.089787	0.157127	0.202020	0.112233	0.112233
		Any	2.361172	0.087451	0.000000	0.000000	0.000000	0.480979	1.005684	0.349803	0.655881	1.136861	0.699606	0.918233	0.830783	1.268037	1.005684	0.918233	1.268037	1.530389	1.486664	1.093135	1.093135	1.049410	1.792742	1.399213	1.049410	1.093135	1.268037	1.180586	1.136861	1.399213	1.005684	1.224311	0.961959	1.530389	0.787057	1.005684	1.268037	0.743332	1.224311	1.049410	1.136861	0.830783
		Cumulative	2.361172	2.448623	2.448623	2.448623	2.448623	2.929602	3.935286	4.241364	4.853520	5.859204	6.515085	7.345868	8.089200	9.138610	9.881941	10.537822	11.587232	12.680367	13.904679	14.822912	15.828596	16.790555	18.058592	19.282903	20.026235	20.944469	21.993878	22.780936	23.611718	24.573677	25.404460	26.278968	26.934849	28.027984	28.552689	29.296021	30.126804	30.564058	31.307390	31.875820	32.531701	33.187582
39	CREB1_MOUSE.H11MO.0.A		0F	10P	9P	8P	7P	6P	5P	4P	3P	2P	1P	0S	1S	2S	3S	4S	5S	6S	7S	8S	9S	10S	11S	12S	13S	14S	15S	16S	17S	18S	19S	20S	21S	22S	23S	24S	25S	26S	27S	28S	29S
		Everted	0.000000	0.000000	0.000000	0.000000	0.000000	0.000000	0.022447	0.000000	0.134680	0.202020	0.112233	0.179574	0.044893	0.067340	0.157127	0.089787	0.067340	0.089787	0.112233	0.067340	0.067340	0.089787	0.089787	0.089787	0.089787	0.157127	0.112233	0.089787	0.134680	0.134680	0.112233	0.157127	0.089787	0.089787	0.112233	0.044893	0.067340	0.067340	0.089787	0.089787	0.022447
		Inverted	0.000000	0.000000	0.000000	0.000000	0.044893	0.022447	0.112233	0.112233	0.089787	0.067340	0.067340	0.157127	0.112233	0.044893	0.157127	0.089787	0.067340	0.044893	0.089787	0.022447	0.112233	0.022447	0.067340	0.067340	0.067340	0.089787	0.112233	0.089787	0.089787	0.089787	0.044893	0.112233	0.044893	0.089787	0.044893	0.067340	0.067340	0.089787	0.044893	0.202020	0.067340
		DirectPA	0.000000	0.000000	0.000000	0.000000	0.000000	0.000000	0.157127	0.000000	0.067340	0.000000	0.044893	0.112233	0.089787	0.089787	0.112233	0.067340	0.089787	0.134680	0.157127	0.089787	0.112233	0.044893	0.112233	0.089787	0.067340	0.134680	0.067340	0.112233	0.089787	0.089787	0.089787	0.089787	0.089787	0.112233	0.044893	0.089787	0.134680	0.089787	0.022447	0.112233	0.112233
		DirectAP	0.000000	0.000000	0.000000	0.044893	0.000000	0.000000	0.067340	0.112233	0.112233	0.089787	0.179574	0.112233	0.089787	0.112233	0.202020	0.179574	0.067340	0.112233	0.134680	0.044893	0.044893	0.067340	0.067340	0.157127	0.089787	0.067340	0.134680	0.089787	0.089787	0.112233	0.134680	0.112233	0.134680	0.089787	0.067340	0.067340	0.246914	0.067340	0.022447	0.067340	0.022447
		Any	0.000000	0.000000	0.000000	0.105541	0.105541	0.052770	0.844327	0.527704	0.949868	0.844327	0.949868	1.319261	0.791557	0.738786	1.477573	1.002639	0.686016	0.897098	1.160950	0.527704	0.791557	0.527704	0.791557	0.949868	0.738786	1.055409	1.002639	0.897098	0.949868	1.002639	0.897098	1.108179	0.844327	0.897098	0.633245	0.633245	1.213720	0.738786	0.422164	1.108179	0.527704
		Cumulative	0.000000	0.000000	0.000000	0.105541	0.211082	0.263852	1.002639	1.530343	2.480211	3.324538	4.221636	5.488127	6.015831	6.649077	7.968338	8.918206	9.445910	10.079156	10.976253	11.345646	11.926121	12.453826	12.981530	13.667546	14.248021	14.828496	15.461741	16.094987	16.781003	17.519789	18.205805	18.786280	19.525066	20.105541	20.580475	21.055409	21.899736	22.427441	22.744063	23.271768	23.482850
40	CREM_MOUSE.H11MO.0.C		0F	10P	9P	8P	7P	6P	5P	4P	3P	2P	1P	0S	1S	2S	3S	4S	5S	6S	7S	8S	9S	10S	11S	12S	13S	14S	15S	16S	17S	18S	19S	20S	21S	22S	23S	24S	25S	26S	27S	28S	29S
		Everted	0.246914	0.000000	0.000000	0.000000	0.000000	0.000000	0.022447	0.000000	0.022447	0.404040	0.067340	0.089787	0.089787	0.112233	0.157127	0.089787	0.134680	0.134680	0.022447	0.022447	0.157127	0.067340	0.179574	0.000000	0.112233	0.157127	0.112233	0.044893	0.157127	0.089787	0.089787	0.157127	0.089787	0.089787	0.134680	0.022447	0.134680	0.089787	0.044893	0.067340	0.000000
		Inverted	0.000000	0.000000	0.089787	0.000000	0.000000	0.022447	0.112233	0.044893	0.246914	0.067340	0.112233	0.089787	0.179574	0.044893	0.022447	0.112233	0.044893	0.246914	0.157127	0.067340	0.179574	0.112233	0.067340	0.134680	0.134680	0.179574	0.112233	0.134680	0.089787	0.067340	0.134680	0.067340	0.112233	0.022447	0.134680	0.067340	0.089787	0.179574	0.134680	0.112233	0.044893
		DirectPA	0.202020	0.000000	0.000000	0.000000	0.000000	0.000000	0.000000	0.000000	0.089787	0.044893	0.000000	0.179574	0.134680	0.067340	0.067340	0.067340	0.044893	0.089787	0.134680	0.089787	0.044893	0.067340	0.067340	0.089787	0.112233	0.022447	0.067340	0.089787	0.044893	0.134680	0.067340	0.089787	0.134680	0.067340	0.089787	0.157127	0.067340	0.067340	0.089787	0.044893	0.134680
		DirectAP	0.000000	0.000000	0.000000	0.246914	0.000000	0.067340	0.044893	0.157127	0.044893	0.157127	0.067340	0.112233	0.112233	0.134680	0.112233	0.089787	0.044893	0.044893	0.044893	0.022447	0.067340	0.044893	0.112233	0.112233	0.134680	0.089787	0.089787	0.044893	0.134680	0.157127	0.089787	0.044893	0.067340	0.044893	0.089787	0.112233	0.202020	0.112233	0.044893	0.022447	0.044893
		Any	0.989609	0.000000	0.197922	0.544285	0.000000	0.197922	0.395844	0.445324	0.890648	1.484414	0.544285	1.039090	1.138050	0.791687	0.791687	0.791687	0.593765	1.088570	0.791687	0.445324	0.989609	0.643246	0.940129	0.742207	1.088570	0.989609	0.841168	0.692726	0.940129	0.989609	0.841168	0.791687	0.890648	0.494805	0.989609	0.791687	1.088570	0.989609	0.692726	0.544285	0.494805
		Cumulative	0.989609	0.989609	1.187531	1.731816	1.731816	1.929738	2.325581	2.770905	3.661554	5.096487	5.591291	6.580901	7.521029	8.312716	9.054923	9.747650	10.341415	11.133102	11.627907	12.073231	12.914399	13.508164	14.299852	14.844137	15.734785	16.476992	16.971796	17.516081	18.357249	19.148936	19.693221	20.237506	21.029193	21.227115	22.018803	22.662048	23.453736	24.146462	24.641267	24.888669	25.185552
41	CRX_MOUSE.H11MO.0.A		0F	11P	10P	9P	8P	7P	6P	5P	4P	3P	2P	1P	0S	1S	2S	3S	4S	5S	6S	7S	8S	9S	10S	11S	12S	13S	14S	15S	16S	17S	18S	19S	20S	21S	22S	23S	24S	25S	26S	27S	28S	29S
		Everted	0.000000	0.000000	0.000000	0.000000	0.000000	0.000000	0.089787	0.067340	0.089787	0.089787	0.112233	0.044893	0.022447	0.089787	0.022447	0.089787	0.112233	0.067340	0.022447	0.089787	0.067340	0.044893	0.157127	0.000000	0.022447	0.089787	0.067340	0.044893	0.044893	0.112233	0.089787	0.022447	0.112233	0.022447	0.157127	0.134680	0.067340	0.044893	0.044893	0.044893	0.044893	0.089787
		Inverted	0.000000	0.044893	0.000000	0.000000	0.000000	0.044893	0.202020	0.067340	0.044893	0.022447	0.022447	0.000000	0.022447	0.022447	0.067340	0.134680	0.067340	0.089787	0.067340	0.067340	0.022447	0.022447	0.089787	0.044893	0.112233	0.067340	0.067340	0.044893	0.067340	0.089787	0.089787	0.044893	0.044893	0.022447	0.044893	0.067340	0.089787	0.022447	0.067340	0.089787	0.067340	0.067340
		DirectPA	0.022447	0.000000	0.000000	0.000000	0.000000	0.000000	0.000000	0.000000	0.044893	0.022447	0.044893	0.022447	0.089787	0.067340	0.157127	0.044893	0.044893	0.022447	0.044893	0.022447	0.157127	0.000000	0.067340	0.067340	0.067340	0.067340	0.044893	0.067340	0.000000	0.044893	0.022447	0.022447	0.067340	0.067340	0.067340	0.067340	0.067340	0.067340	0.089787	0.044893	0.044893	0.044893
		DirectAP	0.000000	0.000000	0.000000	0.000000	0.000000	0.022447	0.000000	0.089787	0.202020	0.089787	0.067340	0.044893	0.022447	0.044893	0.022447	0.044893	0.089787	0.067340	0.044893	0.022447	0.134680	0.022447	0.044893	0.089787	0.134680	0.067340	0.022447	0.112233	0.089787	0.067340	0.067340	0.112233	0.067340	0.022447	0.022447	0.112233	0.000000	0.044893	0.044893	0.022447	0.089787	0.112233
		Any	0.056338	0.112676	0.000000	0.000000	0.000000	0.169014	0.732394	0.507042	0.957746	0.563380	0.619718	0.281690	0.394366	0.563380	0.676056	0.788732	0.788732	0.619718	0.450704	0.507042	0.957746	0.225352	0.901408	0.507042	0.845070	0.732394	0.507042	0.676056	0.507042	0.788732	0.676056	0.507042	0.732394	0.338028	0.732394	0.957746	0.563380	0.450704	0.619718	0.507042	0.619718	0.788732
		Cumulative	0.056338	0.169014	0.169014	0.169014	0.169014	0.338028	1.070423	1.577465	2.535211	3.098592	3.718310	4.000000	4.281690	4.732394	5.408451	6.140845	6.816901	7.380282	7.774648	8.112676	8.957746	9.126761	9.915493	10.366197	11.098592	11.718310	12.112676	12.676056	13.070423	13.859155	14.478873	14.985915	15.661972	16.000000	16.563380	17.070423	17.577465	17.859155	18.197183	18.591549	18.929577	19.549296
42	CTCF_MOUSE.H11MO.0.A		4F	3F	2F	1F	0F	11P	10P	9P	8P	7P	6P	5P	4P	3P	2P	1P	0S	1S	2S	3S	4S	5S	6S	7S	8S	9S	10S	11S	12S	13S	14S	15S	16S	17S	18S	19S	20S	21S	22S	23S	24S	25S	26S	27S	28S	29S
		Everted	0.000000	0.000000	0.000000	0.000000	0.000000	0.000000	0.000000	0.134680	0.022447	0.000000	0.134680	0.022447	0.022447	0.067340	0.157127	0.067340	0.089787	0.022447	0.022447	0.067340	0.022447	0.089787	0.022447	0.044893	0.089787	0.067340	0.067340	0.044893	0.044893	0.044893	0.067340	0.044893	0.044893	0.112233	0.134680	0.044893	0.089787	0.089787	0.089787	0.022447	0.112233	0.044893	0.044893	0.044893	0.112233	0.067340
		Inverted	0.000000	0.000000	0.000000	0.000000	0.022447	0.000000	0.000000	0.044893	0.000000	0.067340	0.022447	0.044893	0.022447	0.067340	0.022447	0.067340	0.022447	0.022447	0.044893	0.067340	0.089787	0.022447	0.112233	0.044893	0.044893	0.022447	0.044893	0.089787	0.134680	0.067340	0.067340	0.044893	0.089787	0.022447	0.044893	0.112233	0.022447	0.067340	0.067340	0.044893	0.044893	0.022447	0.089787	0.067340	0.067340	0.112233
		DirectPA	0.000000	0.000000	0.000000	0.000000	0.000000	0.000000	0.000000	0.022447	0.000000	0.000000	0.000000	0.000000	0.000000	0.044893	0.044893	0.000000	0.022447	0.044893	0.067340	0.112233	0.022447	0.022447	0.022447	0.067340	0.112233	0.000000	0.089787	0.067340	0.089787	0.089787	0.022447	0.179574	0.157127	0.089787	0.044893	0.000000	0.134680	0.022447	0.067340	0.089787	0.022447	0.089787	0.022447	0.044893	0.112233	0.067340
		DirectAP	0.000000	0.000000	0.000000	0.000000	0.000000	0.000000	0.089787	0.000000	0.089787	0.022447	0.000000	0.067340	0.089787	0.067340	0.022447	0.044893	0.112233	0.022447	0.044893	0.022447	0.067340	0.044893	0.112233	0.112233	0.089787	0.067340	0.067340	0.067340	0.089787	0.022447	0.112233	0.044893	0.000000	0.000000	0.089787	0.067340	0.044893	0.179574	0.044893	0.067340	0.089787	0.067340	0.022447	0.067340	0.000000	0.022447
		Any	0.000000	0.000000	0.000000	0.000000	0.065232	0.000000	0.260926	0.587084	0.326158	0.260926	0.456621	0.391389	0.391389	0.717547	0.717547	0.521853	0.717547	0.326158	0.521853	0.782779	0.587084	0.521853	0.782779	0.782779	0.978474	0.456621	0.782779	0.782779	0.978474	0.652316	0.782779	0.913242	0.848010	0.652316	0.913242	0.652316	0.848010	1.043705	0.782779	0.652316	0.782779	0.652316	0.521853	0.652316	0.848010	0.782779
		Cumulative	0.000000	0.000000	0.000000	0.000000	0.065232	0.065232	0.326158	0.913242	1.239400	1.500326	1.956947	2.283105	2.674494	3.326810	3.979126	4.435747	5.153294	5.414220	5.936073	6.588389	7.110241	7.566862	8.219178	9.001957	9.784736	10.110894	10.763209	11.415525	12.328767	12.850620	13.242009	13.894325	14.546641	14.938030	15.786040	16.373125	17.090672	17.938682	18.525766	19.112851	19.634703	20.091324	20.417482	21.004566	21.591650	22.178735
43	CTCFL_MOUSE.H11MO.0.A		3F	2F	1F	0F	11P	10P	9P	8P	7P	6P	5P	4P	3P	2P	1P	0S	1S	2S	3S	4S	5S	6S	7S	8S	9S	10S	11S	12S	13S	14S	15S	16S	17S	18S	19S	20S	21S	22S	23S	24S	25S	26S	27S	28S	29S
		Everted	0.000000	0.000000	0.000000	0.000000	0.000000	0.000000	0.000000	0.000000	0.112233	0.022447	0.000000	0.067340	0.022447	0.022447	0.067340	0.179574	0.112233	0.067340	0.000000	0.000000	0.089787	0.022447	0.067340	0.022447	0.089787	0.067340	0.112233	0.067340	0.044893	0.022447	0.022447	0.067340	0.022447	0.112233	0.157127	0.067340	0.000000	0.089787	0.022447	0.044893	0.022447	0.089787	0.067340	0.022447	0.022447
		Inverted	0.000000	0.000000	0.000000	0.000000	0.000000	0.000000	0.022447	0.000000	0.067340	0.022447	0.044893	0.022447	0.044893	0.067340	0.067340	0.022447	0.022447	0.044893	0.067340	0.089787	0.022447	0.067340	0.044893	0.044893	0.022447	0.022447	0.089787	0.157127	0.044893	0.089787	0.044893	0.044893	0.000000	0.089787	0.044893	0.000000	0.067340	0.112233	0.000000	0.022447	0.022447	0.044893	0.067340	0.044893	0.112233
		DirectPA	0.000000	0.000000	0.000000	0.000000	0.000000	0.000000	0.000000	0.000000	0.000000	0.000000	0.000000	0.000000	0.067340	0.022447	0.022447	0.044893	0.022447	0.067340	0.067340	0.022447	0.022447	0.022447	0.067340	0.112233	0.000000	0.112233	0.067340	0.022447	0.112233	0.022447	0.022447	0.134680	0.044893	0.044893	0.000000	0.112233	0.022447	0.067340	0.089787	0.044893	0.089787	0.022447	0.067340	0.022447	0.022447
		DirectAP	0.000000	0.000000	0.000000	0.000000	0.000000	0.000000	0.000000	0.089787	0.000000	0.067340	0.022447	0.000000	0.067340	0.044893	0.044893	0.089787	0.067340	0.089787	0.044893	0.022447	0.000000	0.022447	0.044893	0.112233	0.089787	0.044893	0.067340	0.044893	0.089787	0.089787	0.000000	0.089787	0.044893	0.000000	0.089787	0.067340	0.089787	0.022447	0.112233	0.000000	0.067340	0.022447	0.022447	0.022447	0.067340
		Any	0.000000	0.000000	0.000000	0.000000	0.000000	0.000000	0.076161	0.304646	0.609292	0.380807	0.228484	0.304646	0.685453	0.533130	0.685453	1.142422	0.761615	0.913938	0.609292	0.456969	0.456969	0.456969	0.761615	0.990099	0.685453	0.837776	1.142422	0.990099	0.913938	0.761615	0.304646	1.142422	0.380807	0.837776	0.990099	0.837776	0.609292	0.990099	0.761615	0.380807	0.685453	0.609292	0.761615	0.380807	0.761615
		Cumulative	0.000000	0.000000	0.000000	0.000000	0.000000	0.000000	0.076161	0.380807	0.990099	1.370906	1.599391	1.904037	2.513328	3.046458	3.731912	4.874334	5.559787	6.473724	7.006855	7.463823	7.844631	8.301599	8.987053	9.824829	10.434120	11.195735	12.033511	12.718964	13.556740	14.089871	14.318355	14.851485	15.156131	15.841584	16.374714	17.060168	17.440975	18.050267	18.735720	19.040366	19.573496	19.954303	20.563595	20.868241	21.401371
44	CUX1_MOUSE.H11MO.0.C		1F	0F	11P	10P	9P	8P	7P	6P	5P	4P	3P	2P	1P	0S	1S	2S	3S	4S	5S	6S	7S	8S	9S	10S	11S	12S	13S	14S	15S	16S	17S	18S	19S	20S	21S	22S	23S	24S	25S	26S	27S	28S	29S
		Everted	0.000000	0.000000	0.000000	0.000000	0.000000	0.000000	0.381594	0.000000	0.044893	0.000000	0.202020	0.044893	0.179574	0.089787	0.202020	0.089787	0.067340	0.089787	0.112233	0.067340	0.067340	0.067340	0.089787	0.179574	0.112233	0.112233	0.134680	0.089787	0.067340	0.089787	0.134680	0.112233	0.089787	0.044893	0.134680	0.044893	0.022447	0.089787	0.112233	0.022447	0.112233	0.089787	0.067340
		Inverted	0.000000	0.000000	0.000000	0.000000	0.022447	0.000000	0.224467	0.000000	0.134680	0.089787	0.044893	0.022447	0.044893	0.067340	0.022447	0.112233	0.089787	0.067340	0.089787	0.112233	0.112233	0.067340	0.089787	0.112233	0.157127	0.089787	0.089787	0.067340	0.134680	0.089787	0.067340	0.067340	0.089787	0.044893	0.112233	0.112233	0.067340	0.089787	0.089787	0.157127	0.157127	0.112233	0.044893
		DirectPA	0.000000	0.000000	0.000000	0.000000	0.246914	0.000000	0.000000	0.022447	0.134680	0.000000	0.538721	0.089787	0.134680	0.044893	0.157127	0.157127	0.089787	0.089787	0.089787	0.134680	0.067340	0.112233	0.089787	0.044893	0.000000	0.089787	0.157127	0.179574	0.112233	0.134680	0.089787	0.022447	0.022447	0.067340	0.089787	0.067340	0.067340	0.067340	0.089787	0.067340	0.022447	0.022447	0.134680
		DirectAP	0.269360	0.000000	0.067340	0.000000	0.067340	0.022447	0.000000	0.000000	0.112233	0.044893	0.067340	0.157127	0.022447	0.044893	0.134680	0.112233	0.089787	0.067340	0.089787	0.044893	0.089787	0.112233	0.134680	0.089787	0.000000	0.067340	0.134680	0.112233	0.134680	0.067340	0.089787	0.044893	0.022447	0.112233	0.112233	0.134680	0.134680	0.134680	0.022447	0.089787	0.067340	0.067340	0.134680
		Any	0.656814	0.000000	0.164204	0.000000	0.821018	0.054735	1.477833	0.054735	1.039956	0.328407	2.079912	0.766284	0.821018	0.602080	1.258894	1.149425	0.821018	0.766284	0.930487	0.875753	0.821018	0.875753	0.985222	1.039956	0.656814	0.875753	1.204160	1.094691	1.094691	0.875753	0.930487	0.602080	0.547345	0.656814	1.039956	0.821018	0.711549	0.930487	0.766284	0.821018	0.821018	0.656814	0.930487
		Cumulative	0.656814	0.656814	0.821018	0.821018	1.642036	1.696771	3.065134	3.119869	4.050356	4.324028	6.294472	6.951286	7.608101	8.100712	9.085933	9.961686	10.673235	11.275315	12.041598	12.643678	13.300493	13.847838	14.504652	15.325670	15.818281	16.584565	17.515052	18.226601	19.102354	19.649699	20.306513	20.634921	20.908593	21.182266	21.674877	22.112753	22.605364	23.316913	23.809524	24.192666	24.794745	25.232622	25.779967
45	CUX2_MOUSE.H11MO.0.C		0F	10P	9P	8P	7P	6P	5P	4P	3P	2P	1P	0S	1S	2S	3S	4S	5S	6S	7S	8S	9S	10S	11S	12S	13S	14S	15S	16S	17S	18S	19S	20S	21S	22S	23S	24S	25S	26S	27S	28S	29S
		Everted	0.000000	0.000000	2.401796	0.000000	0.000000	0.718294	0.000000	0.022447	0.022447	0.089787	0.269360	0.134680	0.134680	0.067340	0.202020	0.134680	0.157127	0.134680	0.291807	0.269360	0.134680	0.089787	0.157127	0.089787	0.179574	0.202020	0.179574	0.044893	0.202020	0.112233	0.067340	0.134680	0.112233	0.112233	0.202020	0.067340	0.179574	0.112233	0.112233	0.067340	0.157127
		Inverted	0.000000	1.189675	0.000000	0.359147	0.044893	0.336700	0.224467	0.112233	0.179574	0.067340	0.112233	0.202020	0.112233	0.246914	0.179574	0.157127	0.157127	0.112233	0.202020	0.157127	0.112233	0.089787	0.089787	0.067340	0.112233	0.179574	0.112233	0.134680	0.269360	0.112233	0.112233	0.000000	0.067340	0.089787	0.044893	0.089787	0.179574	0.112233	0.089787	0.044893	0.067340
		DirectPA	0.000000	0.000000	0.000000	0.000000	0.000000	0.000000	0.000000	0.246914	0.000000	0.067340	0.000000	0.112233	0.022447	0.067340	0.044893	0.134680	0.022447	0.112233	0.067340	0.044893	0.044893	0.112233	0.067340	0.089787	0.044893	0.067340	0.112233	0.157127	0.112233	0.022447	0.044893	0.067340	0.112233	0.134680	0.067340	0.112233	0.157127	0.089787	0.134680	0.044893	0.044893
		DirectAP	0.000000	0.000000	0.000000	0.089787	0.000000	0.000000	0.022447	0.269360	0.089787	0.000000	0.089787	0.134680	0.067340	0.112233	0.067340	0.134680	0.157127	0.112233	0.112233	0.089787	0.157127	0.044893	0.067340	0.089787	0.067340	0.089787	0.112233	0.134680	0.112233	0.044893	0.089787	0.202020	0.067340	0.112233	0.157127	0.044893	0.022447	0.067340	0.089787	0.067340	0.134680
		Any	0.000000	2.719343	5.489995	1.026167	0.102617	2.411493	0.564392	1.487943	0.667009	0.513084	1.077476	1.334017	0.769625	1.128784	1.128784	1.231401	1.077476	1.077476	1.539251	1.282709	1.026167	0.769625	0.872242	0.769625	0.923551	1.231401	1.180092	1.077476	1.590559	0.667009	0.718317	0.923551	0.820934	1.026167	1.077476	0.718317	1.231401	0.872242	0.974859	0.513084	0.923551
		Cumulative	0.000000	2.719343	8.106721	9.081580	9.184197	11.339148	11.903540	13.032324	13.545408	13.801950	14.828117	15.905593	16.572601	17.342227	18.265777	19.138019	19.958953	20.574654	21.908671	22.780913	23.242689	23.807081	24.422781	24.935865	25.654182	26.475115	27.449974	28.168291	29.348384	29.758851	30.118009	30.579785	30.938943	31.554643	32.119035	32.529502	33.247819	33.658286	34.222678	34.581837	34.992304
46	DBP_MOUSE.H11MO.0.B		0F	10P	9P	8P	7P	6P	5P	4P	3P	2P	1P	0S	1S	2S	3S	4S	5S	6S	7S	8S	9S	10S	11S	12S	13S	14S	15S	16S	17S	18S	19S	20S	21S	22S	23S	24S	25S	26S	27S	28S	29S
		Everted	0.000000	0.000000	0.000000	0.000000	0.000000	0.000000	0.000000	0.089787	0.000000	0.000000	0.089787	0.067340	0.089787	0.134680	0.224467	0.202020	0.089787	0.112233	0.089787	0.089787	0.134680	0.089787	0.089787	0.157127	0.224467	0.134680	0.134680	0.112233	0.202020	0.269360	0.089787	0.134680	0.089787	0.179574	0.089787	0.224467	0.179574	0.179574	0.089787	0.067340	0.067340
		Inverted	4.309764	0.000000	0.000000	0.000000	0.112233	0.269360	0.089787	0.112233	0.179574	0.179574	0.112233	0.134680	0.089787	0.067340	0.134680	0.044893	0.067340	0.044893	0.246914	0.112233	0.134680	0.134680	0.089787	0.112233	0.202020	0.067340	0.134680	0.157127	0.157127	0.067340	0.067340	0.157127	0.157127	0.112233	0.089787	0.157127	0.134680	0.022447	0.134680	0.067340	0.134680
		DirectPA	0.000000	0.000000	0.000000	0.000000	0.000000	0.000000	0.022447	0.022447	0.000000	0.224467	0.089787	0.044893	0.134680	0.134680	0.224467	0.089787	0.157127	0.067340	0.089787	0.089787	0.089787	0.067340	0.224467	0.089787	0.179574	0.179574	0.067340	0.067340	0.089787	0.044893	0.179574	0.044893	0.134680	0.112233	0.112233	0.067340	0.089787	0.157127	0.089787	0.112233	0.224467
		DirectAP	0.000000	0.000000	0.000000	0.000000	0.314254	0.269360	0.179574	0.067340	0.157127	0.157127	0.246914	0.246914	0.157127	0.157127	0.112233	0.134680	0.112233	0.224467	0.089787	0.112233	0.067340	0.157127	0.157127	0.067340	0.112233	0.112233	0.112233	0.179574	0.134680	0.089787	0.112233	0.089787	0.067340	0.134680	0.112233	0.224467	0.112233	0.112233	0.067340	0.134680	0.134680
		Any	9.365854	0.000000	0.000000	0.000000	0.926829	1.170732	0.634146	0.634146	0.731707	1.219512	1.170732	1.073171	1.024390	1.073171	1.512195	1.024390	0.926829	0.975610	1.121951	0.878049	0.926829	0.975610	1.219512	0.926829	1.560976	1.073171	0.975610	1.121951	1.268293	1.024390	0.975610	0.926829	0.975610	1.170732	0.878049	1.463415	1.121951	1.024390	0.829268	0.780488	1.219512
		Cumulative	9.365854	9.365854	9.365854	9.365854	10.146341	11.219512	11.756098	12.243902	12.926829	14.000000	14.926829	15.853659	16.682927	17.463415	18.731707	19.512195	20.146341	20.682927	21.658537	22.146341	22.829268	23.609756	24.341463	24.878049	26.097561	26.731707	27.463415	28.195122	29.073171	29.658537	30.243902	30.731707	31.365854	32.048780	32.390244	33.414634	33.902439	34.585366	35.073171	35.560976	36.048780
47	DDIT3_MOUSE.H11MO.0.C		1F	0F	9P	8P	7P	6P	5P	4P	3P	2P	1P	0S	1S	2S	3S	4S	5S	6S	7S	8S	9S	10S	11S	12S	13S	14S	15S	16S	17S	18S	19S	20S	21S	22S	23S	24S	25S	26S	27S	28S	29S
		Everted	0.000000	0.000000	0.000000	0.000000	0.000000	0.000000	0.000000	0.000000	0.000000	0.000000	0.179574	0.134680	0.089787	0.112233	0.134680	0.089787	0.112233	0.022447	0.134680	0.157127	0.134680	0.067340	0.134680	0.134680	0.067340	0.134680	0.112233	0.089787	0.134680	0.089787	0.044893	0.134680	0.112233	0.157127	0.089787	0.224467	0.112233	0.179574	0.112233	0.044893	0.067340
		Inverted	0.381594	0.067340	0.000000	0.000000	0.000000	0.089787	0.246914	0.089787	0.134680	0.067340	0.112233	0.134680	0.134680	0.157127	0.067340	0.157127	0.112233	0.112233	0.022447	0.089787	0.157127	0.067340	0.089787	0.044893	0.134680	0.044893	0.157127	0.134680	0.089787	0.112233	0.134680	0.202020	0.179574	0.067340	0.134680	0.067340	0.112233	0.022447	0.044893	0.134680	0.000000
		DirectPA	0.000000	0.000000	1.638608	0.000000	0.000000	0.000000	0.000000	0.000000	0.000000	0.000000	0.269360	0.112233	0.044893	0.067340	0.089787	0.179574	0.157127	0.179574	0.067340	0.044893	0.044893	0.089787	0.157127	0.044893	0.044893	0.022447	0.067340	0.044893	0.022447	0.089787	0.089787	0.112233	0.134680	0.134680	0.089787	0.089787	0.112233	0.134680	0.179574	0.089787	0.134680
		DirectAP	0.000000	0.000000	0.000000	0.000000	0.000000	0.179574	0.000000	0.067340	0.157127	0.089787	0.202020	0.157127	0.134680	0.134680	0.089787	0.089787	0.179574	0.157127	0.089787	0.044893	0.089787	0.246914	0.067340	0.000000	0.067340	0.089787	0.134680	0.067340	0.112233	0.067340	0.044893	0.067340	0.112233	0.022447	0.067340	0.134680	0.134680	0.089787	0.246914	0.089787	0.044893
		Any	0.827251	0.145985	3.552311	0.000000	0.000000	0.583942	0.535280	0.340633	0.632603	0.340633	1.605839	1.167883	0.875912	0.973236	0.827251	1.119221	1.167883	1.021898	0.681265	0.729927	0.924574	1.021898	0.973236	0.486618	0.681265	0.632603	1.021898	0.729927	0.778589	0.778589	0.681265	1.119221	1.070560	0.827251	0.827251	1.119221	1.021898	0.924574	1.265207	0.778589	0.535280
		Cumulative	0.827251	0.973236	4.476886	4.476886	4.476886	5.060827	5.596107	5.936740	6.472019	6.763990	8.223844	9.245742	10.024331	10.900243	11.532847	12.360097	13.479319	14.209246	14.793187	15.377129	16.058394	16.885645	17.518248	17.956204	18.491484	18.832117	19.659367	20.194647	20.875912	21.557178	21.946472	22.822384	23.600973	24.428224	24.914842	25.596107	26.326034	27.104623	27.931873	28.564477	28.856448
48	DLX3_MOUSE.H11MO.0.C		1F	0F	9P	8P	7P	6P	5P	4P	3P	2P	1P	0S	1S	2S	3S	4S	5S	6S	7S	8S	9S	10S	11S	12S	13S	14S	15S	16S	17S	18S	19S	20S	21S	22S	23S	24S	25S	26S	27S	28S	29S
		Everted	0.000000	0.000000	0.000000	0.000000	0.000000	0.000000	0.000000	0.314254	0.000000	0.089787	0.067340	0.000000	0.022447	0.089787	0.089787	0.067340	0.067340	0.044893	0.067340	0.112233	0.089787	0.067340	0.134680	0.089787	0.044893	0.179574	0.044893	0.089787	0.044893	0.067340	0.224467	0.179574	0.067340	0.022447	0.157127	0.044893	0.044893	0.134680	0.089787	0.134680	0.022447
		Inverted	0.000000	0.000000	0.112233	0.000000	0.022447	0.089787	0.044893	0.000000	0.112233	0.112233	0.044893	0.089787	0.089787	0.112233	0.134680	0.089787	0.022447	0.044893	0.067340	0.044893	0.022447	0.067340	0.134680	0.134680	0.089787	0.022447	0.089787	0.112233	0.089787	0.089787	0.000000	0.112233	0.112233	0.044893	0.089787	0.067340	0.044893	0.089787	0.112233	0.134680	0.000000
		DirectPA	0.000000	0.000000	0.000000	0.000000	0.000000	0.000000	0.000000	0.157127	0.112233	0.044893	0.089787	0.067340	0.089787	0.112233	0.000000	0.112233	0.112233	0.022447	0.089787	0.157127	0.112233	0.067340	0.112233	0.067340	0.157127	0.089787	0.246914	0.089787	0.044893	0.089787	0.157127	0.089787	0.089787	0.044893	0.044893	0.022447	0.044893	0.044893	0.067340	0.134680	0.044893
		DirectAP	0.000000	0.000000	0.000000	0.000000	0.022447	0.157127	0.044893	0.000000	0.067340	0.044893	0.044893	0.067340	0.089787	0.112233	0.134680	0.134680	0.134680	0.067340	0.067340	0.089787	0.067340	0.044893	0.067340	0.044893	0.044893	0.022447	0.067340	0.067340	0.089787	0.044893	0.089787	0.134680	0.044893	0.044893	0.089787	0.044893	0.044893	0.067340	0.112233	0.044893	0.112233
		Any	0.000000	0.000000	0.302115	0.000000	0.120846	0.604230	0.181269	1.148036	0.725076	0.725076	0.543807	0.604230	0.785498	1.087613	0.906344	0.906344	0.785498	0.422961	0.664653	1.027190	0.725076	0.664653	1.087613	0.906344	0.785498	0.725076	1.208459	0.906344	0.725076	0.725076	1.027190	1.389728	0.785498	0.422961	0.966767	0.483384	0.483384	0.785498	0.785498	1.027190	0.422961
		Cumulative	0.000000	0.000000	0.302115	0.302115	0.422961	1.027190	1.208459	2.296073	3.021148	3.685801	4.229607	4.833837	5.438066	6.404834	7.190332	8.096677	8.700906	9.123867	9.667674	10.453172	10.876133	11.419940	12.326284	13.051360	13.655589	14.078550	14.924471	15.468278	16.072508	16.676737	17.522659	18.308157	18.912387	19.214502	20.000000	20.241692	20.543807	21.148036	21.510574	22.235650	22.537764
49	DLX5_MOUSE.H11MO.0.C		0F	10P	9P	8P	7P	6P	5P	4P	3P	2P	1P	0S	1S	2S	3S	4S	5S	6S	7S	8S	9S	10S	11S	12S	13S	14S	15S	16S	17S	18S	19S	20S	21S	22S	23S	24S	25S	26S	27S	28S	29S
		Everted	0.291807	0.000000	0.000000	0.000000	0.291807	0.000000	0.179574	0.089787	0.179574	0.022447	0.157127	0.067340	0.044893	0.089787	0.134680	0.044893	0.089787	0.067340	0.044893	0.044893	0.067340	0.067340	0.157127	0.044893	0.134680	0.089787	0.000000	0.179574	0.112233	0.067340	0.134680	0.089787	0.044893	0.089787	0.067340	0.112233	0.089787	0.044893	0.134680	0.112233	0.067340
		Inverted	0.000000	0.000000	0.022447	0.089787	0.022447	0.000000	0.269360	0.089787	0.067340	0.044893	0.134680	0.202020	0.202020	0.000000	0.157127	0.179574	0.089787	0.000000	0.112233	0.022447	0.067340	0.089787	0.089787	0.179574	0.134680	0.044893	0.044893	0.067340	0.157127	0.089787	0.022447	0.112233	0.022447	0.089787	0.044893	0.067340	0.067340	0.067340	0.089787	0.000000	0.089787
		DirectPA	0.000000	0.000000	0.000000	0.000000	0.000000	0.044893	0.000000	0.000000	0.000000	0.179574	0.022447	0.089787	0.067340	0.044893	0.067340	0.022447	0.089787	0.044893	0.089787	0.089787	0.067340	0.022447	0.022447	0.067340	0.000000	0.022447	0.067340	0.089787	0.112233	0.022447	0.067340	0.044893	0.089787	0.022447	0.112233	0.067340	0.089787	0.000000	0.022447	0.112233	0.000000
		DirectAP	0.000000	0.000000	0.000000	0.022447	0.044893	0.067340	0.000000	0.022447	0.000000	0.067340	0.044893	0.112233	0.022447	0.089787	0.044893	0.022447	0.000000	0.000000	0.044893	0.022447	0.000000	0.044893	0.044893	0.022447	0.022447	0.044893	0.112233	0.000000	0.044893	0.112233	0.044893	0.044893	0.000000	0.067340	0.000000	0.044893	0.044893	0.067340	0.089787	0.044893	0.044893
		Any	0.834939	0.000000	0.064226	0.321130	1.027617	0.321130	1.284522	0.578035	0.706487	0.899165	1.027617	1.348748	0.963391	0.642261	1.156069	0.770713	0.770713	0.321130	0.834939	0.513809	0.578035	0.642261	0.899165	0.899165	0.834939	0.578035	0.642261	0.963391	1.156069	0.834939	0.770713	0.834939	0.449583	0.770713	0.642261	0.834939	0.834939	0.513809	0.963391	0.770713	0.578035
		Cumulative	0.834939	0.834939	0.899165	1.220295	2.183687	2.440591	3.725112	4.238921	4.945408	5.587669	6.229929	7.193320	7.964033	8.606294	9.569685	10.019268	10.404624	10.661529	11.368015	11.817598	12.202954	12.652537	13.359024	14.065511	14.771997	15.285806	15.735389	16.313423	17.084136	17.726397	18.304432	18.882466	19.139371	19.524727	19.845857	20.166988	20.809249	21.001927	21.772640	22.286448	22.736031
50	DMRT1_MOUSE.H11MO.0.C		2F	1F	0F	11P	10P	9P	8P	7P	6P	5P	4P	3P	2P	1P	0S	1S	2S	3S	4S	5S	6S	7S	8S	9S	10S	11S	12S	13S	14S	15S	16S	17S	18S	19S	20S	21S	22S	23S	24S	25S	26S	27S	28S	29S
		Everted	0.000000	0.000000	0.000000	0.000000	0.269360	0.112233	1.212121	0.000000	0.314254	0.089787	0.089787	0.000000	0.089787	0.067340	0.179574	0.089787	0.179574	0.112233	0.202020	0.067340	0.067340	0.134680	0.112233	0.022447	0.089787	0.112233	0.112233	0.044893	0.067340	0.179574	0.134680	0.089787	0.134680	0.022447	0.044893	0.067340	0.246914	0.044893	0.044893	0.112233	0.067340	0.089787	0.067340	0.022447
		Inverted	0.000000	0.000000	0.695847	0.000000	0.381594	0.000000	0.000000	0.000000	0.089787	0.022447	0.336700	0.246914	0.112233	0.134680	0.089787	0.022447	0.112233	0.089787	0.112233	0.157127	0.112233	0.134680	0.157127	0.067340	0.022447	0.112233	0.291807	0.112233	0.067340	0.112233	0.157127	0.157127	0.157127	0.089787	0.112233	0.112233	0.067340	0.179574	0.067340	0.044893	0.044893	0.067340	0.067340	0.067340
		DirectPA	0.000000	0.000000	0.000000	0.000000	0.022447	0.000000	0.448934	0.000000	0.134680	0.044893	0.022447	0.000000	0.089787	0.022447	0.134680	0.044893	0.067340	0.089787	0.067340	0.044893	0.044893	0.067340	0.067340	0.089787	0.044893	0.000000	0.112233	0.089787	0.089787	0.157127	0.112233	0.089787	0.067340	0.157127	0.134680	0.112233	0.134680	0.067340	0.067340	0.112233	0.157127	0.089787	0.067340	0.044893
		DirectAP	0.000000	0.000000	0.426487	0.000000	0.179574	0.000000	0.112233	0.022447	0.044893	0.022447	0.157127	0.157127	0.022447	0.134680	0.157127	0.134680	0.089787	0.157127	0.067340	0.381594	0.089787	0.067340	0.112233	0.202020	0.134680	0.067340	0.112233	0.179574	0.067340	0.044893	0.089787	0.157127	0.067340	0.044893	0.067340	0.089787	0.179574	0.202020	0.089787	0.112233	0.067340	0.112233	0.089787	0.112233
		Any	0.000000	0.000000	2.673797	0.000000	2.032086	0.267380	4.224599	0.053476	1.390374	0.427807	1.390374	0.962567	0.748663	0.802139	1.283422	0.695187	1.069519	1.069519	1.069519	1.550802	0.748663	0.962567	1.069519	0.909091	0.641711	0.695187	1.497326	1.016043	0.695187	1.176471	1.176471	1.122995	1.016043	0.748663	0.855615	0.909091	1.497326	1.122995	0.641711	0.909091	0.802139	0.855615	0.695187	0.588235
		Cumulative	0.000000	0.000000	2.673797	2.673797	4.491979	4.759358	8.663102	8.716578	10.000000	10.374332	11.550802	12.513369	13.155080	13.743316	14.652406	15.240642	15.989305	16.577540	17.540107	18.556150	19.037433	19.839572	20.481283	20.909091	21.283422	21.604278	22.673797	23.155080	23.582888	24.224599	25.133690	25.668449	26.310160	26.844920	27.272727	27.967914	28.609626	29.144385	29.465241	29.625668	30.160428	30.534759	30.802139	31.122995
51	DMRTB_MOUSE.H11MO.0.C		2F	1F	0F	11P	10P	9P	8P	7P	6P	5P	4P	3P	2P	1P	0S	1S	2S	3S	4S	5S	6S	7S	8S	9S	10S	11S	12S	13S	14S	15S	16S	17S	18S	19S	20S	21S	22S	23S	24S	25S	26S	27S	28S	29S
		Everted	0.000000	0.000000	0.000000	0.000000	0.022447	0.000000	0.673401	0.000000	0.067340	0.000000	0.000000	0.000000	0.067340	0.022447	0.134680	0.067340	0.089787	0.022447	0.044893	0.044893	0.044893	0.022447	0.000000	0.089787	0.044893	0.000000	0.067340	0.089787	0.044893	0.089787	0.112233	0.067340	0.022447	0.134680	0.112233	0.067340	0.157127	0.112233	0.044893	0.112233	0.134680	0.067340	0.044893	0.089787
		Inverted	0.000000	0.000000	0.000000	0.336700	0.000000	0.157127	0.022447	0.022447	0.022447	0.044893	0.022447	0.134680	0.157127	0.089787	0.157127	0.179574	0.089787	0.067340	0.179574	0.089787	0.291807	0.134680	0.089787	0.067340	0.224467	0.089787	0.067340	0.179574	0.112233	0.022447	0.112233	0.067340	0.202020	0.022447	0.089787	0.044893	0.112233	0.179574	0.202020	0.067340	0.112233	0.044893	0.089787	0.134680
		DirectPA	0.000000	0.000000	0.000000	0.000000	0.000000	0.157127	0.134680	1.414141	0.000000	0.202020	0.067340	0.067340	0.000000	0.067340	0.067340	0.134680	0.022447	0.134680	0.134680	0.157127	0.089787	0.089787	0.112233	0.112233	0.044893	0.112233	0.134680	0.202020	0.112233	0.067340	0.157127	0.044893	0.044893	0.089787	0.022447	0.067340	0.112233	0.134680	0.067340	0.067340	0.134680	0.067340	0.112233	0.044893
		DirectAP	0.000000	0.000000	1.975309	0.022447	0.538721	0.000000	0.022447	0.022447	0.089787	0.044893	0.314254	0.269360	0.112233	0.157127	0.157127	0.044893	0.202020	0.112233	0.067340	0.246914	0.089787	0.134680	0.089787	0.089787	0.000000	0.112233	0.246914	0.157127	0.089787	0.067340	0.134680	0.179574	0.112233	0.112233	0.067340	0.157127	0.112233	0.157127	0.089787	0.112233	0.089787	0.044893	0.089787	0.067340
		Any	0.000000	0.000000	4.540764	0.825593	1.289990	0.722394	1.960784	3.353973	0.412797	0.670795	0.928793	1.083591	0.773994	0.773994	1.186791	0.980392	0.928793	0.773994	0.980392	1.238390	1.186791	0.877193	0.670795	0.825593	0.722394	0.722394	1.186791	1.444788	0.825593	0.567595	1.186791	0.825593	0.877193	0.825593	0.670795	0.773994	1.135191	1.341589	0.928793	0.825593	1.083591	0.515996	0.773994	0.773994
		Cumulative	0.000000	0.000000	4.540764	5.314757	6.604747	7.172343	8.926729	11.764706	12.125903	12.590299	13.312693	14.241486	14.809082	15.376677	16.202270	16.976264	17.801858	18.266254	18.833849	19.711042	20.485036	21.155831	21.826625	22.291022	22.703818	23.116615	23.942208	24.871001	25.335397	25.696594	26.522188	26.934985	27.450980	27.915377	28.379773	28.895769	29.566563	30.237358	30.753354	31.217750	31.682147	31.991744	32.198142	32.714138
52	E2F1_MOUSE.H11MO.0.A		0F	11P	10P	9P	8P	7P	6P	5P	4P	3P	2P	1P	0S	1S	2S	3S	4S	5S	6S	7S	8S	9S	10S	11S	12S	13S	14S	15S	16S	17S	18S	19S	20S	21S	22S	23S	24S	25S	26S	27S	28S	29S
		Everted	0.000000	0.000000	0.000000	0.000000	0.000000	0.000000	0.000000	0.000000	0.000000	0.000000	0.067340	0.044893	0.067340	0.067340	0.000000	0.044893	0.089787	0.044893	0.112233	0.089787	0.044893	0.067340	0.000000	0.022447	0.089787	0.044893	0.089787	0.067340	0.022447	0.000000	0.067340	0.044893	0.022447	0.000000	0.022447	0.022447	0.044893	0.022447	0.044893	0.112233	0.067340	0.044893
		Inverted	0.000000	0.000000	0.000000	0.000000	0.000000	0.000000	0.000000	0.022447	0.022447	0.089787	0.044893	0.044893	0.044893	0.000000	0.044893	0.000000	0.022447	0.067340	0.000000	0.000000	0.022447	0.022447	0.022447	0.000000	0.022447	0.022447	0.044893	0.157127	0.044893	0.000000	0.022447	0.022447	0.022447	0.044893	0.044893	0.044893	0.022447	0.022447	0.044893	0.044893	0.067340	0.022447
		DirectPA	0.000000	0.000000	0.000000	0.000000	0.000000	0.000000	0.000000	0.000000	0.000000	0.000000	0.000000	0.000000	0.000000	0.022447	0.022447	0.000000	0.022447	0.067340	0.022447	0.067340	0.022447	0.044893	0.067340	0.022447	0.022447	0.022447	0.044893	0.044893	0.000000	0.000000	0.000000	0.022447	0.022447	0.000000	0.044893	0.067340	0.000000	0.022447	0.089787	0.022447	0.067340	0.000000
		DirectAP	0.000000	0.000000	0.000000	0.000000	0.000000	0.000000	0.000000	0.022447	0.089787	0.022447	0.022447	0.044893	0.044893	0.044893	0.022447	0.022447	0.067340	0.000000	0.000000	0.044893	0.044893	0.044893	0.022447	0.022447	0.022447	0.067340	0.000000	0.044893	0.022447	0.067340	0.022447	0.022447	0.067340	0.022447	0.112233	0.000000	0.089787	0.022447	0.089787	0.022447	0.067340	0.022447
		Any	0.000000	0.000000	0.000000	0.000000	0.000000	0.000000	0.000000	0.175593	0.438982	0.438982	0.526778	0.526778	0.614574	0.526778	0.351185	0.263389	0.790167	0.614574	0.526778	0.790167	0.526778	0.702371	0.438982	0.263389	0.614574	0.614574	0.702371	1.229148	0.351185	0.263389	0.438982	0.438982	0.526778	0.263389	0.877963	0.526778	0.614574	0.351185	1.053556	0.790167	1.053556	0.351185
		Cumulative	0.000000	0.000000	0.000000	0.000000	0.000000	0.000000	0.000000	0.175593	0.614574	1.053556	1.580334	2.107112	2.721686	3.248464	3.599649	3.775241	4.565408	5.092186	5.531168	6.321335	6.848112	7.550483	7.989464	8.252853	8.604039	9.043020	9.569798	10.711150	11.062335	11.237928	11.589113	11.940299	12.467076	12.730465	13.257243	13.608428	14.135206	14.486392	15.276558	15.715540	16.505707	16.856892
53	E2F2_MOUSE.H11MO.0.B		1F	0F	9P	8P	7P	6P	5P	4P	3P	2P	1P	0S	1S	2S	3S	4S	5S	6S	7S	8S	9S	10S	11S	12S	13S	14S	15S	16S	17S	18S	19S	20S	21S	22S	23S	24S	25S	26S	27S	28S	29S
		Everted	0.000000	0.000000	0.000000	0.000000	0.000000	0.000000	0.000000	0.000000	0.000000	0.000000	0.067340	0.067340	0.089787	0.022447	0.000000	0.044893	0.000000	0.089787	0.179574	0.089787	0.067340	0.044893	0.022447	0.044893	0.044893	0.067340	0.067340	0.022447	0.022447	0.044893	0.112233	0.022447	0.044893	0.022447	0.000000	0.022447	0.112233	0.044893	0.112233	0.044893	0.067340
		Inverted	0.000000	0.000000	0.000000	0.000000	0.000000	0.022447	0.022447	0.067340	0.044893	0.044893	0.067340	0.067340	0.044893	0.044893	0.044893	0.067340	0.067340	0.067340	0.022447	0.044893	0.089787	0.022447	0.067340	0.000000	0.022447	0.112233	0.044893	0.000000	0.022447	0.089787	0.022447	0.044893	0.044893	0.000000	0.044893	0.022447	0.022447	0.044893	0.044893	0.000000	0.022447
		DirectPA	0.000000	0.000000	0.000000	0.000000	0.000000	0.000000	0.000000	0.000000	0.000000	0.044893	0.022447	0.112233	0.022447	0.044893	0.067340	0.022447	0.044893	0.022447	0.022447	0.044893	0.044893	0.067340	0.044893	0.067340	0.022447	0.000000	0.044893	0.067340	0.044893	0.022447	0.000000	0.022447	0.044893	0.022447	0.022447	0.044893	0.044893	0.022447	0.044893	0.000000	0.067340
		DirectAP	0.000000	0.000000	0.000000	0.000000	0.000000	0.000000	0.000000	0.000000	0.089787	0.157127	0.022447	0.044893	0.044893	0.089787	0.000000	0.067340	0.022447	0.044893	0.022447	0.022447	0.044893	0.067340	0.022447	0.089787	0.112233	0.044893	0.000000	0.022447	0.022447	0.067340	0.044893	0.044893	0.089787	0.022447	0.044893	0.067340	0.022447	0.000000	0.067340	0.022447	0.067340
		Any	0.000000	0.000000	0.000000	0.000000	0.000000	0.081235	0.081235	0.243704	0.487409	0.812348	0.649878	1.056052	0.731113	0.731113	0.406174	0.731113	0.487409	0.812348	0.893582	0.731113	0.893582	0.731113	0.568643	0.731113	0.731113	0.812348	0.568643	0.406174	0.406174	0.812348	0.649878	0.487409	0.812348	0.243704	0.406174	0.487409	0.731113	0.406174	0.974817	0.243704	0.812348
		Cumulative	0.000000	0.000000	0.000000	0.000000	0.000000	0.081235	0.162470	0.406174	0.893582	1.624695	2.274574	3.330626	3.899269	4.630382	4.955321	5.686434	6.092608	6.904955	7.636068	8.204712	9.017059	9.666937	10.235581	10.885459	11.535337	12.185215	12.753859	13.078798	13.484972	14.053615	14.622258	14.865963	15.597076	15.678310	16.003249	16.246954	16.896832	17.140536	17.952884	18.115353	18.927701
54	E2F3_MOUSE.H11MO.0.A		1F	0F	9P	8P	7P	6P	5P	4P	3P	2P	1P	0S	1S	2S	3S	4S	5S	6S	7S	8S	9S	10S	11S	12S	13S	14S	15S	16S	17S	18S	19S	20S	21S	22S	23S	24S	25S	26S	27S	28S	29S
		Everted	0.000000	0.000000	0.000000	0.000000	0.000000	0.000000	0.000000	0.000000	0.000000	0.000000	0.022447	0.044893	0.044893	0.022447	0.044893	0.000000	0.044893	0.044893	0.022447	0.112233	0.022447	0.112233	0.112233	0.000000	0.067340	0.089787	0.067340	0.044893	0.067340	0.067340	0.022447	0.067340	0.044893	0.044893	0.000000	0.000000	0.000000	0.134680	0.022447	0.022447	0.089787
		Inverted	0.000000	0.000000	0.000000	0.000000	0.000000	0.000000	0.044893	0.000000	0.000000	0.067340	0.000000	0.067340	0.022447	0.067340	0.022447	0.067340	0.112233	0.000000	0.000000	0.067340	0.022447	0.067340	0.022447	0.089787	0.022447	0.000000	0.112233	0.000000	0.000000	0.067340	0.067340	0.000000	0.000000	0.044893	0.067340	0.089787	0.000000	0.067340	0.022447	0.089787	0.044893
		DirectPA	0.000000	0.000000	0.000000	0.000000	0.000000	0.000000	0.000000	0.000000	0.000000	0.000000	0.000000	0.000000	0.022447	0.044893	0.044893	0.044893	0.067340	0.022447	0.000000	0.044893	0.067340	0.022447	0.022447	0.000000	0.022447	0.022447	0.000000	0.000000	0.000000	0.067340	0.044893	0.044893	0.044893	0.022447	0.044893	0.000000	0.067340	0.044893	0.044893	0.044893	0.000000
		DirectAP	0.000000	0.000000	0.000000	0.000000	0.000000	0.022447	0.000000	0.000000	0.000000	0.089787	0.022447	0.000000	0.000000	0.067340	0.044893	0.022447	0.089787	0.067340	0.044893	0.022447	0.044893	0.022447	0.000000	0.067340	0.089787	0.022447	0.044893	0.089787	0.067340	0.022447	0.067340	0.000000	0.022447	0.067340	0.044893	0.067340	0.067340	0.089787	0.022447	0.022447	0.022447
		Any	0.000000	0.000000	0.000000	0.000000	0.000000	0.077101	0.154202	0.000000	0.000000	0.539707	0.154202	0.385505	0.308404	0.693909	0.539707	0.462606	1.079414	0.462606	0.231303	0.848111	0.539707	0.693909	0.539707	0.539707	0.693909	0.462606	0.771010	0.462606	0.462606	0.771010	0.693909	0.385505	0.385505	0.616808	0.539707	0.539707	0.462606	1.156515	0.385505	0.616808	0.539707
		Cumulative	0.000000	0.000000	0.000000	0.000000	0.000000	0.077101	0.231303	0.231303	0.231303	0.693909	0.848111	1.233616	1.542020	2.235929	2.775636	3.161141	4.009252	4.471858	4.703161	5.397070	5.782575	6.245181	6.784888	7.324595	8.018504	8.404009	9.020817	9.406322	9.791827	10.562837	11.179645	11.488049	11.719352	12.181958	12.567463	12.952968	13.261372	14.186584	14.494988	14.957594	15.265998
55	E2F4_MOUSE.H11MO.0.A		1F	0F	11P	10P	9P	8P	7P	6P	5P	4P	3P	2P	1P	0S	1S	2S	3S	4S	5S	6S	7S	8S	9S	10S	11S	12S	13S	14S	15S	16S	17S	18S	19S	20S	21S	22S	23S	24S	25S	26S	27S	28S	29S
		Everted	0.000000	0.000000	0.000000	0.000000	0.000000	0.000000	0.000000	0.000000	0.000000	0.000000	0.000000	0.067340	0.067340	0.067340	0.000000	0.022447	0.044893	0.022447	0.089787	0.067340	0.022447	0.067340	0.000000	0.044893	0.089787	0.044893	0.022447	0.000000	0.022447	0.000000	0.089787	0.067340	0.000000	0.000000	0.067340	0.089787	0.067340	0.044893	0.022447	0.067340	0.044893	0.044893	0.044893
		Inverted	0.000000	0.000000	0.000000	0.000000	0.000000	0.000000	0.000000	0.000000	0.022447	0.089787	0.044893	0.044893	0.022447	0.044893	0.022447	0.022447	0.022447	0.044893	0.000000	0.000000	0.022447	0.000000	0.022447	0.000000	0.000000	0.000000	0.044893	0.044893	0.044893	0.000000	0.067340	0.022447	0.022447	0.000000	0.022447	0.067340	0.000000	0.022447	0.022447	0.044893	0.044893	0.044893	0.022447
		DirectPA	0.000000	0.000000	0.000000	0.000000	0.000000	0.000000	0.000000	0.000000	0.000000	0.000000	0.022447	0.044893	0.000000	0.022447	0.067340	0.022447	0.044893	0.044893	0.022447	0.089787	0.000000	0.044893	0.022447	0.000000	0.022447	0.000000	0.044893	0.022447	0.000000	0.000000	0.044893	0.022447	0.044893	0.000000	0.044893	0.044893	0.044893	0.044893	0.044893	0.089787	0.044893	0.022447	0.112233
		DirectAP	0.000000	0.000000	0.000000	0.000000	0.000000	0.000000	0.000000	0.000000	0.044893	0.000000	0.000000	0.022447	0.022447	0.022447	0.044893	0.000000	0.044893	0.044893	0.000000	0.067340	0.067340	0.000000	0.000000	0.044893	0.067340	0.044893	0.022447	0.044893	0.022447	0.022447	0.022447	0.000000	0.067340	0.044893	0.067340	0.022447	0.089787	0.044893	0.089787	0.044893	0.067340	0.022447	0.000000
		Any	0.000000	0.000000	0.000000	0.000000	0.000000	0.000000	0.000000	0.000000	0.277264	0.369686	0.277264	0.739372	0.462107	0.646950	0.554529	0.277264	0.646950	0.646950	0.462107	0.924214	0.462107	0.462107	0.184843	0.369686	0.739372	0.369686	0.554529	0.462107	0.369686	0.092421	0.924214	0.462107	0.554529	0.184843	0.831793	0.924214	0.831793	0.646950	0.739372	1.016636	0.831793	0.554529	0.739372
		Cumulative	0.000000	0.000000	0.000000	0.000000	0.000000	0.000000	0.000000	0.000000	0.277264	0.646950	0.924214	1.663586	2.125693	2.772643	3.327172	3.512015	4.158965	4.713494	5.175601	6.007394	6.377079	6.839187	7.024030	7.393715	8.040665	8.410351	8.872458	9.242144	9.611830	9.611830	10.351201	10.628466	11.182994	11.367837	11.737523	12.384473	13.123845	13.678373	14.232902	15.157116	15.896488	16.358595	16.913124
56	E2F5_MOUSE.H11MO.0.B		1F	0F	9P	8P	7P	6P	5P	4P	3P	2P	1P	0S	1S	2S	3S	4S	5S	6S	7S	8S	9S	10S	11S	12S	13S	14S	15S	16S	17S	18S	19S	20S	21S	22S	23S	24S	25S	26S	27S	28S	29S
		Everted	0.000000	0.000000	0.000000	0.000000	0.000000	0.000000	0.000000	0.000000	0.000000	0.022447	0.067340	0.112233	0.112233	0.022447	0.022447	0.067340	0.044893	0.134680	0.246914	0.044893	0.112233	0.022447	0.067340	0.022447	0.067340	0.089787	0.179574	0.089787	0.067340	0.089787	0.067340	0.022447	0.089787	0.022447	0.067340	0.067340	0.044893	0.112233	0.067340	0.022447	0.134680
		Inverted	0.089787	0.000000	0.000000	0.000000	0.022447	1.144781	0.134680	0.112233	0.044893	0.089787	0.112233	0.134680	0.089787	0.044893	0.112233	0.067340	0.067340	0.179574	0.089787	0.112233	0.044893	0.089787	0.134680	0.112233	0.044893	0.134680	0.112233	0.067340	0.067340	0.089787	0.067340	0.089787	0.022447	0.134680	0.089787	0.112233	0.112233	0.067340	0.089787	0.067340	0.044893
		DirectPA	0.000000	0.000000	0.000000	0.000000	0.000000	0.000000	0.000000	0.000000	0.022447	0.000000	0.067340	0.089787	0.067340	0.022447	0.000000	0.112233	0.067340	0.022447	0.089787	0.089787	0.089787	0.112233	0.067340	0.067340	0.157127	0.044893	0.089787	0.134680	0.044893	0.022447	0.022447	0.044893	0.044893	0.089787	0.157127	0.044893	0.112233	0.044893	0.089787	0.022447	0.202020
		DirectAP	0.000000	0.000000	0.000000	0.000000	0.000000	0.022447	0.000000	0.000000	0.202020	0.246914	0.022447	0.089787	0.022447	0.022447	0.089787	0.022447	0.134680	0.022447	0.000000	0.044893	0.112233	0.112233	0.022447	0.000000	0.179574	0.044893	0.000000	0.112233	0.179574	0.067340	0.067340	0.022447	0.044893	0.044893	0.022447	0.044893	0.134680	0.022447	0.089787	0.022447	0.089787
		Any	0.235018	0.000000	0.000000	0.000000	0.058754	3.055229	0.352526	0.293772	0.705053	0.940071	0.705053	1.116334	0.763807	0.293772	0.587544	0.705053	0.822562	0.940071	1.116334	0.763807	0.940071	0.881316	0.763807	0.528790	1.175088	0.822562	0.998825	1.057579	0.940071	0.705053	0.587544	0.470035	0.528790	0.763807	0.881316	0.705053	1.057579	0.646298	0.881316	0.352526	1.233843
		Cumulative	0.235018	0.235018	0.235018	0.235018	0.293772	3.349001	3.701528	3.995300	4.700353	5.464160	6.110458	7.050529	7.814336	7.931845	8.519389	9.224442	9.988249	10.928320	11.985899	12.573443	13.278496	13.983549	14.571093	15.099882	15.981199	16.686251	17.273796	18.096357	18.860165	19.330200	19.858989	20.152761	20.505288	20.975323	21.621622	22.150411	22.972973	23.443008	23.913043	24.089307	24.970623
57	E2F6_MOUSE.H11MO.0.A		0F	11P	10P	9P	8P	7P	6P	5P	4P	3P	2P	1P	0S	1S	2S	3S	4S	5S	6S	7S	8S	9S	10S	11S	12S	13S	14S	15S	16S	17S	18S	19S	20S	21S	22S	23S	24S	25S	26S	27S	28S	29S
		Everted	0.000000	0.000000	0.000000	0.000000	0.000000	0.000000	0.000000	0.000000	0.000000	0.000000	0.000000	0.044893	0.022447	0.044893	0.067340	0.000000	0.044893	0.000000	0.000000	0.067340	0.022447	0.022447	0.157127	0.044893	0.022447	0.067340	0.067340	0.089787	0.089787	0.022447	0.000000	0.112233	0.044893	0.022447	0.022447	0.022447	0.000000	0.089787	0.000000	0.044893	0.089787	0.112233
		Inverted	0.000000	0.000000	0.000000	0.000000	0.000000	0.000000	0.044893	0.022447	0.022447	0.022447	0.000000	0.022447	0.022447	0.044893	0.067340	0.067340	0.067340	0.022447	0.000000	0.022447	0.022447	0.044893	0.067340	0.000000	0.022447	0.022447	0.134680	0.000000	0.022447	0.044893	0.000000	0.022447	0.000000	0.022447	0.089787	0.067340	0.022447	0.089787	0.044893	0.067340	0.022447	0.044893
		DirectPA	0.000000	0.000000	0.000000	0.000000	0.000000	0.000000	0.000000	0.000000	0.000000	0.000000	0.000000	0.000000	0.022447	0.022447	0.000000	0.000000	0.022447	0.022447	0.022447	0.067340	0.044893	0.022447	0.022447	0.022447	0.067340	0.022447	0.000000	0.000000	0.022447	0.044893	0.044893	0.022447	0.022447	0.044893	0.044893	0.022447	0.044893	0.067340	0.067340	0.089787	0.022447	0.112233
		DirectAP	0.000000	0.000000	0.000000	0.000000	0.000000	0.000000	0.000000	0.000000	0.022447	0.044893	0.022447	0.044893	0.022447	0.022447	0.022447	0.044893	0.067340	0.112233	0.000000	0.022447	0.067340	0.022447	0.022447	0.067340	0.089787	0.044893	0.044893	0.022447	0.067340	0.067340	0.067340	0.022447	0.000000	0.044893	0.067340	0.067340	0.112233	0.067340	0.022447	0.022447	0.044893	0.022447
		Any	0.000000	0.000000	0.000000	0.000000	0.000000	0.000000	0.165563	0.082781	0.165563	0.248344	0.082781	0.413907	0.331126	0.496689	0.579470	0.413907	0.745033	0.579470	0.082781	0.662252	0.579470	0.413907	0.993377	0.496689	0.745033	0.579470	0.910596	0.413907	0.745033	0.662252	0.413907	0.662252	0.248344	0.496689	0.827815	0.662252	0.662252	1.158940	0.496689	0.827815	0.662252	1.076159
		Cumulative	0.000000	0.000000	0.000000	0.000000	0.000000	0.000000	0.165563	0.248344	0.413907	0.662252	0.745033	1.158940	1.490066	1.986755	2.566225	2.980132	3.642384	4.139073	4.221854	4.801325	5.132450	5.546358	6.539735	7.036424	7.615894	8.029801	8.692053	8.940397	9.519868	10.182119	10.596026	11.258278	11.506623	11.920530	12.500000	12.831126	13.327815	14.321192	14.817881	15.562914	16.059603	16.639073
58	E2F7_MOUSE.H11MO.0.C		0F	11P	10P	9P	8P	7P	6P	5P	4P	3P	2P	1P	0S	1S	2S	3S	4S	5S	6S	7S	8S	9S	10S	11S	12S	13S	14S	15S	16S	17S	18S	19S	20S	21S	22S	23S	24S	25S	26S	27S	28S	29S
		Everted	0.000000	0.000000	0.000000	0.000000	0.000000	0.000000	0.000000	0.000000	0.000000	0.000000	0.022447	0.044893	0.044893	0.022447	0.044893	0.022447	0.044893	0.044893	0.044893	0.112233	0.044893	0.044893	0.112233	0.067340	0.067340	0.067340	0.044893	0.089787	0.000000	0.044893	0.067340	0.112233	0.022447	0.022447	0.022447	0.022447	0.044893	0.112233	0.022447	0.112233	0.067340	0.067340
		Inverted	0.000000	0.000000	0.000000	0.000000	0.000000	0.044893	0.067340	0.044893	0.044893	0.022447	0.044893	0.022447	0.022447	0.022447	0.044893	0.089787	0.000000	0.022447	0.044893	0.000000	0.000000	0.000000	0.067340	0.022447	0.022447	0.134680	0.044893	0.000000	0.067340	0.044893	0.022447	0.000000	0.067340	0.067340	0.022447	0.089787	0.089787	0.000000	0.112233	0.044893	0.067340	0.000000
		DirectPA	0.000000	0.000000	0.000000	0.000000	0.000000	0.000000	0.000000	0.000000	0.000000	0.000000	0.022447	0.000000	0.022447	0.067340	0.000000	0.044893	0.044893	0.022447	0.022447	0.044893	0.044893	0.000000	0.044893	0.022447	0.000000	0.067340	0.022447	0.000000	0.067340	0.000000	0.044893	0.000000	0.022447	0.067340	0.089787	0.044893	0.022447	0.067340	0.044893	0.000000	0.112233	0.044893
		DirectAP	0.000000	0.000000	0.000000	0.000000	0.000000	0.000000	0.000000	0.000000	0.022447	0.044893	0.022447	0.044893	0.044893	0.044893	0.022447	0.000000	0.089787	0.112233	0.067340	0.022447	0.112233	0.067340	0.044893	0.089787	0.112233	0.044893	0.089787	0.000000	0.044893	0.089787	0.044893	0.022447	0.022447	0.022447	0.000000	0.022447	0.112233	0.112233	0.022447	0.044893	0.022447	0.044893
		Any	0.000000	0.000000	0.000000	0.000000	0.000000	0.150716	0.226074	0.150716	0.226074	0.226074	0.376790	0.376790	0.452148	0.527506	0.376790	0.527506	0.602864	0.678222	0.602864	0.602864	0.678222	0.376790	0.904295	0.678222	0.678222	1.055011	0.678222	0.301432	0.602864	0.602864	0.602864	0.452148	0.452148	0.602864	0.452148	0.602864	0.904295	0.979653	0.678222	0.678222	0.904295	0.527506
		Cumulative	0.000000	0.000000	0.000000	0.000000	0.000000	0.150716	0.376790	0.527506	0.753580	0.979653	1.281085	1.657875	2.110023	2.562170	2.938960	3.391108	3.918613	4.596835	5.124341	5.651846	6.179352	6.480784	7.309721	7.837227	8.440090	9.344386	10.022607	10.173323	10.625471	11.077619	11.529766	11.981914	12.434062	12.961567	13.262999	13.790505	14.619442	15.373022	15.900528	16.578749	17.181613	17.633760
59	EGR1_MOUSE.H11MO.0.A		1F	0F	11P	10P	9P	8P	7P	6P	5P	4P	3P	2P	1P	0S	1S	2S	3S	4S	5S	6S	7S	8S	9S	10S	11S	12S	13S	14S	15S	16S	17S	18S	19S	20S	21S	22S	23S	24S	25S	26S	27S	28S	29S
		Everted	0.000000	0.000000	0.000000	0.000000	0.000000	0.000000	0.000000	0.000000	0.000000	0.000000	0.022447	0.000000	0.022447	0.044893	0.089787	0.022447	0.044893	0.022447	0.022447	0.044893	0.000000	0.044893	0.044893	0.000000	0.022447	0.044893	0.022447	0.000000	0.044893	0.022447	0.022447	0.022447	0.044893	0.044893	0.044893	0.044893	0.067340	0.000000	0.089787	0.067340	0.022447	0.022447	0.022447
		Inverted	0.000000	0.000000	0.000000	0.000000	0.000000	0.000000	0.044893	0.000000	0.000000	0.000000	0.000000	0.000000	0.044893	0.067340	0.022447	0.044893	0.000000	0.044893	0.089787	0.000000	0.044893	0.000000	0.022447	0.022447	0.044893	0.022447	0.022447	0.112233	0.000000	0.022447	0.067340	0.044893	0.000000	0.022447	0.022447	0.044893	0.000000	0.000000	0.022447	0.044893	0.022447	0.044893	0.044893
		DirectPA	0.000000	0.000000	0.000000	0.000000	0.000000	0.000000	0.000000	0.000000	0.044893	0.000000	0.022447	0.000000	0.000000	0.089787	0.112233	0.000000	0.022447	0.022447	0.000000	0.044893	0.067340	0.022447	0.044893	0.067340	0.089787	0.000000	0.000000	0.044893	0.022447	0.067340	0.067340	0.022447	0.022447	0.044893	0.022447	0.022447	0.022447	0.022447	0.067340	0.000000	0.000000	0.044893	0.022447
		DirectAP	0.000000	0.000000	0.000000	0.000000	0.000000	0.000000	0.000000	0.022447	0.044893	0.044893	0.089787	0.000000	0.022447	0.067340	0.000000	0.022447	0.022447	0.000000	0.044893	0.044893	0.022447	0.044893	0.067340	0.044893	0.067340	0.089787	0.089787	0.112233	0.044893	0.089787	0.000000	0.067340	0.067340	0.089787	0.044893	0.022447	0.022447	0.022447	0.067340	0.067340	0.000000	0.112233	0.044893
		Any	0.000000	0.000000	0.000000	0.000000	0.000000	0.000000	0.174825	0.087413	0.349650	0.174825	0.524476	0.000000	0.349650	1.048951	0.874126	0.349650	0.349650	0.349650	0.611888	0.524476	0.524476	0.437063	0.699301	0.524476	0.874126	0.611888	0.524476	1.048951	0.437063	0.786713	0.611888	0.611888	0.524476	0.786713	0.524476	0.524476	0.437063	0.174825	0.961538	0.699301	0.174825	0.874126	0.524476
		Cumulative	0.000000	0.000000	0.000000	0.000000	0.000000	0.000000	0.174825	0.262238	0.611888	0.786713	1.311189	1.311189	1.660839	2.709790	3.496503	3.846154	4.108392	4.458042	4.982517	5.332168	5.769231	6.206294	6.643357	7.080420	7.867133	8.479021	8.916084	9.877622	10.139860	10.751748	10.926573	11.276224	11.625874	12.237762	12.674825	13.024476	13.286713	13.461538	14.248252	14.860140	14.860140	15.646853	16.083916
60	EGR2_MOUSE.H11MO.0.A		1F	0F	11P	10P	9P	8P	7P	6P	5P	4P	3P	2P	1P	0S	1S	2S	3S	4S	5S	6S	7S	8S	9S	10S	11S	12S	13S	14S	15S	16S	17S	18S	19S	20S	21S	22S	23S	24S	25S	26S	27S	28S	29S
		Everted	0.000000	0.000000	0.000000	0.000000	0.000000	0.000000	0.000000	0.000000	0.000000	0.000000	0.000000	0.000000	0.022447	0.022447	0.044893	0.134680	0.022447	0.022447	0.022447	0.000000	0.022447	0.022447	0.044893	0.089787	0.022447	0.022447	0.044893	0.022447	0.022447	0.022447	0.022447	0.022447	0.044893	0.067340	0.089787	0.044893	0.000000	0.067340	0.067340	0.112233	0.044893	0.022447	0.022447
		Inverted	0.000000	0.000000	0.000000	0.000000	0.000000	0.022447	0.000000	0.000000	0.000000	0.022447	0.000000	0.022447	0.044893	0.022447	0.044893	0.000000	0.022447	0.067340	0.000000	0.022447	0.000000	0.000000	0.022447	0.044893	0.022447	0.022447	0.022447	0.022447	0.044893	0.112233	0.089787	0.044893	0.000000	0.022447	0.044893	0.000000	0.000000	0.000000	0.022447	0.000000	0.044893	0.022447	0.000000
		DirectPA	0.000000	0.000000	0.000000	0.000000	0.000000	0.000000	0.000000	0.067340	0.000000	0.022447	0.000000	0.022447	0.022447	0.067340	0.000000	0.022447	0.022447	0.000000	0.044893	0.067340	0.022447	0.067340	0.067340	0.089787	0.044893	0.000000	0.022447	0.022447	0.067340	0.067340	0.089787	0.044893	0.044893	0.044893	0.022447	0.022447	0.022447	0.089787	0.000000	0.022447	0.022447	0.022447	0.044893
		DirectAP	0.000000	0.000000	0.000000	0.000000	0.000000	0.000000	0.000000	0.000000	0.067340	0.044893	0.067340	0.089787	0.000000	0.000000	0.089787	0.000000	0.089787	0.000000	0.000000	0.000000	0.022447	0.044893	0.044893	0.134680	0.022447	0.089787	0.112233	0.089787	0.112233	0.044893	0.089787	0.000000	0.044893	0.044893	0.067340	0.089787	0.044893	0.044893	0.022447	0.022447	0.089787	0.000000	0.089787
		Any	0.000000	0.000000	0.000000	0.000000	0.000000	0.088652	0.000000	0.265957	0.265957	0.354610	0.265957	0.531915	0.354610	0.443262	0.709220	0.620567	0.620567	0.354610	0.265957	0.354610	0.265957	0.443262	0.709220	1.418440	0.354610	0.531915	0.797872	0.620567	0.975177	0.975177	1.152482	0.443262	0.531915	0.709220	0.886525	0.620567	0.265957	0.709220	0.443262	0.620567	0.797872	0.265957	0.620567
		Cumulative	0.000000	0.000000	0.000000	0.000000	0.000000	0.088652	0.088652	0.354610	0.620567	0.975177	1.241135	1.684397	2.039007	2.393617	3.102837	3.634752	4.255319	4.609929	4.875887	5.141844	5.319149	5.673759	6.382979	7.624113	7.801418	8.333333	9.131206	9.397163	10.017730	10.460993	11.347518	11.613475	11.790780	12.322695	12.943262	13.563830	13.741135	14.273050	14.539007	14.893617	15.602837	15.780142	16.312057
61	EHF_MOUSE.H11MO.0.B		1F	0F	11P	10P	9P	8P	7P	6P	5P	4P	3P	2P	1P	0S	1S	2S	3S	4S	5S	6S	7S	8S	9S	10S	11S	12S	13S	14S	15S	16S	17S	18S	19S	20S	21S	22S	23S	24S	25S	26S	27S	28S	29S
		Everted	0.718294	0.000000	0.000000	0.000000	0.000000	0.000000	0.000000	0.493827	0.493827	0.134680	0.157127	0.112233	0.044893	0.089787	0.067340	0.134680	0.089787	0.134680	0.022447	0.044893	0.022447	0.044893	0.067340	0.067340	0.044893	0.112233	0.022447	0.202020	0.067340	0.134680	0.044893	0.067340	0.067340	0.044893	0.067340	0.067340	0.067340	0.157127	0.089787	0.067340	0.089787	0.134680	0.089787
		Inverted	0.000000	0.000000	0.000000	0.000000	0.112233	0.112233	0.022447	0.134680	0.022447	0.000000	0.022447	0.067340	0.000000	0.022447	0.089787	0.089787	0.089787	0.089787	0.044893	0.112233	0.022447	0.067340	0.089787	0.022447	0.112233	0.044893	0.089787	0.067340	0.022447	0.044893	0.044893	0.067340	0.089787	0.044893	0.067340	0.067340	0.022447	0.044893	0.044893	0.000000	0.112233	0.089787	0.044893
		DirectPA	0.000000	0.000000	0.000000	0.000000	0.000000	0.000000	0.000000	0.000000	0.000000	0.112233	0.022447	0.000000	0.044893	0.022447	0.044893	0.067340	0.022447	0.067340	0.067340	0.022447	0.112233	0.179574	0.112233	0.044893	0.044893	0.044893	0.044893	0.067340	0.067340	0.022447	0.022447	0.067340	0.179574	0.112233	0.089787	0.067340	0.089787	0.044893	0.022447	0.067340	0.044893	0.067340	0.044893
		DirectAP	0.000000	0.000000	0.000000	0.000000	0.000000	0.044893	0.044893	0.022447	0.089787	0.044893	0.044893	0.000000	0.044893	0.089787	0.044893	0.067340	0.022447	0.089787	0.134680	0.112233	0.044893	0.044893	0.044893	0.089787	0.089787	0.044893	0.022447	0.067340	0.000000	0.112233	0.157127	0.044893	0.022447	0.089787	0.067340	0.022447	0.000000	0.044893	0.044893	0.067340	0.044893	0.044893	0.000000
		Any	1.694915	0.000000	0.000000	0.000000	0.264831	0.370763	0.158898	1.536017	1.430085	0.688559	0.582627	0.423729	0.317797	0.529661	0.582627	0.847458	0.529661	0.900424	0.635593	0.688559	0.476695	0.794492	0.741525	0.529661	0.688559	0.582627	0.423729	0.953390	0.370763	0.741525	0.635593	0.582627	0.847458	0.688559	0.688559	0.529661	0.423729	0.688559	0.476695	0.476695	0.688559	0.794492	0.423729
		Cumulative	1.694915	1.694915	1.694915	1.694915	1.959746	2.330508	2.489407	3.919492	5.190678	5.879237	6.408898	6.779661	7.044492	7.521186	7.891949	8.633475	9.163136	9.904661	10.540254	11.016949	11.440678	12.129237	12.764831	13.135593	13.718220	14.088983	14.512712	15.201271	15.466102	16.048729	16.578390	17.108051	17.690678	18.167373	18.644068	19.120763	19.438559	19.862288	20.074153	20.338983	20.815678	20.974576	21.345339
62	ELF1_MOUSE.H11MO.0.A		1F	0F	11P	10P	9P	8P	7P	6P	5P	4P	3P	2P	1P	0S	1S	2S	3S	4S	5S	6S	7S	8S	9S	10S	11S	12S	13S	14S	15S	16S	17S	18S	19S	20S	21S	22S	23S	24S	25S	26S	27S	28S	29S
		Everted	0.000000	0.000000	0.000000	0.000000	0.000000	0.000000	0.000000	0.404040	0.202020	0.044893	0.044893	0.157127	0.022447	0.067340	0.067340	0.089787	0.044893	0.067340	0.022447	0.134680	0.067340	0.000000	0.044893	0.089787	0.022447	0.044893	0.022447	0.067340	0.089787	0.044893	0.089787	0.022447	0.067340	0.067340	0.089787	0.022447	0.044893	0.134680	0.067340	0.022447	0.044893	0.044893	0.089787
		Inverted	0.000000	0.000000	0.000000	0.000000	0.000000	0.044893	0.112233	0.022447	0.067340	0.022447	0.000000	0.022447	0.044893	0.044893	0.044893	0.067340	0.022447	0.089787	0.044893	0.044893	0.044893	0.044893	0.067340	0.089787	0.022447	0.089787	0.022447	0.089787	0.067340	0.022447	0.112233	0.044893	0.044893	0.112233	0.022447	0.089787	0.134680	0.044893	0.044893	0.067340	0.022447	0.022447	0.044893
		DirectPA	0.000000	0.000000	0.000000	0.000000	0.000000	0.000000	0.000000	0.000000	0.000000	0.000000	0.157127	0.022447	0.000000	0.044893	0.112233	0.112233	0.112233	0.000000	0.067340	0.134680	0.022447	0.044893	0.179574	0.089787	0.044893	0.067340	0.089787	0.089787	0.134680	0.000000	0.089787	0.022447	0.044893	0.179574	0.179574	0.112233	0.089787	0.089787	0.067340	0.022447	0.112233	0.112233	0.089787
		DirectAP	0.000000	0.000000	0.000000	0.000000	0.000000	0.112233	0.022447	0.022447	0.022447	0.067340	0.067340	0.000000	0.044893	0.044893	0.067340	0.044893	0.044893	0.067340	0.112233	0.022447	0.067340	0.134680	0.044893	0.112233	0.157127	0.067340	0.067340	0.089787	0.044893	0.089787	0.089787	0.044893	0.067340	0.067340	0.112233	0.067340	0.022447	0.044893	0.044893	0.044893	0.000000	0.044893	0.022447
		Any	0.000000	0.000000	0.000000	0.000000	0.000000	0.388027	0.332594	1.108647	0.720621	0.332594	0.665188	0.498891	0.277162	0.498891	0.720621	0.776053	0.554324	0.554324	0.609756	0.831486	0.498891	0.554324	0.831486	0.942350	0.609756	0.665188	0.498891	0.831486	0.831486	0.388027	0.942350	0.332594	0.554324	1.053215	0.997783	0.720621	0.720621	0.776053	0.554324	0.388027	0.443459	0.554324	0.609756
		Cumulative	0.000000	0.000000	0.000000	0.000000	0.000000	0.388027	0.720621	1.829268	2.494457	2.827051	3.492239	3.991131	4.212860	4.656319	5.376940	5.875831	6.430155	6.873614	7.372506	8.037694	8.536585	9.035477	9.700665	10.532151	11.031042	11.585366	11.973392	12.749446	13.414634	13.636364	14.356984	14.634146	15.077605	15.853659	16.685144	17.128603	17.682927	18.348115	18.791574	19.013304	19.345898	19.567627	20.066519
63	ELF2_MOUSE.H11MO.0.C		1F	0F	11P	10P	9P	8P	7P	6P	5P	4P	3P	2P	1P	0S	1S	2S	3S	4S	5S	6S	7S	8S	9S	10S	11S	12S	13S	14S	15S	16S	17S	18S	19S	20S	21S	22S	23S	24S	25S	26S	27S	28S	29S
		Everted	0.000000	0.381594	0.000000	0.000000	0.000000	0.000000	0.000000	0.000000	0.134680	0.000000	0.000000	0.179574	0.134680	0.022447	0.022447	0.044893	0.157127	0.067340	0.112233	0.112233	0.112233	0.044893	0.022447	0.044893	0.134680	0.067340	0.067340	0.044893	0.134680	0.089787	0.134680	0.089787	0.067340	0.067340	0.089787	0.134680	0.044893	0.000000	0.134680	0.112233	0.044893	0.089787	0.044893
		Inverted	0.000000	0.000000	0.089787	0.000000	0.179574	0.000000	0.089787	0.067340	0.022447	0.044893	0.067340	0.044893	0.044893	0.089787	0.067340	0.044893	0.089787	0.000000	0.134680	0.067340	0.000000	0.089787	0.067340	0.067340	0.022447	0.089787	0.044893	0.067340	0.112233	0.000000	0.022447	0.112233	0.000000	0.067340	0.089787	0.067340	0.089787	0.044893	0.044893	0.089787	0.089787	0.044893	0.067340
		DirectPA	0.000000	0.000000	0.000000	0.000000	0.000000	0.000000	0.000000	0.000000	0.246914	0.000000	0.044893	0.044893	0.112233	0.134680	0.134680	0.022447	0.134680	0.112233	0.022447	0.044893	0.089787	0.067340	0.022447	0.022447	0.044893	0.067340	0.089787	0.044893	0.022447	0.044893	0.044893	0.089787	0.089787	0.067340	0.044893	0.022447	0.067340	0.022447	0.157127	0.112233	0.044893	0.000000	0.089787
		DirectAP	0.000000	0.000000	0.000000	0.000000	0.022447	0.000000	0.067340	0.000000	0.022447	0.089787	0.112233	0.067340	0.000000	0.022447	0.044893	0.067340	0.022447	0.067340	0.067340	0.134680	0.044893	0.067340	0.112233	0.089787	0.067340	0.134680	0.112233	0.089787	0.044893	0.022447	0.067340	0.022447	0.112233	0.022447	0.067340	0.134680	0.044893	0.044893	0.112233	0.067340	0.044893	0.022447	0.022447
		Any	0.000000	0.932529	0.219419	0.000000	0.493692	0.000000	0.383982	0.164564	1.042238	0.329128	0.548546	0.822820	0.713110	0.658256	0.658256	0.438837	0.987383	0.603401	0.822820	0.877674	0.603401	0.658256	0.548546	0.548546	0.658256	0.877674	0.767965	0.603401	0.767965	0.383982	0.658256	0.767965	0.658256	0.548546	0.713110	0.877674	0.603401	0.274273	1.097093	0.932529	0.548546	0.383982	0.548546
		Cumulative	0.000000	0.932529	1.151947	1.151947	1.645639	1.645639	2.029622	2.194185	3.181569	3.510697	3.949534	4.717499	5.430609	5.979155	6.637411	7.076248	7.844213	8.392759	8.996160	9.709270	10.257817	10.861218	11.245200	11.738892	12.342293	13.055403	13.713659	14.097641	14.646188	14.975315	15.414152	16.072408	16.566100	16.950082	17.498629	18.266594	18.705431	18.869995	19.637959	20.131651	20.460779	20.789907	21.119035
64	ELF3_MOUSE.H11MO.0.B		1F	0F	11P	10P	9P	8P	7P	6P	5P	4P	3P	2P	1P	0S	1S	2S	3S	4S	5S	6S	7S	8S	9S	10S	11S	12S	13S	14S	15S	16S	17S	18S	19S	20S	21S	22S	23S	24S	25S	26S	27S	28S	29S
		Everted	0.000000	0.000000	0.000000	0.000000	0.000000	0.000000	0.000000	0.426487	0.516274	0.112233	0.202020	0.134680	0.067340	0.089787	0.112233	0.134680	0.044893	0.112233	0.067340	0.022447	0.022447	0.044893	0.067340	0.044893	0.044893	0.067340	0.067340	0.157127	0.112233	0.134680	0.044893	0.089787	0.067340	0.067340	0.067340	0.089787	0.089787	0.157127	0.067340	0.089787	0.089787	0.134680	0.067340
		Inverted	0.606061	0.000000	0.000000	0.000000	0.000000	0.089787	0.112233	0.044893	0.179574	0.022447	0.000000	0.067340	0.067340	0.022447	0.022447	0.112233	0.089787	0.067340	0.044893	0.044893	0.112233	0.022447	0.067340	0.067340	0.022447	0.067340	0.022447	0.067340	0.067340	0.044893	0.067340	0.044893	0.067340	0.044893	0.044893	0.067340	0.112233	0.044893	0.022447	0.067340	0.000000	0.112233	0.044893
		DirectPA	0.000000	0.000000	0.000000	0.000000	0.000000	0.000000	0.000000	0.000000	0.000000	0.000000	0.112233	0.044893	0.000000	0.067340	0.044893	0.044893	0.089787	0.022447	0.067340	0.022447	0.000000	0.157127	0.134680	0.044893	0.044893	0.067340	0.067340	0.044893	0.067340	0.067340	0.022447	0.022447	0.067340	0.202020	0.134680	0.134680	0.089787	0.112233	0.067340	0.022447	0.067340	0.044893	0.089787
		DirectAP	0.000000	0.000000	0.000000	0.000000	0.000000	0.044893	0.044893	0.022447	0.089787	0.089787	0.044893	0.000000	0.044893	0.112233	0.044893	0.044893	0.044893	0.089787	0.112233	0.089787	0.044893	0.044893	0.044893	0.089787	0.089787	0.067340	0.044893	0.044893	0.000000	0.112233	0.112233	0.067340	0.022447	0.089787	0.067340	0.022447	0.000000	0.044893	0.044893	0.044893	0.022447	0.044893	0.000000
		Any	1.440768	0.000000	0.000000	0.000000	0.000000	0.320171	0.373533	1.173959	1.867663	0.533618	0.853789	0.586980	0.426894	0.693703	0.533618	0.800427	0.640342	0.693703	0.693703	0.426894	0.426894	0.640342	0.747065	0.586980	0.480256	0.640342	0.480256	0.747065	0.586980	0.853789	0.586980	0.533618	0.533618	0.960512	0.747065	0.747065	0.693703	0.853789	0.480256	0.533618	0.426894	0.800427	0.480256
		Cumulative	1.440768	1.440768	1.440768	1.440768	1.440768	1.760939	2.081110	3.148346	4.962647	5.442903	6.243330	6.830309	7.150480	7.630736	8.110993	8.697972	9.338314	9.978655	10.512273	10.939168	11.259338	11.792956	12.486660	13.020277	13.287086	13.820704	14.194237	14.887940	15.314835	15.955176	16.382070	16.915688	17.342583	17.876201	18.303095	18.890075	19.477054	20.117396	20.384205	20.757737	20.971185	21.237994	21.504803
65	ELF5_MOUSE.H11MO.0.A		2F	1F	0F	11P	10P	9P	8P	7P	6P	5P	4P	3P	2P	1P	0S	1S	2S	3S	4S	5S	6S	7S	8S	9S	10S	11S	12S	13S	14S	15S	16S	17S	18S	19S	20S	21S	22S	23S	24S	25S	26S	27S	28S	29S
		Everted	0.044893	0.000000	0.000000	0.000000	0.000000	0.000000	0.000000	0.112233	0.134680	0.067340	0.022447	0.044893	0.000000	0.067340	0.022447	0.112233	0.022447	0.044893	0.000000	0.044893	0.067340	0.000000	0.067340	0.022447	0.000000	0.044893	0.044893	0.044893	0.022447	0.022447	0.044893	0.022447	0.067340	0.000000	0.044893	0.089787	0.089787	0.022447	0.022447	0.044893	0.067340	0.022447	0.022447	0.022447
		Inverted	0.000000	0.000000	0.000000	0.022447	0.067340	0.089787	0.000000	0.089787	0.067340	0.000000	0.067340	0.022447	0.044893	0.000000	0.044893	0.067340	0.000000	0.067340	0.000000	0.044893	0.000000	0.022447	0.044893	0.000000	0.067340	0.000000	0.067340	0.044893	0.044893	0.044893	0.022447	0.000000	0.044893	0.022447	0.000000	0.044893	0.022447	0.022447	0.022447	0.000000	0.000000	0.112233	0.000000	0.000000
		DirectPA	0.000000	0.000000	0.000000	0.000000	0.000000	0.000000	0.000000	0.000000	0.000000	0.044893	0.000000	0.000000	0.022447	0.000000	0.044893	0.044893	0.022447	0.022447	0.022447	0.000000	0.089787	0.022447	0.067340	0.000000	0.022447	0.022447	0.000000	0.044893	0.022447	0.022447	0.000000	0.022447	0.067340	0.022447	0.089787	0.044893	0.022447	0.044893	0.000000	0.044893	0.022447	0.044893	0.044893	0.022447
		DirectAP	0.000000	0.000000	0.000000	0.000000	0.000000	0.000000	0.000000	0.000000	0.000000	0.067340	0.022447	0.000000	0.022447	0.044893	0.022447	0.022447	0.022447	0.000000	0.022447	0.022447	0.044893	0.044893	0.000000	0.000000	0.044893	0.044893	0.044893	0.044893	0.000000	0.067340	0.067340	0.022447	0.022447	0.022447	0.044893	0.000000	0.044893	0.000000	0.067340	0.000000	0.022447	0.044893	0.000000	0.000000
		Any	0.156617	0.000000	0.000000	0.078309	0.234926	0.313234	0.000000	0.704777	0.704777	0.626468	0.391543	0.234926	0.313234	0.391543	0.469851	0.861394	0.234926	0.469851	0.156617	0.391543	0.704777	0.313234	0.626468	0.078309	0.469851	0.391543	0.548160	0.626468	0.313234	0.548160	0.469851	0.234926	0.704777	0.234926	0.626468	0.626468	0.626468	0.313234	0.391543	0.313234	0.391543	0.783085	0.234926	0.156617
		Cumulative	0.156617	0.156617	0.156617	0.234926	0.469851	0.783085	0.783085	1.487862	2.192639	2.819107	3.210650	3.445576	3.680501	3.915427	4.228661	5.011746	5.168363	5.559906	5.716523	6.029757	6.656226	6.891151	7.439311	7.517619	7.909162	8.300705	8.770556	9.397024	9.631950	10.101801	10.336727	10.493344	10.884886	11.119812	11.589663	12.137823	12.685983	12.842600	13.155834	13.312451	13.469068	13.703994	13.938919	14.017228
66	ELK1_MOUSE.H11MO.0.B		0F	10P	9P	8P	7P	6P	5P	4P	3P	2P	1P	0S	1S	2S	3S	4S	5S	6S	7S	8S	9S	10S	11S	12S	13S	14S	15S	16S	17S	18S	19S	20S	21S	22S	23S	24S	25S	26S	27S	28S	29S
		Everted	0.000000	0.000000	0.000000	0.000000	0.000000	0.000000	0.000000	0.000000	0.359147	0.089787	0.179574	0.044893	0.000000	0.089787	0.044893	0.022447	0.112233	0.067340	0.089787	0.089787	0.157127	0.089787	0.044893	0.112233	0.089787	0.067340	0.044893	0.044893	0.067340	0.044893	0.044893	0.067340	0.044893	0.089787	0.067340	0.089787	0.044893	0.000000	0.179574	0.044893	0.067340
		Inverted	0.000000	0.000000	0.000000	0.067340	0.067340	0.000000	0.089787	0.089787	0.000000	0.067340	0.067340	0.067340	0.022447	0.067340	0.044893	0.134680	0.044893	0.044893	0.112233	0.044893	0.044893	0.044893	0.044893	0.112233	0.022447	0.067340	0.112233	0.000000	0.134680	0.044893	0.044893	0.134680	0.022447	0.067340	0.112233	0.044893	0.157127	0.067340	0.089787	0.022447	0.089787
		DirectPA	0.000000	0.000000	0.000000	0.000000	0.000000	0.000000	0.000000	0.000000	0.157127	0.022447	0.000000	0.067340	0.112233	0.089787	0.089787	0.022447	0.044893	0.112233	0.044893	0.112233	0.179574	0.067340	0.044893	0.089787	0.089787	0.044893	0.157127	0.089787	0.022447	0.044893	0.112233	0.202020	0.022447	0.044893	0.044893	0.112233	0.112233	0.067340	0.067340	0.157127	0.044893
		DirectAP	0.000000	0.000000	0.000000	0.000000	0.000000	0.000000	0.202020	0.022447	0.067340	0.067340	0.067340	0.089787	0.022447	0.089787	0.067340	0.067340	0.022447	0.067340	0.067340	0.112233	0.000000	0.067340	0.134680	0.044893	0.112233	0.044893	0.067340	0.089787	0.044893	0.022447	0.134680	0.044893	0.067340	0.044893	0.044893	0.089787	0.022447	0.067340	0.067340	0.022447	0.044893
		Any	0.000000	0.000000	0.000000	0.161987	0.161987	0.000000	0.647948	0.269978	1.403888	0.593952	0.755940	0.647948	0.377970	0.809935	0.593952	0.593952	0.539957	0.701944	0.755940	0.863931	0.917927	0.647948	0.647948	0.863931	0.755940	0.539957	0.917927	0.539957	0.647948	0.377970	0.809935	1.079914	0.377970	0.593952	0.647948	0.809935	0.809935	0.485961	0.971922	0.593952	0.593952
		Cumulative	0.000000	0.000000	0.000000	0.161987	0.323974	0.323974	0.971922	1.241901	2.645788	3.239741	3.941685	4.535637	4.913607	5.615551	6.155508	6.641469	7.073434	7.721382	8.369330	9.179266	9.935205	10.529158	11.015119	11.663067	12.365011	12.850972	13.552916	13.876890	14.362851	14.632829	15.118790	15.874730	16.198704	16.576674	17.224622	17.872570	18.466523	18.790497	19.384449	19.762419	20.248380
67	ELK4_MOUSE.H11MO.0.B		0F	11P	10P	9P	8P	7P	6P	5P	4P	3P	2P	1P	0S	1S	2S	3S	4S	5S	6S	7S	8S	9S	10S	11S	12S	13S	14S	15S	16S	17S	18S	19S	20S	21S	22S	23S	24S	25S	26S	27S	28S	29S
		Everted	0.269360	0.000000	0.000000	0.000000	0.000000	0.000000	0.000000	0.381594	0.089787	0.022447	0.022447	0.067340	0.067340	0.044893	0.044893	0.157127	0.044893	0.112233	0.044893	0.134680	0.089787	0.067340	0.044893	0.067340	0.067340	0.022447	0.044893	0.067340	0.044893	0.067340	0.089787	0.022447	0.089787	0.067340	0.067340	0.089787	0.000000	0.089787	0.044893	0.067340	0.089787	0.000000
		Inverted	0.000000	0.000000	0.000000	0.000000	0.022447	0.089787	0.044893	0.022447	0.089787	0.000000	0.067340	0.022447	0.044893	0.022447	0.067340	0.089787	0.089787	0.044893	0.044893	0.044893	0.022447	0.044893	0.044893	0.044893	0.044893	0.044893	0.067340	0.067340	0.044893	0.067340	0.044893	0.022447	0.089787	0.000000	0.044893	0.157127	0.089787	0.022447	0.044893	0.089787	0.000000	0.067340
		DirectPA	0.000000	0.000000	0.000000	0.000000	0.000000	0.000000	0.000000	0.000000	0.000000	0.112233	0.000000	0.000000	0.067340	0.134680	0.067340	0.067340	0.000000	0.089787	0.112233	0.044893	0.067340	0.089787	0.067340	0.000000	0.067340	0.067340	0.044893	0.112233	0.044893	0.067340	0.000000	0.022447	0.202020	0.112233	0.067340	0.067340	0.067340	0.134680	0.022447	0.089787	0.067340	0.089787
		DirectAP	0.000000	0.000000	0.000000	0.000000	0.000000	0.112233	0.022447	0.022447	0.022447	0.089787	0.067340	0.000000	0.044893	0.044893	0.089787	0.044893	0.022447	0.067340	0.067340	0.022447	0.067340	0.179574	0.000000	0.089787	0.134680	0.112233	0.067340	0.089787	0.044893	0.112233	0.044893	0.089787	0.089787	0.022447	0.044893	0.044893	0.067340	0.067340	0.044893	0.000000	0.022447	0.067340
		Any	0.679502	0.000000	0.000000	0.000000	0.056625	0.509626	0.169875	1.075878	0.509626	0.566251	0.396376	0.226501	0.566251	0.622877	0.679502	0.906002	0.396376	0.792752	0.679502	0.622877	0.622877	0.962627	0.396376	0.509626	0.792752	0.622877	0.566251	0.792752	0.453001	0.792752	0.453001	0.396376	1.189128	0.509626	0.566251	0.906002	0.566251	0.792752	0.396376	0.622877	0.453001	0.566251
		Cumulative	0.679502	0.679502	0.679502	0.679502	0.736127	1.245753	1.415629	2.491506	2.944507	3.510759	3.907135	4.077010	4.530011	5.152888	5.605889	6.398641	6.795017	7.361268	8.040770	8.550396	9.173273	9.852775	10.135900	10.588901	11.155153	11.721404	12.117780	12.797282	13.137033	13.816535	14.099660	14.496036	15.288788	15.798414	16.194790	17.100793	17.610419	18.233296	18.459796	18.912797	19.252548	19.648924
68	EPAS1_MOUSE.H11MO.0.C		1F	0F	8P	7P	6P	5P	4P	3P	2P	1P	0S	1S	2S	3S	4S	5S	6S	7S	8S	9S	10S	11S	12S	13S	14S	15S	16S	17S	18S	19S	20S	21S	22S	23S	24S	25S	26S	27S	28S	29S
		Everted	0.000000	0.000000	0.000000	0.000000	0.000000	0.000000	0.291807	0.000000	0.067340	0.089787	0.134680	0.044893	0.112233	0.067340	0.112233	0.022447	0.044893	0.022447	0.067340	0.089787	0.112233	0.112233	0.112233	0.022447	0.022447	0.000000	0.112233	0.067340	0.134680	0.089787	0.134680	0.134680	0.089787	0.044893	0.089787	0.157127	0.022447	0.112233	0.022447	0.067340
		Inverted	0.000000	0.000000	0.000000	0.022447	0.000000	0.000000	0.044893	0.044893	0.157127	0.044893	0.179574	0.067340	0.112233	0.112233	0.246914	0.157127	0.134680	0.089787	0.089787	0.089787	0.089787	0.179574	0.134680	0.022447	0.044893	0.067340	0.067340	0.179574	0.089787	0.044893	0.157127	0.000000	0.246914	0.089787	0.179574	0.134680	0.134680	0.089787	0.202020	0.089787
		DirectPA	0.000000	0.000000	0.000000	0.000000	0.000000	0.000000	0.000000	0.112233	0.044893	0.022447	0.067340	0.067340	0.067340	0.179574	0.134680	0.157127	0.112233	0.044893	0.067340	0.067340	0.067340	0.067340	0.022447	0.044893	0.202020	0.089787	0.000000	0.112233	0.067340	0.134680	0.112233	0.157127	0.134680	0.134680	0.112233	0.202020	0.157127	0.134680	0.089787	0.134680
		DirectAP	0.000000	0.000000	0.067340	0.000000	0.044893	0.000000	0.022447	0.112233	0.246914	0.112233	0.134680	0.067340	0.022447	0.044893	0.202020	0.067340	0.157127	0.112233	0.112233	0.112233	0.089787	0.089787	0.044893	0.067340	0.089787	0.089787	0.134680	0.000000	0.067340	0.044893	0.022447	0.134680	0.044893	0.112233	0.067340	0.022447	0.112233	0.044893	0.112233	0.067340
		Any	0.000000	0.000000	0.159574	0.053191	0.106383	0.000000	0.851064	0.638298	1.223404	0.638298	1.223404	0.585106	0.744681	0.957447	1.648936	0.957447	1.063830	0.638298	0.797872	0.851064	0.851064	1.063830	0.744681	0.372340	0.851064	0.585106	0.744681	0.851064	0.851064	0.744681	1.010638	1.010638	1.170213	0.904255	1.010638	1.170213	1.010638	0.904255	1.010638	0.851064
		Cumulative	0.000000	0.000000	0.159574	0.212766	0.319149	0.319149	1.170213	1.808511	3.031915	3.670213	4.787234	5.265957	5.904255	6.648936	7.978723	8.829787	9.840426	10.478723	11.170213	11.914894	12.606383	13.510638	13.989362	14.202128	14.840426	15.372340	15.904255	16.595745	17.287234	17.819149	18.244681	18.989362	19.680851	20.212766	20.957447	21.861702	22.553191	23.244681	23.936170	24.680851
69	ERG_MOUSE.H11MO.0.A		1F	0F	11P	10P	9P	8P	7P	6P	5P	4P	3P	2P	1P	0S	1S	2S	3S	4S	5S	6S	7S	8S	9S	10S	11S	12S	13S	14S	15S	16S	17S	18S	19S	20S	21S	22S	23S	24S	25S	26S	27S	28S	29S
		Everted	0.000000	0.134680	0.000000	0.000000	0.000000	0.000000	0.000000	0.000000	0.583614	0.067340	0.112233	0.000000	0.022447	0.044893	0.067340	0.067340	0.112233	0.067340	0.089787	0.022447	0.089787	0.067340	0.044893	0.067340	0.089787	0.067340	0.022447	0.044893	0.067340	0.022447	0.067340	0.067340	0.022447	0.067340	0.067340	0.067340	0.022447	0.000000	0.157127	0.044893	0.022447	0.089787	0.022447
		Inverted	0.000000	0.000000	0.000000	0.000000	0.112233	0.067340	0.000000	0.044893	0.044893	0.022447	0.067340	0.022447	0.044893	0.044893	0.044893	0.044893	0.044893	0.067340	0.022447	0.067340	0.022447	0.022447	0.089787	0.044893	0.067340	0.022447	0.089787	0.044893	0.022447	0.067340	0.000000	0.044893	0.202020	0.044893	0.044893	0.179574	0.022447	0.089787	0.044893	0.044893	0.044893	0.134680	0.044893
		DirectPA	0.000000	0.000000	0.000000	0.000000	0.000000	0.000000	0.000000	0.000000	0.000000	0.022447	0.000000	0.000000	0.000000	0.089787	0.089787	0.089787	0.000000	0.089787	0.067340	0.000000	0.067340	0.089787	0.067340	0.022447	0.022447	0.067340	0.067340	0.089787	0.044893	0.067340	0.044893	0.067340	0.157127	0.112233	0.067340	0.044893	0.044893	0.112233	0.044893	0.089787	0.089787	0.044893	0.022447
		DirectAP	0.000000	0.000000	0.000000	0.000000	0.000000	0.000000	0.224467	0.000000	0.000000	0.000000	0.089787	0.067340	0.022447	0.022447	0.067340	0.044893	0.000000	0.022447	0.044893	0.089787	0.000000	0.067340	0.134680	0.022447	0.089787	0.067340	0.067340	0.044893	0.089787	0.067340	0.089787	0.044893	0.044893	0.089787	0.022447	0.067340	0.067340	0.067340	0.044893	0.044893	0.000000	0.000000	0.044893
		Any	0.000000	0.354191	0.000000	0.000000	0.295159	0.177096	0.590319	0.118064	1.652893	0.295159	0.708383	0.236128	0.236128	0.531287	0.708383	0.649351	0.413223	0.649351	0.590319	0.472255	0.472255	0.649351	0.885478	0.413223	0.708383	0.590319	0.649351	0.590319	0.590319	0.590319	0.531287	0.590319	1.121606	0.826446	0.531287	0.885478	0.413223	0.708383	0.767414	0.590319	0.413223	0.708383	0.354191
		Cumulative	0.000000	0.354191	0.354191	0.354191	0.649351	0.826446	1.416765	1.475797	3.069658	3.364817	4.073200	4.250295	4.427391	4.958678	5.371901	5.962220	6.375443	6.965762	7.497048	7.910272	8.323495	8.913813	9.622196	9.976387	10.566706	10.920897	11.511216	11.983471	12.396694	12.750885	13.164109	13.518300	14.403778	15.053129	15.466352	16.233766	16.646989	17.178276	17.768595	18.240850	18.536009	19.126328	19.362456
70	ERR1_MOUSE.H11MO.0.A		0F	11P	10P	9P	8P	7P	6P	5P	4P	3P	2P	1P	0S	1S	2S	3S	4S	5S	6S	7S	8S	9S	10S	11S	12S	13S	14S	15S	16S	17S	18S	19S	20S	21S	22S	23S	24S	25S	26S	27S	28S	29S
		Everted	0.000000	0.000000	0.000000	0.000000	0.000000	0.000000	0.157127	0.022447	0.000000	0.067340	0.112233	0.157127	0.112233	0.089787	0.179574	0.202020	0.246914	0.112233	0.134680	0.179574	0.202020	0.044893	0.112233	0.089787	0.179574	0.134680	0.112233	0.157127	0.044893	0.202020	0.089787	0.134680	0.089787	0.067340	0.134680	0.089787	0.112233	0.112233	0.089787	0.157127	0.202020	0.089787
		Inverted	0.000000	0.000000	0.000000	1.661055	0.112233	0.000000	0.000000	0.112233	0.134680	0.134680	0.044893	0.134680	0.022447	0.089787	0.134680	0.179574	0.134680	0.112233	0.067340	0.067340	0.179574	0.134680	0.112233	0.134680	0.157127	0.202020	0.134680	0.157127	0.067340	0.044893	0.089787	0.134680	0.067340	0.269360	0.202020	0.112233	0.089787	0.044893	0.134680	0.246914	0.134680	0.202020
		DirectPA	0.000000	0.000000	0.000000	0.000000	0.000000	0.000000	0.000000	0.000000	0.000000	0.000000	0.022447	0.000000	0.134680	0.089787	0.089787	0.089787	0.157127	0.112233	0.157127	0.044893	0.044893	0.089787	0.089787	0.044893	0.067340	0.134680	0.202020	0.089787	0.134680	0.112233	0.067340	0.067340	0.044893	0.089787	0.089787	0.044893	0.157127	0.112233	0.044893	0.067340	0.067340	0.044893
		DirectAP	0.000000	0.000000	0.000000	0.044893	0.134680	0.000000	0.067340	0.089787	0.112233	0.179574	0.202020	0.067340	0.202020	0.089787	0.089787	0.089787	0.157127	0.112233	0.157127	0.067340	0.112233	0.134680	0.067340	0.067340	0.089787	0.134680	0.112233	0.112233	0.134680	0.179574	0.224467	0.134680	0.202020	0.134680	0.157127	0.112233	0.157127	0.134680	0.112233	0.112233	0.157127	0.179574
		Any	0.000000	0.000000	0.000000	3.551402	0.514019	0.000000	0.467290	0.467290	0.514019	0.794393	0.794393	0.747664	0.981308	0.747664	1.028037	1.168224	1.448598	0.934579	1.074766	0.747664	1.121495	0.841121	0.794393	0.700935	1.028037	1.261682	1.168224	1.074766	0.794393	1.121495	0.934579	0.981308	0.841121	1.168224	1.214953	0.747664	1.074766	0.841121	0.794393	1.214953	1.168224	1.074766
		Cumulative	0.000000	0.000000	0.000000	3.551402	4.065421	4.065421	4.485981	4.906542	5.373832	6.074766	6.822430	7.523364	8.317757	8.925234	9.813084	10.700935	12.009346	12.850467	13.738318	14.299065	15.186916	15.794393	16.448598	17.009346	17.897196	18.878505	19.906542	20.654206	21.308411	22.149533	22.803738	23.598131	24.252336	24.953271	25.607477	25.934579	26.775701	27.196262	27.757009	28.598131	29.439252	30.186916
71	ERR2_MOUSE.H11MO.0.A		2F	1F	0F	11P	10P	9P	8P	7P	6P	5P	4P	3P	2P	1P	0S	1S	2S	3S	4S	5S	6S	7S	8S	9S	10S	11S	12S	13S	14S	15S	16S	17S	18S	19S	20S	21S	22S	23S	24S	25S	26S	27S	28S	29S
		Everted	0.000000	0.000000	0.000000	0.000000	0.000000	0.000000	0.000000	0.112233	0.000000	0.000000	0.000000	0.022447	0.089787	0.112233	0.022447	0.134680	0.067340	0.157127	0.089787	0.179574	0.089787	0.134680	0.044893	0.044893	0.089787	0.089787	0.112233	0.134680	0.044893	0.179574	0.134680	0.112233	0.044893	0.112233	0.044893	0.134680	0.044893	0.089787	0.067340	0.134680	0.067340	0.089787	0.022447	0.089787
		Inverted	0.000000	1.391695	0.000000	0.000000	0.000000	0.022447	0.044893	0.044893	0.022447	0.112233	0.044893	0.067340	0.157127	0.179574	0.134680	0.089787	0.067340	0.089787	0.112233	0.067340	0.044893	0.089787	0.089787	0.112233	0.134680	0.112233	0.067340	0.044893	0.067340	0.157127	0.112233	0.067340	0.157127	0.089787	0.112233	0.044893	0.112233	0.291807	0.179574	0.179574	0.179574	0.112233	0.112233	0.157127
		DirectPA	0.000000	0.000000	0.000000	0.000000	0.000000	0.000000	0.000000	0.000000	0.000000	0.022447	0.134680	0.089787	0.089787	0.089787	0.179574	0.112233	0.067340	0.089787	0.067340	0.044893	0.089787	0.067340	0.067340	0.112233	0.134680	0.089787	0.044893	0.112233	0.044893	0.044893	0.022447	0.022447	0.000000	0.000000	0.067340	0.089787	0.044893	0.044893	0.022447	0.044893	0.044893	0.089787	0.044893	0.134680
		DirectAP	0.000000	0.000000	0.000000	0.000000	0.000000	0.089787	0.000000	0.067340	0.067340	0.022447	0.179574	0.157127	0.067340	0.157127	0.112233	0.044893	0.134680	0.157127	0.089787	0.134680	0.112233	0.022447	0.089787	0.089787	0.067340	0.022447	0.089787	0.089787	0.044893	0.067340	0.112233	0.134680	0.157127	0.202020	0.067340	0.112233	0.089787	0.089787	0.112233	0.089787	0.022447	0.112233	0.134680	0.067340
		Any	0.000000	3.387978	0.000000	0.000000	0.000000	0.273224	0.109290	0.491803	0.218579	0.382514	0.874317	0.819672	0.983607	1.311475	0.983607	0.928962	0.819672	1.202186	0.874317	1.038251	0.819672	0.765027	0.710383	0.874317	1.038251	0.765027	0.765027	0.928962	0.491803	1.092896	0.928962	0.819672	0.874317	0.983607	0.710383	0.928962	0.710383	1.256831	0.928962	1.092896	0.765027	0.928962	0.765027	1.092896
		Cumulative	0.000000	3.387978	3.387978	3.387978	3.387978	3.661202	3.770492	4.207650	4.426230	4.808743	5.519126	6.284153	7.267760	8.469945	9.289617	10.000000	10.765027	11.639344	12.404372	13.387978	13.989071	14.535519	15.027322	15.628415	16.448087	17.158470	17.759563	18.579235	19.071038	19.890710	20.546448	21.202186	21.803279	22.622951	23.169399	23.715847	24.207650	25.355191	25.956284	26.721311	27.377049	28.087432	28.579235	29.289617
72	ERR3_MOUSE.H11MO.0.C		1F	0F	9P	8P	7P	6P	5P	4P	3P	2P	1P	0S	1S	2S	3S	4S	5S	6S	7S	8S	9S	10S	11S	12S	13S	14S	15S	16S	17S	18S	19S	20S	21S	22S	23S	24S	25S	26S	27S	28S	29S
		Everted	0.000000	0.000000	0.000000	0.000000	0.000000	0.000000	0.000000	0.000000	0.404040	0.000000	0.000000	0.067340	0.089787	0.112233	0.089787	0.112233	0.179574	0.202020	0.112233	0.089787	0.157127	0.134680	0.112233	0.067340	0.246914	0.067340	0.112233	0.134680	0.134680	0.179574	0.134680	0.224467	0.112233	0.089787	0.112233	0.022447	0.112233	0.089787	0.112233	0.112233	0.157127
		Inverted	0.000000	0.673401	0.000000	0.000000	0.000000	0.134680	0.044893	0.089787	0.044893	0.134680	0.044893	0.112233	0.089787	0.089787	0.134680	0.089787	0.089787	0.067340	0.134680	0.112233	0.089787	0.112233	0.157127	0.202020	0.157127	0.179574	0.157127	0.067340	0.067340	0.157127	0.089787	0.157127	0.134680	0.067340	0.112233	0.067340	0.067340	0.179574	0.089787	0.044893	0.089787
		DirectPA	0.000000	0.000000	0.000000	0.000000	0.000000	0.000000	0.000000	0.000000	0.000000	0.022447	0.134680	0.067340	0.089787	0.044893	0.202020	0.067340	0.112233	0.067340	0.067340	0.067340	0.067340	0.022447	0.067340	0.067340	0.089787	0.067340	0.067340	0.089787	0.089787	0.044893	0.067340	0.134680	0.044893	0.022447	0.089787	0.044893	0.089787	0.067340	0.112233	0.044893	0.067340
		DirectAP	0.000000	0.000000	0.000000	0.000000	0.000000	0.000000	0.134680	0.000000	0.067340	0.089787	0.112233	0.112233	0.112233	0.089787	0.134680	0.022447	0.067340	0.157127	0.157127	0.067340	0.044893	0.134680	0.044893	0.067340	0.089787	0.044893	0.089787	0.112233	0.089787	0.067340	0.067340	0.134680	0.157127	0.134680	0.202020	0.157127	0.112233	0.112233	0.134680	0.202020	0.134680
		Any	0.000000	1.475652	0.000000	0.000000	0.000000	0.295130	0.393507	0.196754	1.131333	0.541072	0.639449	0.787014	0.836203	0.737826	1.229710	0.639449	0.983768	1.082145	1.032956	0.737826	0.787014	0.885391	0.836203	0.885391	1.278898	0.787014	0.934579	0.885391	0.836203	0.983768	0.787014	1.328087	0.983768	0.688637	1.131333	0.639449	0.836203	0.983768	0.983768	0.885391	0.983768
		Cumulative	0.000000	1.475652	1.475652	1.475652	1.475652	1.770782	2.164289	2.361043	3.393999	3.935071	4.525332	5.263158	6.050172	6.689621	7.820954	8.312838	9.050664	9.936055	10.821446	11.460895	12.100344	12.887359	13.575996	14.313822	15.445155	16.084604	16.871618	17.560256	18.347270	19.183473	19.822922	20.806690	21.446139	21.987211	22.823414	23.315298	23.807182	24.545007	25.332022	25.823906	26.364978
73	ESR1_MOUSE.H11MO.0.A		1F	0F	11P	10P	9P	8P	7P	6P	5P	4P	3P	2P	1P	0S	1S	2S	3S	4S	5S	6S	7S	8S	9S	10S	11S	12S	13S	14S	15S	16S	17S	18S	19S	20S	21S	22S	23S	24S	25S	26S	27S	28S	29S
		Everted	0.000000	0.000000	0.000000	0.044893	0.695847	0.202020	0.000000	0.022447	0.000000	0.044893	0.022447	0.000000	0.179574	0.022447	0.044893	0.134680	0.202020	0.067340	0.134680	0.000000	0.112233	0.022447	0.022447	0.000000	0.022447	0.067340	0.067340	0.112233	0.022447	0.112233	0.134680	0.112233	0.179574	0.089787	0.044893	0.089787	0.067340	0.089787	0.112233	0.044893	0.112233	0.022447	0.067340
		Inverted	0.000000	0.000000	0.000000	0.112233	0.000000	0.044893	0.000000	0.022447	0.000000	0.044893	0.089787	0.202020	0.112233	0.067340	0.067340	0.067340	0.089787	0.067340	0.202020	0.112233	0.134680	0.134680	0.089787	0.112233	0.157127	0.067340	0.112233	0.044893	0.179574	0.112233	0.089787	0.112233	0.224467	0.291807	0.112233	0.067340	0.134680	0.089787	0.089787	0.067340	0.224467	0.089787	0.044893
		DirectPA	0.000000	0.000000	0.000000	0.000000	0.044893	0.000000	0.000000	0.000000	0.000000	0.022447	0.044893	0.000000	0.067340	0.089787	0.044893	0.067340	0.044893	0.067340	0.112233	0.067340	0.157127	0.067340	0.067340	0.067340	0.067340	0.112233	0.022447	0.044893	0.044893	0.067340	0.067340	0.022447	0.044893	0.067340	0.067340	0.067340	0.134680	0.089787	0.112233	0.044893	0.067340	0.112233	0.044893
		DirectAP	0.000000	0.000000	0.000000	0.157127	0.000000	0.067340	0.000000	0.000000	0.022447	0.044893	0.157127	0.044893	0.067340	0.000000	0.044893	0.044893	0.112233	0.089787	0.089787	0.067340	0.202020	0.044893	0.022447	0.067340	0.022447	0.089787	0.112233	0.067340	0.044893	0.089787	0.067340	0.044893	0.067340	0.044893	0.067340	0.044893	0.044893	0.044893	0.112233	0.022447	0.134680	0.202020	0.044893
		Any	0.000000	0.000000	0.000000	0.763775	1.800327	0.763775	0.000000	0.109111	0.054555	0.381888	0.763775	0.600109	1.036552	0.436443	0.490998	0.763775	1.091107	0.709220	1.309329	0.600109	1.472995	0.654664	0.490998	0.600109	0.654664	0.818331	0.763775	0.654664	0.709220	0.927441	0.872886	0.709220	1.254774	1.200218	0.709220	0.654664	0.927441	0.763775	1.036552	0.436443	1.309329	1.036552	0.490998
		Cumulative	0.000000	0.000000	0.000000	0.763775	2.564103	3.273322	3.273322	3.382433	3.436989	3.818876	4.528096	5.128205	6.001091	6.382979	6.819422	7.474086	8.346972	9.001637	10.038189	10.529187	11.838516	12.329514	12.711402	13.202400	13.693399	14.457174	15.057283	15.548282	15.984724	16.748500	17.403164	17.948718	18.985270	19.858156	20.403710	21.003819	21.658483	22.149482	23.022368	23.295145	24.168031	25.095472	25.477360
74	ESR2_MOUSE.H11MO.0.A		1F	0F	11P	10P	9P	8P	7P	6P	5P	4P	3P	2P	1P	0S	1S	2S	3S	4S	5S	6S	7S	8S	9S	10S	11S	12S	13S	14S	15S	16S	17S	18S	19S	20S	21S	22S	23S	24S	25S	26S	27S	28S	29S
		Everted	0.000000	0.000000	0.000000	0.000000	0.516274	0.000000	0.000000	0.000000	0.000000	0.000000	0.000000	0.000000	0.112233	0.067340	0.022447	0.044893	0.089787	0.067340	0.044893	0.044893	0.134680	0.067340	0.044893	0.044893	0.089787	0.112233	0.022447	0.044893	0.089787	0.067340	0.089787	0.044893	0.089787	0.089787	0.067340	0.044893	0.022447	0.067340	0.089787	0.067340	0.112233	0.067340	0.044893
		Inverted	0.000000	0.000000	0.000000	0.022447	0.000000	0.000000	0.000000	0.000000	0.022447	0.000000	0.044893	0.089787	0.044893	0.044893	0.044893	0.067340	0.112233	0.067340	0.157127	0.067340	0.067340	0.112233	0.112233	0.067340	0.067340	0.067340	0.089787	0.089787	0.089787	0.157127	0.044893	0.134680	0.179574	0.112233	0.067340	0.067340	0.112233	0.044893	0.224467	0.067340	0.112233	0.089787	0.067340
		DirectPA	0.000000	0.000000	0.000000	0.044893	0.000000	0.022447	0.000000	0.000000	0.000000	0.000000	0.000000	0.000000	0.157127	0.044893	0.067340	0.134680	0.179574	0.112233	0.112233	0.044893	0.089787	0.044893	0.067340	0.044893	0.112233	0.067340	0.067340	0.067340	0.022447	0.044893	0.112233	0.044893	0.179574	0.000000	0.067340	0.022447	0.089787	0.022447	0.067340	0.000000	0.067340	0.022447	0.112233
		DirectAP	0.000000	0.022447	0.000000	0.044893	0.000000	0.022447	0.000000	0.022447	0.000000	0.044893	0.134680	0.044893	0.157127	0.000000	0.044893	0.067340	0.089787	0.067340	0.022447	0.022447	0.112233	0.067340	0.000000	0.067340	0.067340	0.112233	0.134680	0.044893	0.000000	0.044893	0.044893	0.022447	0.022447	0.089787	0.044893	0.022447	0.067340	0.112233	0.044893	0.089787	0.112233	0.112233	0.067340
		Any	0.000000	0.055279	0.000000	0.276396	1.271421	0.110558	0.000000	0.055279	0.055279	0.110558	0.442233	0.331675	1.160862	0.386954	0.442233	0.773908	1.160862	0.773908	0.829187	0.442233	0.995025	0.718629	0.552792	0.552792	0.829187	0.884467	0.773908	0.608071	0.497512	0.773908	0.718629	0.608071	1.105583	0.718629	0.608071	0.386954	0.718629	0.608071	1.050304	0.552792	0.995025	0.718629	0.718629
		Cumulative	0.000000	0.055279	0.055279	0.331675	1.603096	1.713654	1.713654	1.768933	1.824212	1.934771	2.321725	2.653400	3.703704	4.090658	4.422333	5.196241	6.246545	6.965174	7.739082	8.126036	9.010503	9.618574	10.060807	10.558320	11.332228	12.216694	12.824765	13.211719	13.543394	14.151465	14.648977	15.091211	16.030956	16.583748	17.025981	17.357656	17.965727	18.407960	19.292427	19.734660	20.398010	20.950802	21.448314
75	ETS1_MOUSE.H11MO.0.A		1F	0F	11P	10P	9P	8P	7P	6P	5P	4P	3P	2P	1P	0S	1S	2S	3S	4S	5S	6S	7S	8S	9S	10S	11S	12S	13S	14S	15S	16S	17S	18S	19S	20S	21S	22S	23S	24S	25S	26S	27S	28S	29S
		Everted	0.000000	0.000000	0.000000	0.000000	0.000000	0.000000	0.000000	0.493827	0.044893	0.112233	0.044893	0.067340	0.022447	0.089787	0.022447	0.112233	0.022447	0.112233	0.022447	0.112233	0.089787	0.044893	0.044893	0.067340	0.044893	0.044893	0.022447	0.067340	0.067340	0.112233	0.089787	0.022447	0.134680	0.044893	0.089787	0.067340	0.044893	0.044893	0.067340	0.044893	0.089787	0.022447	0.089787
		Inverted	0.067340	0.000000	0.000000	0.000000	0.000000	0.000000	0.089787	0.022447	0.067340	0.022447	0.022447	0.112233	0.022447	0.044893	0.044893	0.067340	0.044893	0.044893	0.044893	0.022447	0.067340	0.022447	0.044893	0.089787	0.044893	0.067340	0.044893	0.067340	0.044893	0.022447	0.067340	0.044893	0.067340	0.134680	0.044893	0.044893	0.202020	0.044893	0.067340	0.044893	0.000000	0.022447	0.067340
		DirectPA	0.000000	0.000000	0.000000	0.000000	0.000000	0.000000	0.000000	0.000000	0.089787	0.000000	0.112233	0.000000	0.000000	0.089787	0.044893	0.044893	0.067340	0.000000	0.044893	0.112233	0.000000	0.044893	0.089787	0.044893	0.022447	0.022447	0.067340	0.044893	0.067340	0.022447	0.089787	0.000000	0.044893	0.157127	0.134680	0.112233	0.067340	0.067340	0.112233	0.044893	0.134680	0.067340	0.089787
		DirectAP	0.000000	0.000000	0.000000	0.000000	0.000000	0.134680	0.000000	0.022447	0.022447	0.112233	0.044893	0.022447	0.022447	0.044893	0.112233	0.022447	0.044893	0.044893	0.089787	0.000000	0.067340	0.089787	0.022447	0.089787	0.134680	0.112233	0.067340	0.112233	0.044893	0.089787	0.067340	0.067340	0.044893	0.067340	0.067340	0.067340	0.112233	0.044893	0.022447	0.022447	0.000000	0.067340	0.022447
		Any	0.169300	0.000000	0.000000	0.000000	0.000000	0.338600	0.225734	1.354402	0.564334	0.620767	0.564334	0.507901	0.169300	0.677201	0.564334	0.620767	0.451467	0.507901	0.507901	0.620767	0.564334	0.507901	0.507901	0.733634	0.620767	0.620767	0.507901	0.733634	0.564334	0.620767	0.790068	0.338600	0.733634	1.015801	0.846501	0.733634	1.072235	0.507901	0.677201	0.395034	0.564334	0.451467	0.677201
		Cumulative	0.169300	0.169300	0.169300	0.169300	0.169300	0.507901	0.733634	2.088036	2.539503	3.160271	3.724605	4.176072	4.288939	4.740406	5.304740	5.756208	6.207675	6.376975	6.772009	7.336343	7.844244	8.239278	8.634312	9.255079	9.762980	10.270880	10.665914	11.343115	11.794582	12.302483	13.036117	13.318284	13.826185	14.672686	15.349887	15.914221	16.817156	17.212190	17.720090	17.945824	18.453725	18.679458	19.243792
76	ETS2_MOUSE.H11MO.0.A		0F	11P	10P	9P	8P	7P	6P	5P	4P	3P	2P	1P	0S	1S	2S	3S	4S	5S	6S	7S	8S	9S	10S	11S	12S	13S	14S	15S	16S	17S	18S	19S	20S	21S	22S	23S	24S	25S	26S	27S	28S	29S
		Everted	0.000000	0.000000	0.000000	0.000000	0.000000	0.000000	0.000000	0.000000	0.000000	0.000000	0.000000	0.000000	0.000000	0.044893	0.044893	0.022447	0.089787	0.000000	0.022447	0.067340	0.022447	0.022447	0.022447	0.000000	0.067340	0.022447	0.067340	0.044893	0.000000	0.022447	0.022447	0.067340	0.112233	0.000000	0.000000	0.067340	0.044893	0.022447	0.089787	0.000000	0.022447	0.000000
		Inverted	0.000000	0.000000	0.000000	0.000000	0.000000	0.000000	0.000000	0.067340	0.022447	0.022447	0.044893	0.067340	0.022447	0.044893	0.022447	0.067340	0.022447	0.000000	0.044893	0.067340	0.022447	0.067340	0.044893	0.000000	0.044893	0.112233	0.089787	0.067340	0.022447	0.000000	0.067340	0.067340	0.044893	0.044893	0.022447	0.022447	0.022447	0.157127	0.067340	0.022447	0.022447	0.044893
		DirectPA	0.000000	0.359147	0.000000	0.000000	0.000000	0.000000	0.000000	0.000000	0.067340	0.022447	0.134680	0.022447	0.134680	0.044893	0.044893	0.067340	0.067340	0.067340	0.044893	0.022447	0.089787	0.022447	0.067340	0.000000	0.022447	0.022447	0.000000	0.044893	0.044893	0.022447	0.022447	0.044893	0.067340	0.089787	0.000000	0.067340	0.112233	0.044893	0.067340	0.022447	0.067340	0.224467
		DirectAP	0.000000	0.000000	0.000000	0.000000	0.022447	0.022447	0.044893	0.112233	0.000000	0.089787	0.000000	0.067340	0.022447	0.000000	0.089787	0.044893	0.067340	0.000000	0.044893	0.000000	0.022447	0.022447	0.000000	0.089787	0.044893	0.022447	0.089787	0.022447	0.000000	0.022447	0.022447	0.022447	0.044893	0.044893	0.044893	0.044893	0.067340	0.000000	0.067340	0.000000	0.067340	0.067340
		Any	0.000000	1.197605	0.000000	0.000000	0.074850	0.074850	0.149701	0.598802	0.299401	0.449102	0.598802	0.523952	0.598802	0.449102	0.673653	0.673653	0.823353	0.224551	0.523952	0.523952	0.523952	0.449102	0.449102	0.299401	0.598802	0.598802	0.823353	0.598802	0.224551	0.224551	0.449102	0.673653	0.898204	0.598802	0.224551	0.673653	0.823353	0.748503	0.973054	0.149701	0.598802	1.122754
		Cumulative	0.000000	1.197605	1.197605	1.197605	1.272455	1.347305	1.497006	1.946108	2.245509	2.694611	3.218563	3.592814	4.191617	4.491018	5.014970	5.688623	6.437126	6.586826	7.035928	7.485030	7.859281	8.083832	8.458084	8.607784	9.056886	9.580838	10.329341	10.778443	10.928144	11.152695	11.526946	11.901198	12.574850	13.173653	13.323353	13.922156	14.371257	14.895210	15.793413	15.868263	16.317365	17.215569
77	ETV2_MOUSE.H11MO.0.A		2F	1F	0F	11P	10P	9P	8P	7P	6P	5P	4P	3P	2P	1P	0S	1S	2S	3S	4S	5S	6S	7S	8S	9S	10S	11S	12S	13S	14S	15S	16S	17S	18S	19S	20S	21S	22S	23S	24S	25S	26S	27S	28S	29S
		Everted	0.000000	0.000000	0.000000	0.000000	0.000000	0.000000	0.000000	0.875421	0.022447	0.157127	0.112233	0.179574	0.022447	0.112233	0.067340	0.157127	0.044893	0.112233	0.022447	0.134680	0.067340	0.044893	0.112233	0.089787	0.044893	0.022447	0.044893	0.089787	0.067340	0.067340	0.067340	0.044893	0.089787	0.067340	0.089787	0.044893	0.044893	0.067340	0.067340	0.067340	0.089787	0.022447	0.044893	0.067340
		Inverted	0.269360	0.000000	0.022447	0.000000	0.000000	0.044893	0.089787	0.067340	0.089787	0.067340	0.022447	0.067340	0.022447	0.044893	0.044893	0.067340	0.089787	0.022447	0.022447	0.000000	0.067340	0.022447	0.067340	0.044893	0.022447	0.112233	0.022447	0.089787	0.044893	0.022447	0.089787	0.000000	0.022447	0.134680	0.022447	0.044893	0.224467	0.067340	0.067340	0.044893	0.022447	0.089787	0.089787	0.044893
		DirectPA	0.000000	0.000000	0.000000	0.000000	0.000000	0.000000	0.000000	0.000000	0.022447	0.000000	0.022447	0.000000	0.000000	0.022447	0.044893	0.067340	0.112233	0.022447	0.044893	0.067340	0.000000	0.112233	0.112233	0.044893	0.022447	0.044893	0.067340	0.044893	0.067340	0.000000	0.067340	0.022447	0.044893	0.134680	0.112233	0.112233	0.112233	0.044893	0.112233	0.022447	0.112233	0.067340	0.089787	0.044893
		DirectAP	0.000000	0.000000	0.000000	0.000000	0.000000	0.179574	0.000000	0.000000	0.044893	0.089787	0.067340	0.022447	0.022447	0.089787	0.089787	0.067340	0.022447	0.044893	0.134680	0.000000	0.067340	0.112233	0.022447	0.089787	0.089787	0.067340	0.112233	0.134680	0.044893	0.044893	0.067340	0.112233	0.044893	0.067340	0.067340	0.067340	0.022447	0.044893	0.022447	0.022447	0.022447	0.089787	0.022447	0.044893
		Any	0.682206	0.000000	0.056850	0.000000	0.000000	0.568505	0.227402	2.387720	0.454804	0.795907	0.568505	0.682206	0.170551	0.682206	0.625355	0.909608	0.682206	0.511654	0.568505	0.511654	0.511654	0.739056	0.795907	0.682206	0.454804	0.625355	0.625355	0.909608	0.568505	0.341103	0.739056	0.454804	0.511654	1.023309	0.739056	0.682206	1.023309	0.568505	0.682206	0.397953	0.625355	0.682206	0.625355	0.511654
		Cumulative	0.682206	0.682206	0.739056	0.739056	0.739056	1.307561	1.478113	3.752132	4.036384	4.832291	5.343945	6.026151	6.139852	6.594656	7.220011	7.674815	8.357021	8.698124	9.266629	9.664582	10.119386	10.744741	11.426947	11.938601	12.222854	12.734508	13.075611	13.928368	14.212621	14.440023	15.122229	15.520182	15.861285	16.657192	17.339397	17.794201	18.703809	19.101762	19.613417	19.783968	20.352473	20.693576	21.148380	21.489483
78	ETV4_MOUSE.H11MO.0.B		2F	1F	0F	7P	6P	5P	4P	3P	2P	1P	0S	1S	2S	3S	4S	5S	6S	7S	8S	9S	10S	11S	12S	13S	14S	15S	16S	17S	18S	19S	20S	21S	22S	23S	24S	25S	26S	27S	28S	29S
		Everted	0.000000	0.089787	0.000000	0.000000	0.000000	0.000000	0.000000	0.000000	0.404040	0.089787	0.134680	0.022447	0.089787	0.022447	0.089787	0.089787	0.112233	0.022447	0.134680	0.067340	0.089787	0.022447	0.067340	0.044893	0.067340	0.089787	0.067340	0.044893	0.089787	0.067340	0.202020	0.134680	0.022447	0.067340	0.089787	0.067340	0.112233	0.000000	0.134680	0.067340
		Inverted	0.000000	0.000000	0.000000	0.000000	0.089787	0.112233	0.000000	0.022447	0.044893	0.044893	0.089787	0.067340	0.067340	0.022447	0.067340	0.044893	0.112233	0.044893	0.022447	0.089787	0.067340	0.089787	0.044893	0.000000	0.089787	0.044893	0.067340	0.112233	0.067340	0.044893	0.022447	0.044893	0.157127	0.000000	0.112233	0.112233	0.044893	0.067340	0.089787	0.067340
		DirectPA	0.000000	0.000000	0.000000	0.000000	0.000000	0.000000	0.000000	0.112233	0.000000	0.246914	0.044893	0.000000	0.067340	0.044893	0.112233	0.067340	0.044893	0.067340	0.134680	0.022447	0.067340	0.157127	0.067340	0.022447	0.067340	0.089787	0.044893	0.044893	0.022447	0.067340	0.044893	0.112233	0.246914	0.089787	0.067340	0.089787	0.157127	0.112233	0.044893	0.089787
		DirectAP	0.000000	0.000000	0.000000	0.000000	0.000000	0.000000	0.179574	0.022447	0.022447	0.067340	0.022447	0.157127	0.022447	0.089787	0.134680	0.089787	0.044893	0.044893	0.067340	0.134680	0.089787	0.067340	0.044893	0.089787	0.067340	0.112233	0.089787	0.044893	0.067340	0.044893	0.044893	0.067340	0.112233	0.022447	0.134680	0.089787	0.089787	0.022447	0.044893	0.044893
		Any	0.000000	0.206505	0.000000	0.000000	0.206505	0.258131	0.413010	0.361384	1.084151	1.032525	0.671141	0.567888	0.567888	0.413010	0.929272	0.671141	0.722767	0.413010	0.826020	0.722767	0.722767	0.774393	0.516262	0.361384	0.671141	0.774393	0.619515	0.567888	0.567888	0.516262	0.722767	0.826020	1.239029	0.413010	0.929272	0.774393	0.929272	0.464636	0.722767	0.619515
		Cumulative	0.000000	0.206505	0.206505	0.206505	0.413010	0.671141	1.084151	1.445534	2.529685	3.562210	4.181724	4.594734	5.110996	5.524006	6.298400	6.866288	7.485803	7.743934	8.415075	9.034590	9.705731	10.480124	10.789881	11.099639	11.770780	12.441920	12.906557	13.422819	13.887455	14.248838	14.765101	15.332989	16.313887	16.623645	17.191533	17.862674	18.533815	18.998451	19.359835	19.824471
79	ETV6_MOUSE.H11MO.0.C		1F	0F	8P	7P	6P	5P	4P	3P	2P	1P	0S	1S	2S	3S	4S	5S	6S	7S	8S	9S	10S	11S	12S	13S	14S	15S	16S	17S	18S	19S	20S	21S	22S	23S	24S	25S	26S	27S	28S	29S
		Everted	0.022447	0.000000	0.000000	0.000000	0.000000	0.000000	0.000000	0.650954	0.000000	0.269360	0.067340	0.134680	0.022447	0.112233	0.067340	0.134680	0.089787	0.157127	0.022447	0.134680	0.022447	0.089787	0.044893	0.067340	0.067340	0.112233	0.022447	0.157127	0.089787	0.112233	0.089787	0.089787	0.067340	0.112233	0.089787	0.157127	0.000000	0.134680	0.067340	0.067340
		Inverted	0.000000	0.000000	0.000000	0.000000	0.246914	0.134680	0.022447	0.044893	0.044893	0.044893	0.089787	0.089787	0.067340	0.022447	0.067340	0.089787	0.112233	0.067340	0.000000	0.089787	0.022447	0.067340	0.134680	0.022447	0.089787	0.022447	0.044893	0.112233	0.044893	0.067340	0.000000	0.044893	0.157127	0.022447	0.089787	0.224467	0.089787	0.067340	0.067340	0.044893
		DirectPA	0.000000	0.000000	0.000000	0.000000	0.000000	0.000000	0.000000	0.000000	0.000000	0.202020	0.000000	0.022447	0.089787	0.044893	0.089787	0.179574	0.067340	0.112233	0.112233	0.022447	0.067340	0.089787	0.067340	0.000000	0.044893	0.067340	0.044893	0.067340	0.044893	0.044893	0.000000	0.067340	0.179574	0.067340	0.089787	0.134680	0.067340	0.044893	0.044893	0.157127
		DirectAP	0.000000	0.000000	0.000000	0.000000	0.000000	0.269360	0.000000	0.022447	0.089787	0.022447	0.112233	0.044893	0.112233	0.112233	0.134680	0.022447	0.044893	0.044893	0.134680	0.044893	0.089787	0.112233	0.067340	0.089787	0.089787	0.044893	0.067340	0.157127	0.067340	0.044893	0.022447	0.134680	0.067340	0.089787	0.067340	0.089787	0.044893	0.067340	0.022447	0.089787
		Any	0.050839	0.000000	0.000000	0.000000	0.559227	0.915099	0.050839	1.626843	0.305033	1.220132	0.610066	0.660905	0.660905	0.660905	0.813421	0.965938	0.711744	0.864260	0.610066	0.660905	0.457550	0.813421	0.711744	0.406711	0.660905	0.559227	0.406711	1.067616	0.559227	0.610066	0.254194	0.762583	1.067616	0.660905	0.762583	1.372649	0.457550	0.711744	0.457550	0.813421
		Cumulative	0.050839	0.050839	0.050839	0.050839	0.610066	1.525165	1.576004	3.101169	3.355363	4.575496	5.134723	5.744789	6.354855	6.914082	7.524148	8.388409	8.998475	9.659380	10.167768	10.777834	11.133706	11.692933	12.252161	12.658871	13.167260	13.624809	13.980681	14.997458	15.404169	15.709202	15.912557	16.420946	17.183528	17.691917	18.301983	19.267921	19.674631	20.081342	20.386375	20.945602
80	EVI1_MOUSE.H11MO.0.B		2F	1F	0F	11P	10P	9P	8P	7P	6P	5P	4P	3P	2P	1P	0S	1S	2S	3S	4S	5S	6S	7S	8S	9S	10S	11S	12S	13S	14S	15S	16S	17S	18S	19S	20S	21S	22S	23S	24S	25S	26S	27S	28S	29S
		Everted	0.000000	0.000000	0.000000	0.044893	0.000000	0.000000	0.000000	0.000000	0.628507	0.000000	0.134680	0.000000	0.179574	0.134680	0.067340	0.134680	0.134680	0.112233	0.134680	0.044893	0.202020	0.022447	0.089787	0.134680	0.134680	0.134680	0.044893	0.044893	0.134680	0.000000	0.134680	0.044893	0.067340	0.044893	0.089787	0.112233	0.112233	0.067340	0.067340	0.022447	0.112233	0.044893	0.157127	0.044893
		Inverted	0.404040	1.054994	0.000000	0.022447	0.022447	0.202020	0.404040	0.089787	0.112233	0.112233	0.089787	0.112233	0.022447	0.134680	0.157127	0.089787	0.112233	0.089787	0.179574	0.112233	0.022447	0.112233	0.067340	0.112233	0.134680	0.022447	0.157127	0.089787	0.134680	0.067340	0.112233	0.112233	0.134680	0.044893	0.112233	0.179574	0.089787	0.134680	0.044893	0.044893	0.112233	0.112233	0.067340	0.089787
		DirectPA	0.000000	0.000000	0.000000	0.000000	0.044893	0.000000	0.000000	0.022447	0.000000	0.000000	0.112233	0.000000	0.022447	0.089787	0.000000	0.044893	0.044893	0.044893	0.067340	0.044893	0.022447	0.022447	0.089787	0.044893	0.022447	0.022447	0.044893	0.022447	0.089787	0.067340	0.202020	0.000000	0.067340	0.067340	0.044893	0.067340	0.022447	0.022447	0.089787	0.112233	0.044893	0.022447	0.134680	0.022447
		DirectAP	0.000000	0.000000	0.000000	0.000000	0.022447	0.000000	0.000000	0.000000	0.067340	0.044893	0.112233	0.044893	0.067340	0.022447	0.112233	0.022447	0.044893	0.044893	0.134680	0.112233	0.022447	0.044893	0.044893	0.134680	0.112233	0.044893	0.067340	0.044893	0.089787	0.112233	0.089787	0.022447	0.067340	0.067340	0.044893	0.044893	0.022447	0.000000	0.067340	0.022447	0.067340	0.067340	0.089787	0.044893
		Any	1.144310	2.987921	0.000000	0.190718	0.254291	0.572155	1.144310	0.317864	2.288620	0.445010	1.271456	0.445010	0.826446	1.080737	0.953592	0.826446	0.890019	0.826446	1.462174	0.890019	0.762873	0.572155	0.826446	1.207883	1.144310	0.635728	0.890019	0.572155	1.271456	0.699301	1.525747	0.508582	0.953592	0.635728	0.762873	1.144310	0.699301	0.572155	0.762873	0.572155	0.953592	0.699301	1.207883	0.572155
		Cumulative	1.144310	4.132231	4.132231	4.322950	4.577241	4.767959	5.530833	5.785124	7.883026	8.137317	9.345200	9.535919	10.171647	10.680229	11.379530	12.015257	12.650985	13.286713	13.986014	14.621742	15.003179	15.257470	15.766052	16.528926	17.228226	17.546090	18.308964	18.499682	19.135410	19.389701	20.279720	20.406866	20.851875	21.106167	21.551176	22.186904	22.441195	22.822632	23.140496	23.394787	23.839797	24.284806	25.047680	25.301971
81	EVX1_MOUSE.H11MO.0.C		0F	11P	10P	9P	8P	7P	6P	5P	4P	3P	2P	1P	0S	1S	2S	3S	4S	5S	6S	7S	8S	9S	10S	11S	12S	13S	14S	15S	16S	17S	18S	19S	20S	21S	22S	23S	24S	25S	26S	27S	28S	29S
		Everted	0.000000	0.000000	0.000000	0.000000	0.000000	0.000000	0.000000	0.000000	0.000000	0.044893	0.044893	0.044893	0.022447	0.022447	0.067340	0.067340	0.089787	0.022447	0.022447	0.067340	0.044893	0.067340	0.000000	0.067340	0.044893	0.089787	0.067340	0.022447	0.000000	0.067340	0.067340	0.067340	0.022447	0.067340	0.044893	0.089787	0.000000	0.067340	0.089787	0.044893	0.044893	0.044893
		Inverted	0.000000	0.000000	0.157127	0.000000	0.022447	0.044893	0.000000	0.000000	0.089787	0.134680	0.157127	0.112233	0.112233	0.067340	0.044893	0.089787	0.089787	0.044893	0.112233	0.044893	0.022447	0.044893	0.044893	0.112233	0.022447	0.067340	0.022447	0.067340	0.112233	0.044893	0.089787	0.022447	0.044893	0.044893	0.044893	0.089787	0.067340	0.000000	0.044893	0.044893	0.022447	0.112233
		DirectPA	0.112233	0.000000	0.000000	0.000000	1.234568	0.000000	0.134680	0.224467	0.336700	0.067340	0.089787	0.134680	0.314254	0.089787	0.067340	0.112233	0.246914	0.112233	0.157127	0.112233	0.179574	0.067340	0.246914	0.089787	0.179574	0.134680	0.134680	0.044893	0.157127	0.044893	0.067340	0.022447	0.044893	0.044893	0.044893	0.179574	0.044893	0.089787	0.067340	0.044893	0.022447	0.112233
		DirectAP	0.000000	0.000000	0.000000	1.638608	0.404040	0.022447	0.000000	0.650954	0.134680	0.157127	0.067340	0.583614	0.134680	0.112233	0.089787	0.381594	0.089787	0.112233	0.157127	0.314254	0.089787	0.134680	0.044893	0.246914	0.044893	0.134680	0.089787	0.179574	0.022447	0.044893	0.067340	0.202020	0.044893	0.044893	0.089787	0.157127	0.044893	0.067340	0.044893	0.112233	0.089787	0.000000
		Any	0.307882	0.000000	0.431034	4.495074	4.556650	0.184729	0.369458	2.401478	1.539409	1.108374	0.985222	2.339901	1.600985	0.800493	0.738916	1.785714	1.416256	0.800493	1.231527	1.354680	0.923645	0.862069	0.923645	1.416256	0.800493	1.169951	0.862069	0.862069	0.800493	0.554187	0.800493	0.862069	0.431034	0.554187	0.615764	1.416256	0.431034	0.615764	0.615764	0.677340	0.492611	0.738916
		Cumulative	0.307882	0.307882	0.738916	5.172414	8.497537	8.620690	8.928571	9.729064	10.467980	11.391626	12.253695	13.423645	14.224138	14.839901	15.332512	16.009852	16.687192	17.179803	17.857143	18.349754	18.719212	19.396552	19.950739	20.628079	20.935961	21.798030	22.352217	22.721675	23.152709	23.460591	23.891626	24.384236	24.630542	25.000000	25.369458	26.046798	26.293103	26.600985	26.847291	27.401478	27.709360	28.201970
82	EVX2_MOUSE.H11MO.0.A		0F	11P	10P	9P	8P	7P	6P	5P	4P	3P	2P	1P	0S	1S	2S	3S	4S	5S	6S	7S	8S	9S	10S	11S	12S	13S	14S	15S	16S	17S	18S	19S	20S	21S	22S	23S	24S	25S	26S	27S	28S	29S
		Everted	0.000000	0.000000	0.000000	0.000000	0.000000	0.000000	0.000000	0.000000	0.000000	0.000000	0.000000	0.044893	0.044893	0.022447	0.067340	0.044893	0.000000	0.089787	0.067340	0.067340	0.022447	0.089787	0.044893	0.044893	0.044893	0.000000	0.044893	0.112233	0.000000	0.067340	0.044893	0.112233	0.022447	0.022447	0.044893	0.067340	0.089787	0.044893	0.044893	0.112233	0.089787	0.044893
		Inverted	0.000000	0.000000	0.000000	0.022447	0.044893	0.000000	0.000000	0.067340	0.112233	0.044893	0.044893	0.000000	0.022447	0.067340	0.067340	0.067340	0.067340	0.044893	0.044893	0.044893	0.022447	0.022447	0.134680	0.022447	0.022447	0.022447	0.044893	0.089787	0.112233	0.067340	0.067340	0.067340	0.089787	0.067340	0.112233	0.112233	0.000000	0.157127	0.044893	0.044893	0.089787	0.067340
		DirectPA	0.000000	0.000000	0.000000	0.359147	0.000000	0.000000	0.336700	0.000000	0.022447	0.112233	0.067340	0.089787	0.112233	0.112233	0.022447	0.067340	0.044893	0.067340	0.067340	0.291807	0.089787	0.089787	0.067340	0.089787	0.157127	0.067340	0.022447	0.044893	0.022447	0.112233	0.044893	0.000000	0.089787	0.044893	0.067340	0.089787	0.044893	0.022447	0.067340	0.067340	0.067340	0.112233
		DirectAP	0.000000	0.493827	0.000000	0.022447	0.000000	0.650954	0.359147	0.134680	0.067340	0.291807	0.157127	0.089787	0.089787	0.269360	0.089787	0.022447	0.157127	0.134680	0.067340	0.044893	0.089787	0.134680	0.067340	0.134680	0.022447	0.202020	0.089787	0.089787	0.112233	0.179574	0.044893	0.022447	0.089787	0.134680	0.067340	0.044893	0.112233	0.112233	0.044893	0.044893	0.179574	0.112233
		Any	0.000000	1.336574	0.000000	1.093560	0.121507	1.761847	1.883354	0.546780	0.546780	1.215067	0.729040	0.607533	0.729040	1.215067	0.668287	0.486027	0.729040	0.911300	0.668287	1.215067	0.607533	0.911300	0.850547	0.789793	0.668287	0.789793	0.546780	0.911300	0.668287	1.154313	0.546780	0.546780	0.789793	0.729040	0.789793	0.850547	0.607533	0.911300	0.546780	0.729040	1.154313	0.911300
		Cumulative	0.000000	1.336574	1.336574	2.430134	2.551640	4.313487	6.075334	6.500608	7.047388	7.533414	8.201701	8.687728	9.356015	10.085055	10.631835	11.117861	11.786148	12.211422	12.818955	13.912515	14.277035	14.763062	15.431349	16.160389	16.828676	17.193196	17.496962	18.347509	18.651276	19.501823	19.805589	20.291616	20.716889	21.142163	21.749696	22.417983	22.843256	23.450790	23.633050	24.179830	24.726610	25.273390
83	FEV_MOUSE.H11MO.0.B		1F	0F	9P	8P	7P	6P	5P	4P	3P	2P	1P	0S	1S	2S	3S	4S	5S	6S	7S	8S	9S	10S	11S	12S	13S	14S	15S	16S	17S	18S	19S	20S	21S	22S	23S	24S	25S	26S	27S	28S	29S
		Everted	0.000000	0.000000	0.000000	0.000000	0.000000	0.000000	0.000000	0.022447	0.157127	0.067340	0.067340	0.022447	0.044893	0.044893	0.089787	0.112233	0.067340	0.044893	0.044893	0.044893	0.022447	0.067340	0.022447	0.067340	0.089787	0.067340	0.044893	0.089787	0.022447	0.089787	0.112233	0.134680	0.067340	0.044893	0.044893	0.022447	0.044893	0.067340	0.112233	0.134680	0.044893
		Inverted	0.000000	0.000000	0.000000	0.000000	0.000000	0.202020	0.000000	0.044893	0.000000	0.112233	0.067340	0.089787	0.000000	0.022447	0.044893	0.022447	0.067340	0.089787	0.044893	0.022447	0.067340	0.044893	0.022447	0.022447	0.044893	0.022447	0.067340	0.089787	0.044893	0.022447	0.022447	0.224467	0.134680	0.044893	0.134680	0.089787	0.022447	0.067340	0.000000	0.022447	0.067340
		DirectPA	0.000000	0.000000	0.000000	0.000000	0.000000	0.000000	0.000000	0.000000	0.000000	0.179574	0.022447	0.044893	0.044893	0.022447	0.112233	0.000000	0.022447	0.044893	0.179574	0.089787	0.067340	0.089787	0.067340	0.044893	0.044893	0.112233	0.044893	0.067340	0.089787	0.067340	0.044893	0.067340	0.089787	0.067340	0.044893	0.067340	0.067340	0.089787	0.044893	0.044893	0.067340
		DirectAP	0.000000	0.000000	0.000000	0.067340	0.000000	0.022447	0.067340	0.089787	0.000000	0.089787	0.000000	0.022447	0.000000	0.022447	0.000000	0.044893	0.022447	0.022447	0.112233	0.089787	0.044893	0.067340	0.044893	0.022447	0.067340	0.089787	0.089787	0.089787	0.044893	0.022447	0.067340	0.022447	0.067340	0.022447	0.067340	0.044893	0.089787	0.112233	0.067340	0.089787	0.067340
		Any	0.000000	0.000000	0.000000	0.171625	0.000000	0.572082	0.171625	0.400458	0.400458	1.144165	0.400458	0.457666	0.228833	0.286041	0.629291	0.457666	0.457666	0.514874	0.972540	0.629291	0.514874	0.686499	0.400458	0.400458	0.629291	0.743707	0.629291	0.858124	0.514874	0.514874	0.629291	1.144165	0.915332	0.457666	0.743707	0.572082	0.572082	0.858124	0.572082	0.743707	0.629291
		Cumulative	0.000000	0.000000	0.000000	0.171625	0.171625	0.743707	0.915332	1.315789	1.716247	2.860412	3.203661	3.604119	3.832952	4.118993	4.691076	5.148741	5.606407	6.121281	7.036613	7.494279	7.951945	8.581236	8.867277	9.153318	9.610984	10.297483	10.926773	11.670481	12.128146	12.528604	13.043478	14.016018	14.645309	15.045767	15.617849	16.132723	16.533181	17.219680	17.620137	18.135011	18.707094
84	FLI1_MOUSE.H11MO.0.A		1F	0F	11P	10P	9P	8P	7P	6P	5P	4P	3P	2P	1P	0S	1S	2S	3S	4S	5S	6S	7S	8S	9S	10S	11S	12S	13S	14S	15S	16S	17S	18S	19S	20S	21S	22S	23S	24S	25S	26S	27S	28S	29S
		Everted	0.000000	0.000000	0.000000	0.000000	0.000000	0.000000	0.000000	0.314254	0.022447	0.022447	0.000000	0.067340	0.022447	0.044893	0.044893	0.179574	0.067340	0.044893	0.022447	0.157127	0.067340	0.022447	0.044893	0.089787	0.044893	0.044893	0.022447	0.067340	0.044893	0.067340	0.089787	0.022447	0.112233	0.067340	0.089787	0.022447	0.067340	0.044893	0.044893	0.000000	0.134680	0.022447	0.089787
		Inverted	0.022447	0.000000	0.000000	0.000000	0.000000	0.000000	0.067340	0.022447	0.022447	0.044893	0.000000	0.067340	0.022447	0.044893	0.044893	0.044893	0.044893	0.067340	0.067340	0.022447	0.044893	0.044893	0.089787	0.067340	0.044893	0.089787	0.022447	0.089787	0.044893	0.022447	0.022447	0.067340	0.044893	0.134680	0.022447	0.044893	0.157127	0.089787	0.044893	0.067340	0.067340	0.022447	0.067340
		DirectPA	0.000000	0.000000	0.000000	0.000000	0.000000	0.000000	0.000000	0.000000	0.000000	0.000000	0.044893	0.000000	0.000000	0.044893	0.067340	0.067340	0.089787	0.000000	0.067340	0.134680	0.022447	0.067340	0.112233	0.112233	0.022447	0.022447	0.089787	0.044893	0.112233	0.022447	0.089787	0.022447	0.044893	0.157127	0.134680	0.067340	0.044893	0.044893	0.157127	0.067340	0.134680	0.067340	0.089787
		DirectAP	0.000000	0.000000	0.000000	0.000000	0.000000	0.112233	0.000000	0.000000	0.022447	0.112233	0.044893	0.000000	0.044893	0.022447	0.044893	0.044893	0.022447	0.044893	0.112233	0.022447	0.067340	0.112233	0.000000	0.089787	0.112233	0.089787	0.044893	0.112233	0.044893	0.112233	0.067340	0.067340	0.044893	0.022447	0.044893	0.067340	0.067340	0.044893	0.044893	0.000000	0.000000	0.044893	0.044893
		Any	0.059453	0.000000	0.000000	0.000000	0.000000	0.297265	0.178359	0.891795	0.178359	0.475624	0.237812	0.356718	0.237812	0.416171	0.535077	0.891795	0.594530	0.416171	0.713436	0.891795	0.535077	0.653983	0.653983	0.951249	0.594530	0.653983	0.475624	0.832342	0.653983	0.594530	0.713436	0.475624	0.653983	1.010702	0.772889	0.535077	0.891795	0.594530	0.772889	0.356718	0.891795	0.416171	0.772889
		Cumulative	0.059453	0.059453	0.059453	0.059453	0.059453	0.356718	0.535077	1.426873	1.486326	1.961950	2.199762	2.556480	2.734839	3.151011	3.686088	4.340071	4.934602	5.231867	5.945303	6.718193	7.253270	7.847800	8.323424	9.155767	9.690844	10.166468	10.463734	11.177170	11.652794	12.128419	12.604043	13.020214	13.495838	14.268728	14.863258	15.279429	16.111772	16.706302	17.300832	17.538644	18.073722	18.252081	18.846611
85	FOS_MOUSE.H11MO.0.A		0F	11P	10P	9P	8P	7P	6P	5P	4P	3P	2P	1P	0S	1S	2S	3S	4S	5S	6S	7S	8S	9S	10S	11S	12S	13S	14S	15S	16S	17S	18S	19S	20S	21S	22S	23S	24S	25S	26S	27S	28S	29S
		Everted	0.000000	0.000000	0.000000	0.000000	0.000000	0.000000	0.000000	0.000000	0.000000	0.000000	0.179574	0.157127	0.067340	0.000000	0.044893	0.112233	0.022447	0.157127	0.112233	0.112233	0.157127	0.112233	0.157127	0.089787	0.067340	0.157127	0.089787	0.089787	0.112233	0.134680	0.224467	0.202020	0.134680	0.089787	0.157127	0.089787	0.089787	0.067340	0.134680	0.022447	0.112233	0.112233
		Inverted	0.089787	0.000000	0.000000	0.000000	0.471380	0.044893	0.112233	0.157127	0.359147	0.067340	0.202020	0.112233	0.067340	0.044893	0.044893	0.157127	0.067340	0.044893	0.157127	0.067340	0.044893	0.089787	0.067340	0.157127	0.134680	0.089787	0.044893	0.044893	0.022447	0.112233	0.067340	0.067340	0.089787	0.134680	0.089787	0.044893	0.022447	0.134680	0.224467	0.112233	0.089787	0.067340
		DirectPA	0.000000	0.000000	0.000000	0.000000	0.000000	0.000000	0.000000	0.000000	0.000000	0.089787	0.134680	0.067340	0.089787	0.067340	0.044893	0.089787	0.067340	0.044893	0.112233	0.134680	0.022447	0.067340	0.067340	0.157127	0.089787	0.089787	0.067340	0.112233	0.089787	0.044893	0.134680	0.089787	0.044893	0.089787	0.134680	0.022447	0.067340	0.089787	0.067340	0.157127	0.067340	0.157127
		DirectAP	0.000000	2.558923	0.000000	0.000000	0.000000	0.000000	0.000000	0.089787	0.089787	0.044893	0.044893	0.134680	0.112233	0.157127	0.134680	0.089787	0.067340	0.044893	0.202020	0.089787	0.202020	0.134680	0.022447	0.089787	0.067340	0.089787	0.022447	0.022447	0.044893	0.089787	0.067340	0.067340	0.157127	0.112233	0.112233	0.112233	0.044893	0.179574	0.089787	0.089787	0.044893	0.089787
		Any	0.203978	5.813361	0.000000	0.000000	1.070882	0.101989	0.254972	0.560938	1.019888	0.458950	1.274860	1.070882	0.764916	0.611933	0.611933	1.019888	0.509944	0.662927	1.325854	0.917899	0.968893	0.917899	0.713921	1.121877	0.815910	0.968893	0.509944	0.611933	0.611933	0.866905	1.121877	0.968893	0.968893	0.968893	1.121877	0.611933	0.509944	1.070882	1.172871	0.866905	0.713921	0.968893
		Cumulative	0.203978	6.017338	6.017338	6.017338	6.935237	7.037226	7.292198	7.853136	8.873024	9.280979	10.555839	11.371749	11.983682	12.595614	13.105558	14.023457	14.329424	14.839368	16.012239	16.777155	17.338093	18.052014	18.663947	19.530852	20.091790	20.856706	21.264661	21.825599	22.386537	23.151453	23.865375	24.630291	25.140235	25.650178	26.568078	27.078021	27.434982	27.893932	28.658848	29.219786	29.729730	30.443651
86	FOSB_MOUSE.H11MO.0.A		1F	0F	8P	7P	6P	5P	4P	3P	2P	1P	0S	1S	2S	3S	4S	5S	6S	7S	8S	9S	10S	11S	12S	13S	14S	15S	16S	17S	18S	19S	20S	21S	22S	23S	24S	25S	26S	27S	28S	29S
		Everted	0.000000	0.000000	0.000000	0.000000	0.000000	0.000000	0.000000	0.000000	0.000000	0.224467	0.157127	0.089787	0.000000	0.044893	0.089787	0.022447	0.157127	0.067340	0.089787	0.089787	0.089787	0.179574	0.134680	0.044893	0.179574	0.089787	0.044893	0.089787	0.134680	0.157127	0.246914	0.089787	0.089787	0.134680	0.067340	0.067340	0.089787	0.134680	0.022447	0.134680
		Inverted	0.359147	0.000000	0.000000	0.000000	0.336700	0.067340	0.067340	0.112233	0.381594	0.112233	0.134680	0.134680	0.022447	0.067340	0.000000	0.112233	0.044893	0.044893	0.179574	0.067340	0.044893	0.067340	0.044893	0.134680	0.112233	0.067340	0.067340	0.022447	0.022447	0.067340	0.089787	0.067340	0.089787	0.112233	0.089787	0.044893	0.112233	0.067340	0.202020	0.112233
		DirectPA	0.000000	0.000000	0.000000	0.000000	0.000000	0.000000	0.000000	0.000000	0.000000	0.089787	0.112233	0.089787	0.089787	0.067340	0.000000	0.044893	0.134680	0.044893	0.112233	0.134680	0.089787	0.112233	0.067340	0.157127	0.067340	0.089787	0.089787	0.089787	0.134680	0.044893	0.134680	0.044893	0.067340	0.112233	0.112233	0.022447	0.044893	0.044893	0.044893	0.089787
		DirectAP	1.301908	0.000000	0.000000	0.000000	0.022447	0.000000	0.089787	0.067340	0.044893	0.022447	0.134680	0.089787	0.089787	0.067340	0.089787	0.067340	0.022447	0.224467	0.067340	0.157127	0.067340	0.067340	0.044893	0.067340	0.089787	0.022447	0.022447	0.044893	0.044893	0.067340	0.044893	0.112233	0.112233	0.089787	0.067340	0.044893	0.134680	0.089787	0.067340	0.089787
		Any	3.781298	0.000000	0.000000	0.000000	0.817578	0.153296	0.357690	0.408789	0.970874	1.021972	1.226367	0.919775	0.459888	0.562085	0.408789	0.562085	0.766479	0.868677	1.021972	1.021972	0.664282	0.970874	0.664282	0.919775	1.021972	0.613183	0.510986	0.562085	0.766479	0.766479	1.175268	0.715381	0.817578	1.021972	0.766479	0.408789	0.868677	0.766479	0.766479	0.970874
		Cumulative	3.781298	3.781298	3.781298	3.781298	4.547777	4.701073	5.058763	5.467552	6.438426	7.409300	8.482371	9.351048	9.708738	10.168625	10.526316	11.037302	11.650485	12.365866	13.336740	13.898825	14.460910	15.329586	15.891671	16.607052	17.373531	17.935616	18.395503	18.906490	19.621870	20.183955	21.205927	21.768012	22.176801	22.994379	23.658661	23.965253	24.425141	24.936127	25.396014	26.162494
87	FOSL1_MOUSE.H11MO.0.A		0F	11P	10P	9P	8P	7P	6P	5P	4P	3P	2P	1P	0S	1S	2S	3S	4S	5S	6S	7S	8S	9S	10S	11S	12S	13S	14S	15S	16S	17S	18S	19S	20S	21S	22S	23S	24S	25S	26S	27S	28S	29S
		Everted	0.000000	0.000000	0.000000	0.000000	0.000000	0.000000	0.000000	0.000000	0.000000	0.000000	0.202020	0.157127	0.112233	0.022447	0.067340	0.112233	0.022447	0.179574	0.089787	0.112233	0.179574	0.067340	0.134680	0.112233	0.134680	0.112233	0.112233	0.067340	0.112233	0.067340	0.202020	0.314254	0.067340	0.067340	0.134680	0.044893	0.044893	0.067340	0.112233	0.022447	0.157127	0.112233
		Inverted	0.000000	0.000000	0.000000	0.000000	0.650954	0.067340	0.089787	0.134680	0.179574	0.067340	0.202020	0.202020	0.224467	0.134680	0.044893	0.157127	0.112233	0.067340	0.157127	0.112233	0.089787	0.179574	0.089787	0.134680	0.134680	0.067340	0.067340	0.157127	0.089787	0.112233	0.022447	0.134680	0.112233	0.089787	0.044893	0.067340	0.089787	0.067340	0.202020	0.112233	0.067340	0.067340
		DirectPA	0.000000	0.000000	0.000000	0.000000	0.000000	0.000000	0.000000	0.000000	0.000000	0.157127	0.112233	0.044893	0.067340	0.044893	0.044893	0.089787	0.112233	0.067340	0.112233	0.157127	0.067340	0.134680	0.089787	0.157127	0.179574	0.089787	0.044893	0.157127	0.134680	0.134680	0.089787	0.089787	0.134680	0.089787	0.179574	0.022447	0.067340	0.112233	0.044893	0.179574	0.157127	0.157127
		DirectAP	0.000000	2.895623	0.000000	0.000000	0.000000	0.089787	0.000000	0.089787	0.067340	0.269360	0.044893	0.112233	0.067340	0.089787	0.067340	0.067340	0.134680	0.022447	0.202020	0.134680	0.157127	0.134680	0.089787	0.112233	0.044893	0.134680	0.022447	0.067340	0.022447	0.067340	0.067340	0.044893	0.112233	0.157127	0.089787	0.089787	0.067340	0.089787	0.067340	0.112233	0.089787	0.089787
		Any	0.000000	6.087777	0.000000	0.000000	1.368570	0.330345	0.188768	0.471921	0.519113	1.038226	1.179802	1.085418	0.991034	0.613497	0.471921	0.896649	0.802265	0.707881	1.179802	1.085418	1.038226	1.085418	0.849457	1.085418	1.038226	0.849457	0.519113	0.943841	0.755073	0.802265	0.802265	1.226994	0.896649	0.849457	0.943841	0.471921	0.566305	0.707881	0.896649	0.896649	0.991034	0.896649
		Cumulative	0.000000	6.087777	6.087777	6.087777	7.267579	7.503539	7.692308	8.117036	8.494573	9.438414	10.571024	11.514866	12.364323	12.930628	13.308164	13.968853	14.629542	15.054271	16.045304	16.941954	17.555451	18.216140	18.924021	19.726286	20.434167	21.189240	21.519585	22.369042	22.935347	23.596036	24.115149	24.870222	25.483719	25.814063	26.474752	26.852289	27.229825	27.607362	28.268051	28.928740	29.542237	30.108542
88	FOSL2_MOUSE.H11MO.0.A		0F	10P	9P	8P	7P	6P	5P	4P	3P	2P	1P	0S	1S	2S	3S	4S	5S	6S	7S	8S	9S	10S	11S	12S	13S	14S	15S	16S	17S	18S	19S	20S	21S	22S	23S	24S	25S	26S	27S	28S	29S
		Everted	0.000000	0.000000	0.000000	0.000000	0.000000	0.000000	0.000000	0.000000	0.000000	0.157127	0.134680	0.089787	0.067340	0.022447	0.112233	0.000000	0.157127	0.134680	0.157127	0.134680	0.112233	0.157127	0.112233	0.089787	0.112233	0.112233	0.044893	0.089787	0.089787	0.134680	0.224467	0.044893	0.067340	0.224467	0.089787	0.067340	0.089787	0.134680	0.022447	0.112233	0.067340
		Inverted	0.000000	0.000000	0.000000	0.000000	0.359147	0.044893	0.067340	0.157127	0.179574	0.000000	0.179574	0.134680	0.067340	0.112233	0.022447	0.089787	0.044893	0.089787	0.179574	0.112233	0.067340	0.089787	0.067340	0.134680	0.134680	0.067340	0.112233	0.089787	0.067340	0.067340	0.067340	0.067340	0.089787	0.134680	0.089787	0.067340	0.089787	0.089787	0.134680	0.112233	0.112233
		DirectPA	0.000000	0.000000	0.000000	0.000000	0.000000	0.000000	0.000000	0.000000	0.000000	0.134680	0.112233	0.044893	0.044893	0.067340	0.044893	0.112233	0.067340	0.089787	0.179574	0.157127	0.089787	0.112233	0.089787	0.089787	0.224467	0.089787	0.067340	0.179574	0.134680	0.134680	0.089787	0.067340	0.112233	0.067340	0.112233	0.044893	0.044893	0.089787	0.089787	0.089787	0.067340
		DirectAP	1.571268	0.000000	0.000000	0.000000	0.044893	0.000000	0.089787	0.067340	0.246914	0.067340	0.112233	0.067340	0.112233	0.022447	0.044893	0.157127	0.022447	0.157127	0.112233	0.157127	0.067340	0.089787	0.112233	0.067340	0.112233	0.022447	0.089787	0.044893	0.067340	0.067340	0.067340	0.067340	0.112233	0.089787	0.089787	0.022447	0.112233	0.067340	0.089787	0.067340	0.112233
		Any	3.489531	0.000000	0.000000	0.000000	0.897308	0.099701	0.348953	0.498504	0.947159	0.797607	1.196411	0.747757	0.648056	0.498504	0.498504	0.797607	0.598205	1.046859	1.395813	1.246261	0.747757	0.997009	0.847458	0.847458	1.296112	0.648056	0.697906	0.847458	0.797607	0.897308	0.997009	0.548355	0.847458	1.146560	0.847458	0.448654	0.747757	0.847458	0.747757	0.847458	0.797607
		Cumulative	3.489531	3.489531	3.489531	3.489531	4.287139	4.386839	4.735793	5.234297	6.031904	6.729811	7.826520	8.524427	9.072782	9.471585	9.920239	10.667996	11.216351	12.063809	13.359920	14.257228	14.805583	15.553340	16.201396	16.699900	17.547358	18.095713	18.644068	19.441675	20.089731	20.737787	21.485543	21.884347	22.283151	23.130608	23.828514	24.177468	24.526421	25.174477	25.772682	26.570289	27.018943
89	FOXA1_MOUSE.H11MO.0.A		1F	0F	9P	8P	7P	6P	5P	4P	3P	2P	1P	0S	1S	2S	3S	4S	5S	6S	7S	8S	9S	10S	11S	12S	13S	14S	15S	16S	17S	18S	19S	20S	21S	22S	23S	24S	25S	26S	27S	28S	29S
		Everted	0.000000	2.154882	0.000000	0.000000	0.000000	0.000000	0.000000	0.000000	0.000000	0.404040	0.000000	0.112233	0.022447	0.067340	0.067340	0.246914	0.134680	0.067340	0.157127	0.157127	0.044893	0.179574	0.112233	0.089787	0.044893	0.067340	0.157127	0.134680	0.134680	0.089787	0.112233	0.157127	0.112233	0.157127	0.134680	0.044893	0.067340	0.134680	0.044893	0.089787	0.134680
		Inverted	0.000000	0.000000	0.000000	0.067340	0.022447	0.000000	0.448934	0.246914	0.179574	0.044893	0.089787	0.134680	0.134680	0.291807	0.202020	0.112233	0.179574	0.112233	0.134680	0.067340	0.134680	0.157127	0.134680	0.089787	0.089787	0.112233	0.179574	0.044893	0.067340	0.112233	0.112233	0.089787	0.134680	0.067340	0.157127	0.089787	0.134680	0.134680	0.179574	0.112233	0.157127
		DirectPA	0.000000	74.298541	0.000000	0.000000	0.000000	2.042649	0.000000	0.067340	0.157127	1.032548	0.202020	0.134680	0.179574	0.965208	0.404040	0.314254	0.269360	0.695847	0.269360	0.336700	0.314254	0.695847	0.246914	0.471380	0.269360	0.516274	0.179574	0.134680	0.291807	0.291807	0.269360	0.224467	0.224467	0.314254	0.134680	0.246914	0.246914	0.359147	0.157127	0.179574	0.179574
		DirectAP	0.000000	0.000000	0.000000	2.760943	0.000000	0.067340	0.067340	1.122334	0.202020	0.202020	0.134680	0.942761	0.336700	0.336700	0.314254	0.808081	0.471380	0.381594	0.291807	0.673401	0.134680	0.448934	0.291807	0.538721	0.134680	0.134680	0.314254	0.426487	0.314254	0.246914	0.224467	0.448934	0.157127	0.291807	0.179574	0.359147	0.089787	0.246914	0.157127	0.291807	0.336700
		Any	0.000000	96.755335	0.000000	3.683134	0.029231	2.718503	0.643087	1.783104	0.701549	2.163110	0.555393	1.578486	0.876937	2.104648	1.286174	1.783104	1.344636	1.549255	1.110786	1.607717	0.789243	1.870798	1.023093	1.432330	0.701549	1.052324	1.081555	0.964630	1.023093	0.964630	0.935399	1.198480	0.818474	1.081555	0.789243	0.964630	0.701549	1.052324	0.672318	0.847705	1.023093
		Cumulative	0.000000	96.755335	96.755335	96.872260	96.872260	96.872260	96.930722	96.930722	96.930722	96.930722	96.959953	96.959953	96.959953	96.959953	96.959953	96.959953	96.959953	96.959953	96.989184	96.989184	97.018416	97.047647	97.047647	97.076878	97.106109	97.106109	97.106109	97.135341	97.164572	97.164572	97.223034	97.223034	97.223034	97.223034	97.223034	97.223034	97.252265	97.252265	97.252265	97.252265	97.252265
90	FOXA2_MOUSE.H11MO.0.A		0F	11P	10P	9P	8P	7P	6P	5P	4P	3P	2P	1P	0S	1S	2S	3S	4S	5S	6S	7S	8S	9S	10S	11S	12S	13S	14S	15S	16S	17S	18S	19S	20S	21S	22S	23S	24S	25S	26S	27S	28S	29S
		Everted	0.000000	0.000000	0.000000	0.000000	0.000000	0.000000	0.000000	0.179574	0.000000	0.112233	0.000000	0.022447	0.067340	0.246914	0.134680	0.067340	0.179574	0.157127	0.089787	0.202020	0.089787	0.089787	0.044893	0.044893	0.157127	0.134680	0.134680	0.157127	0.112233	0.202020	0.067340	0.134680	0.089787	0.089787	0.022447	0.157127	0.067340	0.067340	0.179574	0.044893	0.089787	0.022447
		Inverted	1.773288	0.000000	0.000000	0.000000	0.022447	0.022447	0.000000	0.471380	0.269360	0.202020	0.044893	0.089787	0.112233	0.157127	0.291807	0.246914	0.134680	0.179574	0.134680	0.089787	0.112233	0.179574	0.157127	0.112233	0.067340	0.067340	0.134680	0.202020	0.089787	0.067340	0.112233	0.067340	0.112233	0.112233	0.089787	0.134680	0.067340	0.134680	0.157127	0.202020	0.134680	0.134680
		DirectPA	0.000000	0.000000	71.380471	0.000000	0.000000	0.000000	1.930415	0.000000	0.067340	0.179574	1.032548	0.179574	0.089787	0.179574	0.987654	0.448934	0.246914	0.291807	0.673401	0.359147	0.336700	0.359147	0.673401	0.224467	0.404040	0.269360	0.493827	0.224467	0.112233	0.179574	0.291807	0.291807	0.246914	0.179574	0.314254	0.157127	0.179574	0.246914	0.314254	0.202020	0.246914	0.157127
		DirectAP	0.000000	2.828283	0.000000	0.067340	0.089787	1.099888	0.336700	0.224467	0.157127	0.852974	0.359147	0.336700	0.314254	0.808081	0.381594	0.314254	0.246914	0.606061	0.134680	0.426487	0.246914	0.538721	0.157127	0.089787	0.269360	0.448934	0.291807	0.224467	0.202020	0.493827	0.157127	0.336700	0.202020	0.291807	0.157127	0.202020	0.179574	0.336700	0.336700	0.269360	0.179574	0.179574
		Any	2.344214	3.738872	94.362018	0.089021	0.148368	1.483680	2.967359	1.157270	0.652819	1.691395	1.869436	0.830861	0.771513	1.780415	2.344214	1.335312	1.038576	1.632047	1.364985	1.424332	1.038576	1.454006	1.364985	0.623145	1.186944	1.186944	1.394659	1.068249	0.682493	1.216617	0.830861	1.097923	0.860534	0.890208	0.771513	0.860534	0.652819	1.038576	1.275964	0.919881	0.860534	0.652819
		Cumulative	2.344214	6.053412	94.451039	94.451039	94.510386	94.510386	94.540059	94.629080	94.629080	94.718101	94.777448	94.807122	94.866469	94.866469	94.896142	94.896142	94.925816	94.925816	94.925816	94.985163	94.985163	95.044510	95.103858	95.103858	95.103858	95.133531	95.133531	95.192878	95.222552	95.252226	95.252226	95.311573	95.311573	95.311573	95.370920	95.370920	95.370920	95.430267	95.430267	95.430267	95.489614	95.489614
91	FOXA3_MOUSE.H11MO.0.A		0F	11P	10P	9P	8P	7P	6P	5P	4P	3P	2P	1P	0S	1S	2S	3S	4S	5S	6S	7S	8S	9S	10S	11S	12S	13S	14S	15S	16S	17S	18S	19S	20S	21S	22S	23S	24S	25S	26S	27S	28S	29S
		Everted	0.897868	0.000000	0.000000	0.000000	0.000000	0.000000	0.000000	0.000000	0.269360	0.000000	0.112233	0.000000	0.044893	0.022447	0.224467	0.157127	0.067340	0.179574	0.157127	0.112233	0.157127	0.089787	0.089787	0.067340	0.067340	0.157127	0.157127	0.134680	0.089787	0.134680	0.179574	0.067340	0.157127	0.089787	0.044893	0.022447	0.179574	0.022447	0.067340	0.179574	0.067340	0.044893
		Inverted	0.000000	0.000000	0.000000	0.022447	0.022447	0.000000	0.561167	0.269360	0.224467	0.044893	0.067340	0.134680	0.157127	0.224467	0.202020	0.112233	0.157127	0.089787	0.067340	0.134680	0.134680	0.134680	0.134680	0.089787	0.112233	0.157127	0.157127	0.089787	0.089787	0.112233	0.089787	0.112233	0.134680	0.067340	0.134680	0.067340	0.112233	0.157127	0.224467	0.157127	0.179574	0.202020
		DirectPA	0.000000	73.400673	0.000000	0.000000	0.000000	1.818182	0.000000	0.112233	0.157127	1.032548	0.426487	0.067340	0.134680	1.010101	0.426487	0.314254	0.314254	0.740741	0.336700	0.359147	0.381594	0.650954	0.246914	0.404040	0.291807	0.493827	0.179574	0.134680	0.246914	0.381594	0.314254	0.246914	0.224467	0.336700	0.157127	0.224467	0.224467	0.381594	0.202020	0.179574	0.202020	0.246914
		DirectAP	0.000000	0.000000	3.030303	0.000000	0.044893	0.067340	1.212121	0.224467	0.246914	0.134680	0.920314	0.471380	0.336700	0.336700	0.740741	0.426487	0.336700	0.224467	0.673401	0.179574	0.426487	0.291807	0.516274	0.157127	0.179574	0.314254	0.493827	0.269360	0.224467	0.246914	0.471380	0.157127	0.336700	0.224467	0.359147	0.134680	0.224467	0.134680	0.269360	0.314254	0.291807	0.202020
		Any	1.170618	95.697981	3.950834	0.029265	0.087796	2.458297	2.311970	0.790167	1.141352	1.580334	1.990050	0.877963	0.877963	2.077846	2.019315	1.316945	1.141352	1.609599	1.609599	1.024290	1.404741	1.434006	1.229148	0.907229	0.848698	1.434006	1.287679	0.819432	0.848698	1.112087	1.375476	0.760901	1.112087	0.936494	0.907229	0.585309	0.965759	0.907229	0.995025	1.082821	0.965759	0.907229
		Cumulative	1.170618	95.697981	95.844308	95.844308	95.844308	95.844308	95.902839	95.932104	96.019900	96.019900	96.078431	96.107697	96.107697	96.107697	96.107697	96.136962	96.166228	96.195493	96.224759	96.254024	96.312555	96.341820	96.371086	96.400351	96.400351	96.400351	96.429617	96.429617	96.458882	96.458882	96.458882	96.458882	96.458882	96.488147	96.488147	96.517413	96.517413	96.517413	96.575944	96.605209	96.605209	96.634475
92	FOXC1_MOUSE.H11MO.0.C		1F	0F	11P	10P	9P	8P	7P	6P	5P	4P	3P	2P	1P	0S	1S	2S	3S	4S	5S	6S	7S	8S	9S	10S	11S	12S	13S	14S	15S	16S	17S	18S	19S	20S	21S	22S	23S	24S	25S	26S	27S	28S	29S
		Everted	0.202020	0.000000	0.000000	0.000000	0.000000	0.000000	0.000000	0.000000	0.000000	0.000000	0.044893	0.044893	0.044893	0.022447	0.157127	0.067340	0.179574	0.157127	0.044893	0.112233	0.089787	0.067340	0.022447	0.022447	0.157127	0.067340	0.157127	0.112233	0.202020	0.157127	0.134680	0.044893	0.089787	0.089787	0.067340	0.179574	0.112233	0.067340	0.044893	0.067340	0.022447	0.112233	0.044893
		Inverted	0.000000	0.000000	0.000000	0.000000	0.000000	0.022447	0.157127	0.112233	0.202020	0.022447	0.112233	0.134680	0.179574	0.202020	0.134680	0.224467	0.134680	0.157127	0.044893	0.112233	0.089787	0.112233	0.089787	0.089787	0.044893	0.067340	0.134680	0.089787	0.022447	0.157127	0.112233	0.044893	0.112233	0.089787	0.134680	0.067340	0.134680	0.112233	0.157127	0.112233	0.202020	0.089787	0.067340
		DirectPA	0.000000	40.965208	0.000000	0.067340	0.000000	0.448934	0.000000	0.112233	0.000000	0.202020	0.291807	0.089787	0.134680	0.336700	0.224467	0.291807	0.269360	0.157127	0.246914	0.291807	0.381594	0.246914	0.157127	0.179574	0.202020	0.112233	0.157127	0.134680	0.134680	0.179574	0.202020	0.157127	0.157127	0.224467	0.134680	0.134680	0.224467	0.134680	0.202020	0.089787	0.067340	0.112233	0.202020
		DirectAP	0.000000	0.179574	1.212121	0.000000	0.000000	0.134680	0.000000	0.269360	0.179574	0.134680	0.134680	0.224467	0.314254	0.112233	0.179574	0.224467	0.134680	0.179574	0.089787	0.179574	0.112233	0.157127	0.179574	0.224467	0.089787	0.134680	0.112233	0.269360	0.202020	0.157127	0.202020	0.157127	0.134680	0.179574	0.089787	0.067340	0.134680	0.134680	0.157127	0.134680	0.157127	0.134680	0.044893
		Any	0.350740	71.122369	2.104443	0.116913	0.000000	1.052221	0.272798	0.857366	0.662510	0.623539	1.013250	0.857366	1.169135	1.169135	1.208106	1.402962	1.247077	1.130164	0.740452	1.208106	1.130164	1.013250	0.779423	0.896337	0.857366	0.662510	0.974279	1.052221	0.974279	1.130164	1.091193	0.701481	0.857366	0.974279	0.740452	0.779423	1.052221	0.779423	0.974279	0.701481	0.779423	0.779423	0.623539
		Cumulative	0.350740	71.278254	72.174591	72.213562	72.213562	72.447389	72.525331	72.915043	73.070928	73.265783	73.421668	73.616524	73.889322	73.967264	74.162120	74.473889	74.746687	74.824630	74.941543	75.019486	75.175370	75.331255	75.526111	75.720966	75.876851	75.993765	76.149649	76.344505	76.422447	76.695246	76.890101	76.929072	77.201871	77.318784	77.435698	77.552611	77.630553	77.747467	77.942323	78.020265	78.098207	78.332034	78.448948
93	FOXD3_MOUSE.H11MO.0.C		1F	0F	11P	10P	9P	8P	7P	6P	5P	4P	3P	2P	1P	0S	1S	2S	3S	4S	5S	6S	7S	8S	9S	10S	11S	12S	13S	14S	15S	16S	17S	18S	19S	20S	21S	22S	23S	24S	25S	26S	27S	28S	29S
		Everted	0.000000	0.000000	0.000000	0.000000	0.000000	0.000000	0.000000	0.000000	0.000000	0.000000	0.000000	0.000000	0.000000	0.067340	0.022447	0.179574	0.067340	0.089787	0.112233	0.044893	0.044893	0.112233	0.089787	0.044893	0.022447	0.089787	0.067340	0.067340	0.067340	0.157127	0.157127	0.157127	0.044893	0.067340	0.089787	0.067340	0.112233	0.089787	0.067340	0.067340	0.089787	0.112233	0.044893
		Inverted	0.000000	0.000000	0.000000	0.000000	0.000000	0.291807	0.246914	0.044893	0.022447	0.022447	0.067340	0.089787	0.157127	0.112233	0.089787	0.067340	0.067340	0.022447	0.044893	0.044893	0.044893	0.112233	0.044893	0.044893	0.067340	0.112233	0.112233	0.044893	0.112233	0.089787	0.112233	0.067340	0.044893	0.089787	0.022447	0.067340	0.134680	0.202020	0.067340	0.044893	0.112233	0.089787	0.112233
		DirectPA	42.446689	0.000000	0.000000	0.000000	2.469136	0.112233	0.044893	0.000000	1.526375	0.336700	0.134680	0.112233	0.942761	0.291807	0.224467	0.359147	0.673401	0.269360	0.246914	0.246914	0.628507	0.112233	0.269360	0.202020	0.359147	0.157127	0.202020	0.202020	0.314254	0.157127	0.291807	0.134680	0.202020	0.089787	0.179574	0.134680	0.134680	0.157127	0.134680	0.044893	0.089787	0.224467	0.067340
		DirectAP	0.000000	0.000000	0.000000	2.042649	0.000000	0.000000	0.067340	0.022447	0.448934	0.269360	0.202020	0.157127	0.381594	0.202020	0.202020	0.314254	0.314254	0.202020	0.224467	0.179574	0.291807	0.134680	0.202020	0.224467	0.157127	0.112233	0.157127	0.134680	0.246914	0.157127	0.269360	0.134680	0.179574	0.179574	0.246914	0.112233	0.157127	0.202020	0.157127	0.202020	0.157127	0.179574	0.134680
		Any	78.660566	0.000000	0.000000	3.785358	4.575707	0.748752	0.665557	0.124792	3.494176	1.123128	0.748752	0.665557	2.745424	1.247920	0.998336	1.663894	2.079867	1.081531	1.164725	0.956739	1.830283	0.873544	1.123128	0.956739	1.123128	0.873544	0.998336	0.831947	1.372712	1.039933	1.539101	0.915141	0.873544	0.790349	0.998336	0.707155	0.998336	1.206323	0.790349	0.665557	0.831947	1.123128	0.665557
		Cumulative	78.660566	78.660566	78.660566	78.951747	78.951747	79.159734	79.326123	79.367720	79.575707	79.658902	79.658902	79.742097	79.950083	80.074875	80.199667	80.532446	80.698835	80.823627	80.948419	80.948419	81.114809	81.239601	81.322795	81.489185	81.572379	81.697171	81.821963	81.863561	81.905158	81.988353	82.113145	82.196339	82.237937	82.445923	82.529118	82.612313	82.653910	82.737105	82.861897	82.945092	82.986689	83.194676	83.236273
94	FOXI1_MOUSE.H11MO.0.B		0F	11P	10P	9P	8P	7P	6P	5P	4P	3P	2P	1P	0S	1S	2S	3S	4S	5S	6S	7S	8S	9S	10S	11S	12S	13S	14S	15S	16S	17S	18S	19S	20S	21S	22S	23S	24S	25S	26S	27S	28S	29S
		Everted	0.000000	0.000000	0.000000	0.000000	0.000000	0.000000	0.000000	0.000000	0.000000	0.022447	0.157127	0.067340	0.089787	0.067340	0.044893	0.112233	0.089787	0.089787	0.179574	0.067340	0.067340	0.202020	0.067340	0.112233	0.112233	0.044893	0.157127	0.112233	0.157127	0.022447	0.067340	0.022447	0.089787	0.067340	0.044893	0.067340	0.067340	0.089787	0.179574	0.022447	0.067340	0.044893
		Inverted	0.000000	0.000000	0.000000	0.000000	0.000000	0.000000	0.067340	0.000000	0.022447	0.089787	0.044893	0.044893	0.067340	0.067340	0.089787	0.067340	0.089787	0.044893	0.067340	0.089787	0.202020	0.022447	0.179574	0.067340	0.044893	0.022447	0.067340	0.134680	0.112233	0.089787	0.112233	0.112233	0.134680	0.000000	0.134680	0.089787	0.202020	0.044893	0.112233	0.089787	0.134680	0.022447
		DirectPA	0.000000	0.000000	0.000000	0.000000	0.067340	0.000000	0.000000	0.179574	0.381594	0.000000	0.022447	0.179574	0.157127	0.157127	0.089787	0.067340	0.202020	0.134680	0.134680	0.112233	0.179574	0.089787	0.044893	0.089787	0.089787	0.112233	0.089787	0.291807	0.134680	0.044893	0.202020	0.089787	0.044893	0.089787	0.157127	0.044893	0.067340	0.044893	0.022447	0.134680	0.157127	0.067340
		DirectAP	0.000000	0.000000	0.493827	0.000000	0.314254	0.022447	0.246914	0.022447	0.134680	0.134680	0.089787	0.089787	0.134680	0.044893	0.089787	0.089787	0.224467	0.089787	0.202020	0.044893	0.134680	0.000000	0.202020	0.089787	0.202020	0.089787	0.044893	0.112233	0.112233	0.089787	0.089787	0.067340	0.179574	0.067340	0.112233	0.044893	0.067340	0.134680	0.134680	0.044893	0.112233	0.044893
		Any	0.000000	0.000000	1.137539	0.000000	0.879007	0.051706	0.723888	0.465357	1.240951	0.568769	0.723888	0.879007	1.034126	0.775595	0.723888	0.775595	1.396070	0.827301	1.292658	0.723888	1.344364	0.723888	1.137539	0.827301	1.034126	0.620476	0.827301	1.499483	1.189245	0.568769	1.085832	0.672182	1.034126	0.517063	1.034126	0.568769	0.930714	0.723888	1.034126	0.672182	1.085832	0.361944
		Cumulative	0.000000	0.000000	1.137539	1.137539	2.016546	2.068252	2.792141	3.257497	4.291624	4.808687	5.480869	6.359876	7.187177	7.859359	8.479835	9.255429	10.289555	11.013444	12.150982	12.719752	13.650465	14.115822	15.098242	15.667011	16.390900	16.752844	17.321613	18.510858	19.183040	19.648397	20.527404	20.889349	21.664943	22.078594	22.802482	23.267839	23.940021	24.353671	25.129266	25.542916	26.370217	26.628749
95	FOXJ2_MOUSE.H11MO.0.C		1F	0F	9P	8P	7P	6P	5P	4P	3P	2P	1P	0S	1S	2S	3S	4S	5S	6S	7S	8S	9S	10S	11S	12S	13S	14S	15S	16S	17S	18S	19S	20S	21S	22S	23S	24S	25S	26S	27S	28S	29S
		Everted	0.000000	0.000000	0.000000	0.000000	0.000000	0.000000	0.000000	0.000000	0.000000	0.224467	0.000000	0.044893	0.022447	0.000000	0.000000	0.134680	0.067340	0.044893	0.157127	0.089787	0.067340	0.134680	0.022447	0.067340	0.067340	0.044893	0.044893	0.112233	0.067340	0.157127	0.134680	0.157127	0.067340	0.089787	0.112233	0.089787	0.022447	0.179574	0.000000	0.089787	0.044893
		Inverted	0.000000	0.000000	0.000000	0.022447	0.022447	0.000000	0.022447	0.157127	0.067340	0.044893	0.089787	0.044893	0.067340	0.112233	0.044893	0.089787	0.089787	0.067340	0.067340	0.044893	0.067340	0.089787	0.067340	0.000000	0.022447	0.089787	0.044893	0.067340	0.022447	0.044893	0.112233	0.067340	0.067340	0.044893	0.067340	0.112233	0.044893	0.112233	0.134680	0.067340	0.044893
		DirectPA	0.000000	38.271605	0.000000	0.000000	0.000000	6.958474	0.000000	0.089787	0.112233	2.626263	0.067340	0.157127	0.134680	1.728395	0.224467	0.246914	0.269360	1.189675	0.269360	0.224467	0.314254	0.875421	0.269360	0.314254	0.202020	0.695847	0.134680	0.269360	0.179574	0.493827	0.112233	0.246914	0.134680	0.336700	0.044893	0.134680	0.134680	0.269360	0.067340	0.134680	0.112233
		DirectAP	0.000000	0.000000	0.000000	2.536476	0.000000	0.089787	0.022447	1.234568	0.157127	0.089787	0.224467	0.942761	0.246914	0.157127	0.246914	0.763187	0.202020	0.179574	0.157127	0.718294	0.179574	0.336700	0.134680	0.471380	0.067340	0.179574	0.202020	0.426487	0.089787	0.224467	0.224467	0.224467	0.134680	0.157127	0.202020	0.179574	0.089787	0.179574	0.134680	0.246914	0.112233
		Any	0.000000	81.617999	0.000000	5.457157	0.047870	14.935376	0.095740	3.063667	0.718047	6.318813	0.813787	2.441360	1.005266	4.212542	1.101005	2.537099	1.340354	3.063667	1.388224	2.202011	1.292484	3.015797	1.053135	1.771182	0.765917	2.106271	0.909526	1.866922	0.765917	1.962662	1.244615	1.483964	0.861656	1.340354	0.909526	1.101005	0.622307	1.531833	0.718047	1.148875	0.670177
		Cumulative	0.000000	81.617999	81.617999	81.617999	81.617999	83.484921	83.484921	83.580661	83.628530	84.107228	84.202968	84.250838	84.298708	84.346577	84.442317	84.585926	84.681666	84.729536	84.825275	84.873145	85.016754	85.208234	85.208234	85.208234	85.351843	85.447583	85.447583	85.495452	85.543322	85.686932	85.734801	85.878411	85.974150	86.069890	86.213499	86.213499	86.261369	86.500718	86.548588	86.548588	86.548588
96	FOXJ3_MOUSE.H11MO.0.A		0F	11P	10P	9P	8P	7P	6P	5P	4P	3P	2P	1P	0S	1S	2S	3S	4S	5S	6S	7S	8S	9S	10S	11S	12S	13S	14S	15S	16S	17S	18S	19S	20S	21S	22S	23S	24S	25S	26S	27S	28S	29S
		Everted	0.000000	0.000000	0.000000	0.000000	0.000000	0.000000	0.000000	0.000000	0.000000	0.044893	0.000000	0.044893	0.022447	0.022447	0.000000	0.044893	0.022447	0.067340	0.112233	0.089787	0.000000	0.044893	0.022447	0.044893	0.000000	0.089787	0.044893	0.022447	0.089787	0.089787	0.089787	0.134680	0.112233	0.022447	0.000000	0.089787	0.022447	0.089787	0.000000	0.067340	0.067340	0.044893
		Inverted	0.000000	0.000000	0.000000	0.000000	0.022447	0.000000	0.044893	0.000000	0.044893	0.000000	0.089787	0.000000	0.112233	0.000000	0.022447	0.067340	0.067340	0.000000	0.022447	0.022447	0.000000	0.067340	0.000000	0.044893	0.022447	0.022447	0.000000	0.044893	0.067340	0.089787	0.022447	0.044893	0.000000	0.134680	0.044893	0.022447	0.067340	0.067340	0.089787	0.044893	0.067340	0.022447
		DirectPA	16.430976	0.000000	0.000000	0.740741	4.017957	0.000000	0.606061	0.493827	2.469136	0.112233	0.112233	0.246914	1.548822	0.157127	0.269360	0.224467	1.054994	0.269360	0.246914	0.224467	0.852974	0.134680	0.179574	0.269360	0.628507	0.157127	0.179574	0.157127	0.516274	0.089787	0.269360	0.134680	0.336700	0.044893	0.134680	0.179574	0.224467	0.112233	0.179574	0.157127	0.134680	0.157127
		DirectAP	0.000000	0.000000	0.000000	2.828283	0.000000	0.044893	0.000000	0.920314	0.336700	0.202020	0.246914	0.763187	0.067340	0.224467	0.157127	0.718294	0.246914	0.134680	0.112233	0.516274	0.112233	0.157127	0.067340	0.336700	0.112233	0.157127	0.134680	0.269360	0.112233	0.134680	0.157127	0.134680	0.112233	0.089787	0.157127	0.112233	0.044893	0.089787	0.157127	0.157127	0.112233	0.134680
		Any	52.285714	0.000000	0.000000	11.071429	12.857143	0.142857	2.071429	4.428571	8.785714	1.071429	1.428571	3.285714	5.428571	1.285714	1.428571	3.285714	4.357143	1.500000	1.571429	2.642857	3.000000	1.285714	0.857143	2.142857	2.428571	1.357143	1.142857	1.500000	2.500000	1.285714	1.714286	1.357143	1.714286	0.928571	1.071429	1.285714	1.142857	1.142857	1.357143	1.357143	1.214286	1.142857
		Cumulative	52.285714	52.285714	52.285714	53.642857	55.357143	55.428571	56.428571	56.642857	57.428571	57.571429	57.642857	57.785714	57.928571	58.214286	58.285714	58.714286	58.928571	59.285714	59.571429	59.928571	59.928571	60.071429	60.142857	60.357143	60.571429	61.071429	61.214286	61.428571	61.571429	61.642857	61.785714	61.928571	62.142857	62.428571	62.500000	62.642857	62.714286	63.000000	63.357143	63.500000	63.714286	63.857143
97	FOXK1_MOUSE.H11MO.0.A		0F	10P	9P	8P	7P	6P	5P	4P	3P	2P	1P	0S	1S	2S	3S	4S	5S	6S	7S	8S	9S	10S	11S	12S	13S	14S	15S	16S	17S	18S	19S	20S	21S	22S	23S	24S	25S	26S	27S	28S	29S
		Everted	0.000000	0.000000	0.000000	0.000000	0.000000	0.000000	0.000000	0.000000	0.000000	0.112233	0.044893	0.022447	0.044893	0.246914	0.157127	0.179574	0.067340	0.112233	0.089787	0.089787	0.112233	0.112233	0.134680	0.134680	0.157127	0.157127	0.044893	0.112233	0.112233	0.134680	0.157127	0.157127	0.067340	0.067340	0.134680	0.157127	0.089787	0.112233	0.112233	0.112233	0.112233
		Inverted	0.000000	0.000000	0.000000	0.000000	0.000000	0.044893	0.044893	0.246914	0.157127	0.179574	0.112233	0.089787	0.157127	0.269360	0.314254	0.202020	0.112233	0.157127	0.157127	0.044893	0.067340	0.157127	0.112233	0.157127	0.000000	0.089787	0.112233	0.157127	0.089787	0.044893	0.134680	0.067340	0.112233	0.179574	0.022447	0.067340	0.089787	0.134680	0.202020	0.179574	0.179574
		DirectPA	0.000000	0.000000	50.796857	0.000000	0.000000	0.000000	0.314254	0.000000	0.202020	0.044893	0.224467	0.112233	0.089787	0.157127	0.426487	0.246914	0.269360	0.202020	0.224467	0.291807	0.359147	0.246914	0.246914	0.112233	0.381594	0.224467	0.179574	0.134680	0.134680	0.179574	0.134680	0.246914	0.179574	0.089787	0.179574	0.157127	0.134680	0.224467	0.224467	0.291807	0.134680
		DirectAP	0.000000	1.301908	0.000000	0.000000	0.044893	0.000000	0.314254	0.202020	0.112233	0.202020	0.336700	0.246914	0.224467	0.202020	0.224467	0.157127	0.314254	0.134680	0.112233	0.179574	0.157127	0.179574	0.157127	0.179574	0.134680	0.179574	0.202020	0.246914	0.134680	0.336700	0.179574	0.179574	0.202020	0.202020	0.179574	0.179574	0.157127	0.202020	0.246914	0.246914	0.089787
		Any	0.000000	1.928833	75.257732	0.000000	0.066511	0.066511	0.997672	0.665115	0.698370	0.764882	1.064184	0.698370	0.764882	1.296974	1.662787	1.163951	1.130695	0.897905	0.864649	0.897905	1.030928	0.997672	0.964416	0.864649	0.997672	0.931161	0.798138	0.964416	0.698370	1.030928	0.864649	0.964416	0.831393	0.798138	0.764882	0.831393	0.698370	0.997672	1.163951	1.230462	0.764882
		Cumulative	0.000000	1.928833	75.656801	75.656801	75.656801	75.656801	75.989358	76.155637	76.321916	76.488194	76.720984	76.854007	76.953775	77.053542	77.319588	77.419355	77.485866	77.618889	77.751912	77.918191	78.051214	78.184237	78.350515	78.583306	78.816096	78.882607	78.915863	79.181909	79.181909	79.348188	79.414699	79.547722	79.680745	79.813768	79.913535	80.046558	80.179581	80.345860	80.412371	80.611906	80.778184
98	FOXL2_MOUSE.H11MO.0.C		0F	10P	9P	8P	7P	6P	5P	4P	3P	2P	1P	0S	1S	2S	3S	4S	5S	6S	7S	8S	9S	10S	11S	12S	13S	14S	15S	16S	17S	18S	19S	20S	21S	22S	23S	24S	25S	26S	27S	28S	29S
		Everted	0.000000	0.000000	0.000000	0.000000	0.000000	0.000000	0.000000	0.000000	0.000000	0.044893	0.000000	0.134680	0.022447	0.022447	0.000000	0.157127	0.112233	0.112233	0.112233	0.134680	0.067340	0.067340	0.067340	0.022447	0.000000	0.112233	0.134680	0.134680	0.134680	0.089787	0.157127	0.179574	0.067340	0.134680	0.112233	0.044893	0.089787	0.089787	0.067340	0.067340	0.112233
		Inverted	0.000000	0.000000	0.022447	0.022447	0.022447	0.134680	0.134680	0.179574	0.044893	0.044893	0.157127	0.179574	0.157127	0.134680	0.089787	0.089787	0.134680	0.067340	0.067340	0.089787	0.067340	0.112233	0.067340	0.067340	0.089787	0.157127	0.044893	0.044893	0.089787	0.112233	0.044893	0.112233	0.112233	0.157127	0.067340	0.067340	0.044893	0.134680	0.112233	0.089787	0.089787
		DirectPA	46.172840	0.000000	0.000000	0.000000	0.359147	0.000000	0.404040	0.112233	0.291807	0.134680	0.157127	0.157127	0.314254	0.336700	0.269360	0.202020	0.246914	0.246914	0.336700	0.359147	0.179574	0.112233	0.404040	0.134680	0.112233	0.157127	0.134680	0.269360	0.134680	0.269360	0.202020	0.089787	0.224467	0.112233	0.179574	0.202020	0.134680	0.157127	0.112233	0.089787	0.157127
		DirectAP	0.000000	0.000000	0.000000	2.424242	0.000000	0.022447	0.044893	0.224467	0.404040	0.246914	0.134680	0.336700	0.291807	0.359147	0.246914	0.336700	0.246914	0.134680	0.112233	0.202020	0.202020	0.224467	0.157127	0.269360	0.202020	0.112233	0.089787	0.224467	0.291807	0.224467	0.067340	0.202020	0.179574	0.112233	0.134680	0.157127	0.134680	0.089787	0.112233	0.224467	0.291807
		Any	77.769376	0.000000	0.037807	4.120983	0.642722	0.264650	0.982987	0.869565	1.247637	0.756144	0.756144	1.361059	1.323251	1.436673	1.020794	1.323251	1.247637	0.945180	1.058601	1.247637	0.869565	0.869565	1.172023	0.831758	0.680529	0.907372	0.680529	1.134216	1.096408	1.172023	0.793951	0.982987	0.982987	0.831758	0.831758	0.793951	0.680529	0.793951	0.680529	0.793951	1.096408
		Cumulative	77.769376	77.769376	77.769376	78.865784	78.903592	78.979206	79.092628	79.206049	79.470699	79.584121	79.659735	79.886578	80.000000	80.189036	80.226843	80.453686	80.680529	80.869565	80.869565	81.058601	81.172023	81.209830	81.323251	81.512287	81.587902	81.814745	81.852552	82.079395	82.230624	82.419660	82.457467	82.608696	82.722117	82.797732	82.873346	82.911153	82.948960	83.024575	83.175803	83.289225	83.478261
99	FOXM1_MOUSE.H11MO.0.B		0F	11P	10P	9P	8P	7P	6P	5P	4P	3P	2P	1P	0S	1S	2S	3S	4S	5S	6S	7S	8S	9S	10S	11S	12S	13S	14S	15S	16S	17S	18S	19S	20S	21S	22S	23S	24S	25S	26S	27S	28S	29S
		Everted	0.000000	0.000000	0.000000	0.000000	0.000000	0.000000	0.000000	0.000000	0.000000	0.000000	0.269360	0.022447	0.112233	0.022447	0.022447	0.044893	0.179574	0.179574	0.134680	0.112233	0.089787	0.044893	0.157127	0.157127	0.089787	0.067340	0.044893	0.157127	0.157127	0.089787	0.089787	0.112233	0.179574	0.089787	0.157127	0.134680	0.067340	0.044893	0.224467	0.089787	0.157127	0.157127
		Inverted	0.000000	0.000000	0.000000	0.022447	0.000000	0.538721	0.224467	0.157127	0.067340	0.067340	0.089787	0.089787	0.224467	0.112233	0.067340	0.112233	0.089787	0.089787	0.112233	0.112233	0.157127	0.134680	0.022447	0.112233	0.112233	0.157127	0.044893	0.067340	0.089787	0.112233	0.089787	0.067340	0.089787	0.134680	0.067340	0.067340	0.179574	0.202020	0.112233	0.134680	0.089787	0.067340
		DirectPA	0.000000	0.000000	0.000000	0.000000	1.144781	0.000000	0.067340	0.202020	0.404040	0.359147	0.157127	0.179574	0.471380	0.448934	0.381594	0.359147	0.314254	0.291807	0.157127	0.291807	0.359147	0.269360	0.246914	0.246914	0.269360	0.112233	0.112233	0.269360	0.246914	0.179574	0.336700	0.291807	0.134680	0.134680	0.359147	0.246914	0.224467	0.134680	0.224467	0.112233	0.112233	0.314254
		DirectAP	63.367003	0.000000	0.000000	0.000000	1.257015	0.000000	0.022447	0.067340	0.426487	0.291807	0.179574	0.157127	0.336700	0.561167	0.202020	0.246914	0.448934	0.269360	0.246914	0.269360	0.426487	0.269360	0.224467	0.224467	0.291807	0.179574	0.134680	0.246914	0.336700	0.224467	0.179574	0.314254	0.291807	0.224467	0.314254	0.179574	0.291807	0.179574	0.157127	0.202020	0.246914	0.291807
		Any	92.074364	0.000000	0.000000	0.032616	2.674494	0.782779	0.424005	0.554468	1.206784	0.880626	0.945858	0.521853	1.500326	1.272016	0.782779	0.945858	1.239400	0.978474	0.815395	1.011089	1.272016	0.880626	0.815395	0.945858	0.913242	0.684932	0.391389	0.815395	1.011089	0.815395	0.815395	0.880626	0.945858	0.750163	1.043705	0.782779	0.945858	0.684932	0.945858	0.717547	0.782779	0.945858
		Cumulative	92.074364	92.074364	92.074364	92.074364	92.106980	92.172211	92.172211	92.172211	92.204827	92.237443	92.367906	92.400522	92.433138	92.530985	92.563601	92.596217	92.661448	92.694064	92.694064	92.726680	92.759295	92.824527	92.889759	92.954990	92.954990	92.987606	92.987606	92.987606	92.987606	93.052838	93.052838	93.052838	93.150685	93.215917	93.281148	93.313764	93.346380	93.346380	93.411611	93.444227	93.444227	93.444227
100	FOXO1_MOUSE.H11MO.0.A		1F	0F	9P	8P	7P	6P	5P	4P	3P	2P	1P	0S	1S	2S	3S	4S	5S	6S	7S	8S	9S	10S	11S	12S	13S	14S	15S	16S	17S	18S	19S	20S	21S	22S	23S	24S	25S	26S	27S	28S	29S
		Everted	0.000000	0.000000	0.000000	0.000000	0.000000	0.000000	0.000000	0.000000	0.067340	0.022447	0.022447	0.044893	0.246914	0.067340	0.179574	0.112233	0.157127	0.044893	0.134680	0.112233	0.089787	0.067340	0.157127	0.179574	0.224467	0.022447	0.134680	0.067340	0.112233	0.157127	0.134680	0.089787	0.044893	0.202020	0.157127	0.067340	0.089787	0.179574	0.134680	0.044893	0.022447
		Inverted	0.000000	0.000000	0.808081	0.000000	0.000000	0.000000	0.000000	0.044893	0.067340	0.246914	0.202020	0.112233	0.089787	0.089787	0.179574	0.246914	0.224467	0.179574	0.089787	0.134680	0.112233	0.044893	0.112233	0.112233	0.112233	0.157127	0.022447	0.112233	0.089787	0.179574	0.044893	0.067340	0.067340	0.067340	0.134680	0.134680	0.044893	0.134680	0.112233	0.112233	0.134680
		DirectPA	0.000000	0.000000	0.000000	0.000000	44.893378	0.000000	0.000000	0.157127	0.336700	0.000000	0.089787	0.067340	0.202020	0.134680	0.112233	0.202020	0.336700	0.269360	0.224467	0.202020	0.291807	0.246914	0.314254	0.291807	0.224467	0.112233	0.291807	0.157127	0.112233	0.134680	0.112233	0.157127	0.089787	0.157127	0.224467	0.157127	0.202020	0.179574	0.157127	0.224467	0.157127
		DirectAP	1.414141	0.000000	0.000000	0.112233	0.000000	0.224467	0.202020	0.112233	0.134680	0.314254	0.246914	0.179574	0.291807	0.202020	0.134680	0.269360	0.157127	0.134680	0.157127	0.179574	0.179574	0.157127	0.202020	0.089787	0.134680	0.202020	0.246914	0.089787	0.291807	0.202020	0.157127	0.224467	0.202020	0.202020	0.134680	0.179574	0.179574	0.202020	0.202020	0.134680	0.179574
		Any	2.169421	0.000000	1.239669	0.172176	68.870523	0.344353	0.309917	0.482094	0.929752	0.895317	0.860882	0.619835	1.274105	0.757576	0.929752	1.274105	1.342975	0.964187	0.929752	0.964187	1.033058	0.757576	1.205234	0.998623	1.067493	0.757576	1.067493	0.654270	0.929752	1.033058	0.688705	0.826446	0.585399	0.964187	0.929752	0.826446	0.792011	1.067493	0.895317	0.792011	0.757576
		Cumulative	2.169421	2.169421	3.409091	3.581267	69.524793	69.696970	69.834711	69.869146	70.144628	70.420110	70.661157	70.764463	70.971074	71.143251	71.280992	71.556474	71.728650	71.935262	72.004132	72.314050	72.451791	72.589532	72.933884	73.106061	73.174931	73.278237	73.553719	73.691460	73.829201	74.035813	74.139118	74.311295	74.380165	74.414601	74.517906	74.621212	74.724518	74.896694	75.137741	75.172176	75.275482
101	FOXO3_MOUSE.H11MO.0.B		1F	0F	9P	8P	7P	6P	5P	4P	3P	2P	1P	0S	1S	2S	3S	4S	5S	6S	7S	8S	9S	10S	11S	12S	13S	14S	15S	16S	17S	18S	19S	20S	21S	22S	23S	24S	25S	26S	27S	28S	29S
		Everted	0.000000	0.000000	0.000000	0.000000	0.000000	0.000000	0.000000	0.000000	0.000000	0.134680	0.044893	0.044893	0.022447	0.359147	0.157127	0.179574	0.134680	0.134680	0.134680	0.179574	0.112233	0.112233	0.067340	0.089787	0.157127	0.202020	0.112233	0.112233	0.112233	0.112233	0.179574	0.202020	0.112233	0.044893	0.112233	0.134680	0.089787	0.134680	0.157127	0.134680	0.022447
		Inverted	0.000000	0.808081	0.000000	0.000000	0.000000	0.000000	0.044893	0.044893	0.404040	0.224467	0.179574	0.112233	0.067340	0.157127	0.246914	0.269360	0.179574	0.112233	0.134680	0.112233	0.089787	0.067340	0.134680	0.202020	0.179574	0.044893	0.067340	0.134680	0.202020	0.044893	0.089787	0.089787	0.112233	0.067340	0.134680	0.044893	0.112233	0.112233	0.179574	0.224467	0.179574
		DirectPA	0.000000	0.000000	0.000000	53.894501	0.000000	0.000000	0.000000	0.336700	0.000000	0.044893	0.089787	0.202020	0.202020	0.112233	0.157127	0.359147	0.336700	0.224467	0.269360	0.202020	0.314254	0.291807	0.269360	0.291807	0.157127	0.314254	0.202020	0.157127	0.112233	0.112233	0.202020	0.134680	0.179574	0.246914	0.112233	0.157127	0.179574	0.179574	0.246914	0.246914	0.202020
		DirectAP	0.000000	1.503928	0.000000	0.000000	0.112233	0.044893	0.314254	0.224467	0.089787	0.336700	0.336700	0.269360	0.179574	0.269360	0.269360	0.134680	0.269360	0.134680	0.179574	0.179574	0.112233	0.224467	0.134680	0.179574	0.134680	0.179574	0.291807	0.179574	0.089787	0.336700	0.179574	0.179574	0.202020	0.246914	0.202020	0.157127	0.112233	0.269360	0.246914	0.269360	0.089787
		Any	0.000000	3.352865	0.000000	78.157552	0.162760	0.065104	0.520833	0.878906	0.716146	1.074219	0.944010	0.911458	0.683594	1.269531	1.204427	1.367188	1.334635	0.878906	1.041667	0.976562	0.911458	1.009115	0.846354	1.106771	0.911458	1.074219	0.976562	0.846354	0.748698	0.878906	0.944010	0.878906	0.878906	0.846354	0.813802	0.716146	0.683594	0.976562	1.204427	1.269531	0.716146
		Cumulative	0.000000	3.352865	3.352865	78.515625	78.548177	78.548177	78.678385	78.906250	79.069010	79.296875	79.427083	79.622396	79.720052	79.947917	80.110677	80.240885	80.436198	80.501302	80.696615	80.761719	80.957031	81.022135	81.184896	81.477865	81.542969	81.640625	81.705729	81.803385	81.901042	81.966146	82.128906	82.226562	82.324219	82.421875	82.486979	82.486979	82.617188	82.779948	82.877604	82.910156	82.975260
102	FOXO4_MOUSE.H11MO.0.C		1F	0F	8P	7P	6P	5P	4P	3P	2P	1P	0S	1S	2S	3S	4S	5S	6S	7S	8S	9S	10S	11S	12S	13S	14S	15S	16S	17S	18S	19S	20S	21S	22S	23S	24S	25S	26S	27S	28S	29S
		Everted	0.000000	0.000000	0.000000	0.000000	0.000000	0.000000	0.000000	0.000000	0.000000	0.000000	0.022447	0.044893	0.000000	0.134680	0.089787	0.044893	0.112233	0.067340	0.044893	0.067340	0.067340	0.022447	0.067340	0.157127	0.044893	0.134680	0.022447	0.134680	0.112233	0.067340	0.134680	0.000000	0.089787	0.089787	0.067340	0.112233	0.022447	0.022447	0.044893	0.089787
		Inverted	0.000000	0.000000	0.000000	0.022447	0.000000	0.022447	0.022447	0.134680	0.112233	0.044893	0.112233	0.044893	0.044893	0.157127	0.067340	0.067340	0.067340	0.067340	0.089787	0.022447	0.067340	0.044893	0.067340	0.112233	0.067340	0.089787	0.067340	0.044893	0.089787	0.089787	0.067340	0.044893	0.044893	0.089787	0.089787	0.089787	0.112233	0.112233	0.044893	0.067340
		DirectPA	0.000000	0.000000	20.044893	0.000000	0.000000	0.493827	0.336700	0.179574	0.112233	0.202020	0.224467	0.179574	0.112233	0.291807	0.314254	0.202020	0.157127	0.202020	0.179574	0.291807	0.202020	0.246914	0.269360	0.224467	0.179574	0.157127	0.202020	0.179574	0.134680	0.179574	0.112233	0.067340	0.224467	0.089787	0.202020	0.067340	0.089787	0.224467	0.179574	0.179574
		DirectAP	0.000000	6.487093	0.000000	0.000000	0.067340	0.000000	0.852974	0.448934	0.157127	0.134680	0.246914	0.404040	0.202020	0.224467	0.269360	0.089787	0.202020	0.157127	0.112233	0.179574	0.134680	0.224467	0.134680	0.179574	0.089787	0.089787	0.112233	0.179574	0.134680	0.269360	0.112233	0.202020	0.202020	0.157127	0.112233	0.112233	0.089787	0.112233	0.067340	0.179574
		Any	0.000000	13.947876	43.098456	0.048263	0.144788	1.110039	2.606178	1.640927	0.820463	0.820463	1.303089	1.447876	0.772201	1.689189	1.544402	0.868726	1.158301	1.061776	0.916988	1.158301	1.013514	1.158301	1.110039	1.447876	0.820463	0.965251	0.868726	1.110039	1.013514	1.303089	0.916988	0.675676	1.206564	0.916988	1.013514	0.820463	0.675676	1.013514	0.723938	1.110039
		Cumulative	0.000000	13.947876	53.185328	53.233591	53.281853	53.716216	54.198842	54.681467	55.019305	55.453668	55.839768	56.274131	56.418919	56.853282	57.142857	57.239382	57.432432	57.577220	57.818533	57.963320	58.156371	58.397683	58.590734	58.976834	59.169884	59.411197	59.555985	59.942085	60.231660	60.617761	60.810811	61.052124	61.245174	61.438224	61.776062	61.920849	62.065637	62.355212	62.451737	62.741313
103	FOXP2_MOUSE.H11MO.0.A		1F	0F	8P	7P	6P	5P	4P	3P	2P	1P	0S	1S	2S	3S	4S	5S	6S	7S	8S	9S	10S	11S	12S	13S	14S	15S	16S	17S	18S	19S	20S	21S	22S	23S	24S	25S	26S	27S	28S	29S
		Everted	0.000000	0.000000	0.000000	0.000000	0.000000	0.000000	0.000000	0.000000	0.000000	0.044893	0.067340	0.089787	0.067340	0.246914	0.157127	0.246914	0.157127	0.134680	0.089787	0.112233	0.179574	0.112233	0.067340	0.112233	0.157127	0.202020	0.112233	0.089787	0.134680	0.134680	0.202020	0.246914	0.112233	0.067340	0.112233	0.202020	0.044893	0.134680	0.112233	0.157127
		Inverted	0.000000	0.000000	0.000000	0.000000	0.044893	0.044893	0.022447	0.426487	0.157127	0.202020	0.067340	0.067340	0.134680	0.269360	0.246914	0.202020	0.112233	0.134680	0.089787	0.089787	0.067340	0.224467	0.179574	0.202020	0.022447	0.112233	0.202020	0.179574	0.112233	0.112233	0.112233	0.089787	0.067340	0.179574	0.089787	0.112233	0.134680	0.224467	0.202020	0.246914
		DirectPA	0.000000	0.000000	51.358025	0.000000	0.000000	0.000000	0.381594	0.000000	0.022447	0.044893	0.224467	0.112233	0.134680	0.202020	0.336700	0.314254	0.224467	0.314254	0.179574	0.269360	0.314254	0.202020	0.246914	0.157127	0.202020	0.112233	0.224467	0.112233	0.089787	0.291807	0.157127	0.157127	0.246914	0.112233	0.224467	0.134680	0.157127	0.224467	0.202020	0.202020
		DirectAP	0.000000	1.818182	0.000000	0.022447	0.112233	0.044893	0.291807	0.157127	0.089787	0.291807	0.224467	0.246914	0.157127	0.202020	0.314254	0.112233	0.269360	0.202020	0.112233	0.179574	0.134680	0.179574	0.089787	0.179574	0.112233	0.134680	0.157127	0.202020	0.202020	0.269360	0.202020	0.134680	0.179574	0.202020	0.179574	0.179574	0.044893	0.202020	0.269360	0.291807
		Any	0.000000	2.717209	76.752768	0.033546	0.234821	0.134183	1.039919	0.872191	0.402549	0.838645	0.872191	0.771553	0.738007	1.375377	1.576652	1.308286	1.140557	1.174103	0.704462	0.972828	1.039919	1.039919	0.872191	0.972828	0.738007	0.838645	1.039919	0.872191	0.771553	1.207648	0.972828	0.939282	0.905736	0.838645	0.905736	0.939282	0.570278	1.174103	1.174103	1.341832
		Cumulative	0.000000	2.717209	77.524321	77.524321	77.557866	77.557866	77.759141	78.027508	78.094599	78.262328	78.362965	78.497149	78.597786	78.799061	78.966790	79.100973	79.235156	79.402885	79.537068	79.738343	79.838980	79.939618	80.073801	80.275075	80.442804	80.576988	80.644079	80.744717	80.845354	81.046629	81.247903	81.382087	81.516270	81.717544	81.784636	81.918819	81.985911	82.120094	82.287823	82.455552
104	FOXQ1_MOUSE.H11MO.0.C		0F	11P	10P	9P	8P	7P	6P	5P	4P	3P	2P	1P	0S	1S	2S	3S	4S	5S	6S	7S	8S	9S	10S	11S	12S	13S	14S	15S	16S	17S	18S	19S	20S	21S	22S	23S	24S	25S	26S	27S	28S	29S
		Everted	0.000000	0.000000	0.000000	0.000000	0.000000	0.000000	0.000000	0.089787	0.000000	0.022447	0.022447	0.022447	0.022447	0.157127	0.134680	0.000000	0.067340	0.022447	0.112233	0.067340	0.044893	0.112233	0.089787	0.067340	0.067340	0.134680	0.134680	0.044893	0.112233	0.134680	0.112233	0.022447	0.089787	0.022447	0.112233	0.067340	0.022447	0.022447	0.022447	0.022447	0.022447	0.044893
		Inverted	0.000000	0.000000	0.000000	0.000000	0.000000	0.224467	0.000000	0.044893	0.000000	0.067340	0.067340	0.044893	0.022447	0.022447	0.112233	0.112233	0.134680	0.089787	0.089787	0.044893	0.044893	0.044893	0.044893	0.089787	0.112233	0.000000	0.089787	0.157127	0.089787	0.067340	0.022447	0.089787	0.044893	0.044893	0.157127	0.067340	0.000000	0.067340	0.112233	0.044893	0.112233	0.022447
		DirectPA	0.000000	0.000000	0.000000	22.693603	0.000000	0.000000	0.000000	2.850730	0.000000	0.426487	0.000000	0.897868	0.157127	0.202020	0.089787	0.493827	0.202020	0.269360	0.089787	0.471380	0.067340	0.224467	0.179574	0.314254	0.202020	0.179574	0.246914	0.314254	0.112233	0.112233	0.202020	0.336700	0.089787	0.224467	0.067340	0.202020	0.134680	0.179574	0.179574	0.269360	0.089787	0.134680
		DirectAP	0.000000	0.426487	0.000000	0.000000	0.202020	0.157127	0.157127	0.022447	0.134680	0.224467	0.067340	0.089787	0.134680	0.157127	0.112233	0.134680	0.044893	0.179574	0.112233	0.134680	0.134680	0.067340	0.022447	0.044893	0.112233	0.202020	0.022447	0.089787	0.224467	0.112233	0.112233	0.067340	0.269360	0.112233	0.134680	0.112233	0.067340	0.134680	0.134680	0.134680	0.112233	0.044893
		Any	0.000000	0.875173	0.000000	46.568402	0.414556	0.783049	0.322432	6.172271	0.276370	1.473975	0.322432	2.164901	0.690926	1.105481	0.921234	1.473975	0.921234	1.151543	0.829111	1.473975	0.598802	0.921234	0.690926	1.059420	1.013358	1.059420	1.013358	1.243667	1.105481	0.829111	0.921234	1.059420	1.013358	0.829111	0.967296	0.921234	0.460617	0.829111	0.829111	0.967296	0.690926	0.506679
		Cumulative	0.000000	0.875173	0.875173	46.936895	47.121142	47.581760	47.673883	50.713957	50.852142	51.543068	51.635191	52.187932	52.372179	52.648549	52.970981	53.293413	53.661907	54.214648	54.537080	54.859512	55.089820	55.181944	55.320129	55.688623	55.826808	56.011055	56.379549	56.701981	56.978351	57.162598	57.438968	57.669277	58.037771	58.268079	58.774758	58.959005	59.097190	59.327499	59.695993	59.788116	60.018425	60.110548
105	GABPA_MOUSE.H11MO.0.A		1F	0F	11P	10P	9P	8P	7P	6P	5P	4P	3P	2P	1P	0S	1S	2S	3S	4S	5S	6S	7S	8S	9S	10S	11S	12S	13S	14S	15S	16S	17S	18S	19S	20S	21S	22S	23S	24S	25S	26S	27S	28S	29S
		Everted	0.000000	0.000000	0.000000	0.000000	0.000000	0.000000	0.000000	0.426487	0.089787	0.022447	0.022447	0.022447	0.044893	0.022447	0.000000	0.134680	0.044893	0.112233	0.022447	0.112233	0.112233	0.044893	0.044893	0.044893	0.044893	0.044893	0.022447	0.067340	0.089787	0.044893	0.067340	0.022447	0.089787	0.044893	0.089787	0.067340	0.000000	0.112233	0.022447	0.022447	0.089787	0.022447	0.067340
		Inverted	0.067340	0.000000	0.000000	0.000000	0.000000	0.022447	0.067340	0.000000	0.022447	0.044893	0.022447	0.044893	0.067340	0.067340	0.022447	0.044893	0.067340	0.067340	0.022447	0.044893	0.089787	0.044893	0.067340	0.067340	0.022447	0.067340	0.022447	0.089787	0.067340	0.022447	0.067340	0.022447	0.044893	0.179574	0.022447	0.067340	0.134680	0.067340	0.089787	0.044893	0.022447	0.022447	0.044893
		DirectPA	0.000000	0.000000	0.000000	0.000000	0.000000	0.000000	0.000000	0.000000	0.022447	0.000000	0.112233	0.022447	0.000000	0.067340	0.089787	0.112233	0.067340	0.000000	0.022447	0.112233	0.022447	0.089787	0.157127	0.067340	0.044893	0.044893	0.044893	0.044893	0.134680	0.044893	0.044893	0.022447	0.044893	0.179574	0.134680	0.112233	0.044893	0.112233	0.112233	0.067340	0.089787	0.067340	0.112233
		DirectAP	0.000000	0.000000	0.000000	0.000000	0.000000	0.157127	0.022447	0.022447	0.022447	0.089787	0.067340	0.000000	0.067340	0.044893	0.044893	0.044893	0.022447	0.067340	0.067340	0.022447	0.067340	0.112233	0.000000	0.089787	0.112233	0.067340	0.067340	0.044893	0.044893	0.134680	0.067340	0.044893	0.067340	0.044893	0.044893	0.044893	0.044893	0.022447	0.067340	0.067340	0.000000	0.044893	0.022447
		Any	0.165472	0.000000	0.000000	0.000000	0.000000	0.441258	0.220629	1.103144	0.386100	0.386100	0.551572	0.220629	0.441258	0.496415	0.386100	0.827358	0.496415	0.606729	0.330943	0.717044	0.717044	0.717044	0.661886	0.661886	0.551572	0.551572	0.386100	0.606729	0.827358	0.606729	0.606729	0.275786	0.606729	1.103144	0.717044	0.717044	0.551572	0.772201	0.717044	0.496415	0.496415	0.386100	0.606729
		Cumulative	0.165472	0.165472	0.165472	0.165472	0.165472	0.606729	0.827358	1.930502	2.206288	2.592388	3.143960	3.364589	3.750689	4.191947	4.578047	5.129619	5.626034	6.122449	6.398235	7.004964	7.666851	8.273580	8.825152	9.376724	9.817981	10.204082	10.535025	11.086597	11.693326	12.134584	12.465527	12.686156	13.127413	14.009928	14.671815	15.223387	15.774959	16.381688	16.933260	17.209046	17.650303	17.815775	18.367347
106	GATA1_MOUSE.H11MO.0.A		3F	2F	1F	0F	11P	10P	9P	8P	7P	6P	5P	4P	3P	2P	1P	0S	1S	2S	3S	4S	5S	6S	7S	8S	9S	10S	11S	12S	13S	14S	15S	16S	17S	18S	19S	20S	21S	22S	23S	24S	25S	26S	27S	28S	29S
		Everted	0.000000	0.000000	0.000000	0.000000	0.202020	0.000000	0.089787	0.089787	0.000000	0.067340	0.000000	0.044893	0.044893	0.044893	0.044893	0.089787	0.179574	0.000000	0.044893	0.067340	0.067340	0.022447	0.044893	0.067340	0.067340	0.134680	0.022447	0.179574	0.067340	0.067340	0.112233	0.112233	0.134680	0.067340	0.022447	0.112233	0.134680	0.067340	0.134680	0.134680	0.112233	0.112233	0.044893	0.000000	0.089787
		Inverted	0.000000	0.000000	0.000000	0.493827	0.000000	0.000000	0.000000	0.291807	0.089787	0.089787	0.044893	0.044893	0.067340	0.067340	0.044893	0.067340	0.179574	0.089787	0.089787	0.112233	0.067340	0.089787	0.089787	0.089787	0.067340	0.067340	0.044893	0.044893	0.044893	0.157127	0.067340	0.044893	0.112233	0.089787	0.112233	0.000000	0.022447	0.044893	0.089787	0.089787	0.089787	0.067340	0.067340	0.112233	0.000000
		DirectPA	0.000000	0.000000	0.000000	0.000000	0.000000	0.000000	0.000000	0.000000	0.000000	0.000000	0.000000	0.000000	0.000000	0.000000	0.000000	0.179574	0.089787	0.067340	0.067340	0.022447	0.067340	0.044893	0.067340	0.022447	0.067340	0.022447	0.112233	0.044893	0.089787	0.044893	0.067340	0.000000	0.067340	0.067340	0.112233	0.089787	0.112233	0.134680	0.022447	0.044893	0.067340	0.044893	0.067340	0.000000	0.044893
		DirectAP	0.112233	0.000000	0.202020	0.022447	0.067340	0.202020	0.022447	0.067340	0.000000	0.067340	0.202020	0.134680	0.179574	0.067340	0.089787	0.044893	0.044893	0.089787	0.089787	0.044893	0.067340	0.067340	0.044893	0.112233	0.089787	0.134680	0.134680	0.089787	0.044893	0.044893	0.067340	0.089787	0.089787	0.089787	0.044893	0.022447	0.022447	0.179574	0.067340	0.067340	0.089787	0.067340	0.067340	0.089787	0.089787
		Any	0.259202	0.000000	0.466563	1.192328	0.622084	0.466563	0.259202	1.036807	0.207361	0.518403	0.570244	0.518403	0.673924	0.414723	0.414723	0.881286	1.140487	0.570244	0.622084	0.570244	0.622084	0.518403	0.570244	0.673924	0.673924	0.829445	0.725765	0.829445	0.570244	0.725765	0.725765	0.570244	0.933126	0.725765	0.673924	0.518403	0.673924	0.984966	0.725765	0.777605	0.829445	0.673924	0.570244	0.466563	0.518403
		Cumulative	0.259202	0.259202	0.725765	1.918092	2.540176	3.006739	3.265941	4.199067	4.354588	4.821151	5.391395	5.909798	6.583722	6.946604	7.361327	8.190772	9.227579	9.694142	10.316226	10.679108	11.093831	11.560394	12.026957	12.649041	13.219285	13.737688	14.411612	15.137377	15.552100	16.174184	16.796267	17.262830	17.988595	18.403318	18.869881	19.336444	19.854847	20.632452	21.254536	21.824780	22.343183	22.706065	23.068948	23.431830	23.846553
107	GATA2_MOUSE.H11MO.0.A		0F	10P	9P	8P	7P	6P	5P	4P	3P	2P	1P	0S	1S	2S	3S	4S	5S	6S	7S	8S	9S	10S	11S	12S	13S	14S	15S	16S	17S	18S	19S	20S	21S	22S	23S	24S	25S	26S	27S	28S	29S
		Everted	0.561167	0.000000	0.000000	0.000000	0.000000	0.000000	0.000000	0.000000	0.291807	0.000000	0.134680	0.044893	0.089787	0.134680	0.112233	0.067340	0.202020	0.044893	0.134680	0.112233	0.224467	0.067340	0.044893	0.067340	0.112233	0.089787	0.044893	0.112233	0.067340	0.067340	0.067340	0.134680	0.067340	0.089787	0.112233	0.157127	0.179574	0.089787	0.022447	0.067340	0.067340
		Inverted	0.000000	0.000000	0.000000	0.426487	0.067340	0.112233	0.022447	0.112233	0.112233	0.179574	0.022447	0.112233	0.202020	0.134680	0.089787	0.157127	0.067340	0.089787	0.089787	0.089787	0.022447	0.112233	0.067340	0.022447	0.044893	0.246914	0.089787	0.089787	0.112233	0.202020	0.089787	0.044893	0.089787	0.112233	0.089787	0.112233	0.044893	0.067340	0.022447	0.089787	0.089787
		DirectPA	0.000000	0.000000	0.000000	0.000000	0.000000	0.000000	0.000000	0.000000	0.022447	0.000000	0.044893	0.157127	0.067340	0.067340	0.044893	0.112233	0.067340	0.022447	0.022447	0.022447	0.067340	0.044893	0.112233	0.000000	0.089787	0.134680	0.089787	0.000000	0.067340	0.112233	0.157127	0.067340	0.089787	0.134680	0.044893	0.022447	0.044893	0.000000	0.134680	0.089787	0.067340
		DirectAP	0.000000	0.000000	0.000000	0.000000	0.224467	0.000000	0.224467	0.044893	0.112233	0.157127	0.067340	0.089787	0.067340	0.067340	0.089787	0.067340	0.089787	0.089787	0.134680	0.044893	0.112233	0.134680	0.112233	0.044893	0.067340	0.022447	0.044893	0.044893	0.157127	0.112233	0.089787	0.044893	0.022447	0.067340	0.067340	0.089787	0.134680	0.089787	0.067340	0.022447	0.089787
		Any	1.290656	0.000000	0.000000	0.980898	0.671141	0.258131	0.567888	0.361384	1.239029	0.774393	0.619515	0.929272	0.980898	0.929272	0.774393	0.929272	0.980898	0.567888	0.877646	0.619515	0.980898	0.826020	0.774393	0.309757	0.722767	1.135777	0.619515	0.567888	0.929272	1.135777	0.929272	0.671141	0.619515	0.929272	0.722767	0.877646	0.929272	0.567888	0.567888	0.619515	0.722767
		Cumulative	1.290656	1.290656	1.290656	2.271554	2.942695	3.200826	3.665462	3.923593	5.007744	5.730511	6.350026	7.124419	7.950439	8.724832	9.447599	10.170367	10.893134	11.254517	12.028911	12.596799	13.474445	14.145586	14.816727	15.126484	15.745999	16.726897	17.294786	17.862674	18.585441	19.411461	20.082602	20.495612	20.856995	21.373258	21.992772	22.612287	23.076923	23.231802	23.748064	24.109448	24.728962
108	GATA3_MOUSE.H11MO.0.A		0F	11P	10P	9P	8P	7P	6P	5P	4P	3P	2P	1P	0S	1S	2S	3S	4S	5S	6S	7S	8S	9S	10S	11S	12S	13S	14S	15S	16S	17S	18S	19S	20S	21S	22S	23S	24S	25S	26S	27S	28S	29S
		Everted	0.000000	1.144781	0.000000	0.000000	0.000000	0.000000	0.000000	0.000000	0.000000	0.246914	0.000000	0.246914	0.112233	0.134680	0.134680	0.112233	0.157127	0.246914	0.089787	0.112233	0.134680	0.157127	0.089787	0.067340	0.112233	0.089787	0.112233	0.089787	0.112233	0.044893	0.044893	0.089787	0.112233	0.067340	0.044893	0.067340	0.112233	0.224467	0.089787	0.000000	0.089787	0.044893
		Inverted	0.000000	0.000000	0.246914	0.067340	0.134680	0.067340	0.044893	0.157127	0.112233	0.022447	0.044893	0.291807	0.157127	0.089787	0.157127	0.044893	0.112233	0.089787	0.112233	0.089787	0.089787	0.022447	0.022447	0.067340	0.202020	0.089787	0.112233	0.067340	0.246914	0.089787	0.044893	0.067340	0.112233	0.112233	0.089787	0.000000	0.089787	0.022447	0.089787	0.112233	0.112233	0.134680
		DirectPA	0.000000	0.000000	0.000000	0.000000	0.000000	0.000000	0.000000	0.044893	0.000000	0.067340	0.157127	0.067340	0.112233	0.044893	0.134680	0.089787	0.022447	0.044893	0.067340	0.067340	0.000000	0.112233	0.022447	0.022447	0.067340	0.089787	0.067340	0.089787	0.067340	0.179574	0.044893	0.134680	0.089787	0.067340	0.000000	0.089787	0.022447	0.112233	0.089787	0.089787	0.089787	0.044893
		DirectAP	0.000000	0.000000	0.000000	0.000000	0.000000	0.089787	0.000000	0.224467	0.000000	0.067340	0.112233	0.044893	0.089787	0.022447	0.089787	0.134680	0.089787	0.089787	0.067340	0.089787	0.112233	0.067340	0.112233	0.112233	0.044893	0.067340	0.067340	0.112233	0.044893	0.112233	0.089787	0.112233	0.067340	0.022447	0.112233	0.067340	0.067340	0.179574	0.179574	0.112233	0.022447	0.022447
		Any	0.000000	2.678571	0.577731	0.157563	0.315126	0.367647	0.105042	0.945378	0.262605	0.945378	0.735294	1.523109	1.102941	0.682773	1.155462	0.892857	0.892857	1.102941	0.787815	0.840336	0.787815	0.840336	0.577731	0.630252	0.997899	0.787815	0.840336	0.840336	1.102941	0.997899	0.525210	0.892857	0.892857	0.630252	0.577731	0.525210	0.682773	1.260504	1.050420	0.735294	0.735294	0.577731
		Cumulative	0.000000	2.678571	3.151261	3.308824	3.623950	3.991597	4.096639	4.936975	5.199580	6.039916	6.670168	8.088235	9.033613	9.611345	10.661765	11.502101	12.027311	12.920168	13.602941	14.180672	14.758403	15.493697	15.913866	16.544118	17.279412	17.804622	18.382353	18.960084	19.695378	20.535714	20.903361	21.743697	22.373950	22.846639	23.266807	23.686975	23.949580	24.684874	25.262605	25.787815	26.207983	26.628151
109	GATA4_MOUSE.H11MO.0.A		1F	0F	9P	8P	7P	6P	5P	4P	3P	2P	1P	0S	1S	2S	3S	4S	5S	6S	7S	8S	9S	10S	11S	12S	13S	14S	15S	16S	17S	18S	19S	20S	21S	22S	23S	24S	25S	26S	27S	28S	29S
		Everted	0.000000	0.000000	0.000000	0.000000	0.000000	0.000000	0.000000	0.000000	0.291807	0.000000	0.179574	0.044893	0.179574	0.089787	0.044893	0.112233	0.157127	0.067340	0.134680	0.089787	0.224467	0.067340	0.022447	0.067340	0.134680	0.044893	0.067340	0.134680	0.067340	0.134680	0.044893	0.134680	0.067340	0.044893	0.067340	0.112233	0.179574	0.112233	0.089787	0.067340	0.089787
		Inverted	0.291807	0.000000	0.000000	0.000000	0.224467	0.089787	0.157127	0.044893	0.044893	0.157127	0.134680	0.022447	0.067340	0.246914	0.112233	0.089787	0.112233	0.089787	0.089787	0.134680	0.044893	0.022447	0.089787	0.067340	0.044893	0.067340	0.224467	0.089787	0.112233	0.067340	0.157127	0.067340	0.089787	0.112233	0.089787	0.112233	0.089787	0.000000	0.067340	0.022447	0.067340
		DirectPA	0.000000	0.000000	0.000000	0.000000	0.000000	0.000000	0.000000	0.000000	0.000000	0.022447	0.000000	0.089787	0.179574	0.022447	0.067340	0.022447	0.067340	0.067340	0.044893	0.022447	0.000000	0.067340	0.022447	0.089787	0.022447	0.067340	0.134680	0.044893	0.022447	0.067340	0.044893	0.134680	0.022447	0.134680	0.134680	0.067340	0.000000	0.067340	0.000000	0.134680	0.067340
		DirectAP	0.000000	0.000000	0.000000	0.000000	0.179574	0.000000	0.224467	0.067340	0.089787	0.157127	0.067340	0.089787	0.044893	0.089787	0.134680	0.089787	0.112233	0.067340	0.089787	0.089787	0.112233	0.089787	0.112233	0.089787	0.044893	0.067340	0.067340	0.112233	0.112233	0.112233	0.089787	0.044893	0.044893	0.067340	0.067340	0.067340	0.134680	0.044893	0.067340	0.044893	0.044893
		Any	0.680985	0.000000	0.000000	0.000000	0.942902	0.209534	0.838135	0.261917	0.995285	0.785752	0.890519	0.576218	1.100052	1.047669	0.838135	0.733368	0.995285	0.628601	0.838135	0.785752	0.890519	0.576218	0.576218	0.733368	0.576218	0.576218	1.152436	0.890519	0.733368	0.890519	0.785752	0.890519	0.523834	0.785752	0.838135	0.838135	0.942902	0.523834	0.523834	0.628601	0.628601
		Cumulative	0.680985	0.680985	0.680985	0.680985	1.623887	1.833421	2.619172	2.881090	3.823992	4.557360	5.395495	5.919329	6.757465	7.752750	8.538502	9.167103	9.952855	10.529073	11.052907	11.786276	12.572027	12.991095	13.462546	14.143531	14.614982	15.138816	16.186485	16.919853	17.338921	18.072289	18.700891	19.434259	19.800943	20.220010	20.796228	21.529597	22.158198	22.472499	22.682032	23.153483	23.624935
110	GATA6_MOUSE.H11MO.0.A		1F	0F	9P	8P	7P	6P	5P	4P	3P	2P	1P	0S	1S	2S	3S	4S	5S	6S	7S	8S	9S	10S	11S	12S	13S	14S	15S	16S	17S	18S	19S	20S	21S	22S	23S	24S	25S	26S	27S	28S	29S
		Everted	0.000000	0.000000	0.000000	0.000000	0.000000	0.000000	0.000000	0.000000	0.314254	0.000000	0.157127	0.134680	0.202020	0.134680	0.067340	0.179574	0.179574	0.067340	0.112233	0.112233	0.224467	0.067340	0.022447	0.067340	0.157127	0.044893	0.044893	0.112233	0.067340	0.134680	0.044893	0.089787	0.067340	0.112233	0.202020	0.112233	0.202020	0.112233	0.044893	0.067340	0.134680
		Inverted	0.381594	0.000000	0.000000	0.000000	0.269360	0.112233	0.112233	0.022447	0.067340	0.112233	0.134680	0.022447	0.067340	0.291807	0.089787	0.112233	0.112233	0.044893	0.112233	0.044893	0.044893	0.022447	0.089787	0.067340	0.022447	0.044893	0.179574	0.067340	0.067340	0.089787	0.202020	0.134680	0.044893	0.089787	0.067340	0.112233	0.134680	0.022447	0.044893	0.000000	0.089787
		DirectPA	0.000000	0.000000	0.000000	0.000000	0.000000	0.000000	0.000000	0.000000	0.000000	0.022447	0.000000	0.067340	0.179574	0.044893	0.022447	0.022447	0.089787	0.044893	0.067340	0.044893	0.044893	0.044893	0.000000	0.112233	0.000000	0.089787	0.089787	0.089787	0.044893	0.089787	0.089787	0.134680	0.112233	0.089787	0.112233	0.067340	0.000000	0.044893	0.022447	0.134680	0.067340
		DirectAP	0.000000	0.000000	0.000000	0.000000	0.179574	0.000000	0.224467	0.044893	0.089787	0.179574	0.044893	0.067340	0.067340	0.089787	0.067340	0.044893	0.112233	0.067340	0.134680	0.089787	0.067340	0.112233	0.134680	0.044893	0.089787	0.067340	0.044893	0.089787	0.134680	0.067340	0.067340	0.044893	0.022447	0.044893	0.044893	0.067340	0.157127	0.089787	0.044893	0.022447	0.044893
		Any	0.881286	0.000000	0.000000	0.000000	1.036807	0.259202	0.725765	0.155521	1.088647	0.725765	0.777605	0.673924	1.192328	1.296008	0.570244	0.829445	1.088647	0.466563	0.984966	0.673924	0.881286	0.570244	0.570244	0.673924	0.622084	0.570244	0.829445	0.829445	0.725765	0.881286	0.933126	0.933126	0.570244	0.725765	0.984966	0.829445	1.140487	0.622084	0.362882	0.518403	0.777605
		Cumulative	0.881286	0.881286	0.881286	0.881286	1.918092	2.177294	2.851218	3.006739	3.991706	4.665630	5.443235	6.117159	7.102125	8.346293	8.864697	9.642302	10.523587	10.834629	11.508554	12.182478	12.908243	13.322965	13.789528	14.411612	14.826335	15.292898	16.018663	16.796267	17.262830	17.884914	18.558839	19.284603	19.751166	20.062208	20.580612	21.306376	21.928460	22.239502	22.395023	22.757906	23.328149
111	GCR_MOUSE.H11MO.0.A		1F	0F	11P	10P	9P	8P	7P	6P	5P	4P	3P	2P	1P	0S	1S	2S	3S	4S	5S	6S	7S	8S	9S	10S	11S	12S	13S	14S	15S	16S	17S	18S	19S	20S	21S	22S	23S	24S	25S	26S	27S	28S	29S
		Everted	0.000000	0.000000	0.000000	0.246914	0.000000	0.583614	0.000000	0.291807	0.000000	0.044893	0.022447	0.000000	0.179574	0.022447	0.067340	0.044893	0.089787	0.022447	0.224467	0.089787	0.067340	0.089787	0.089787	0.022447	0.022447	0.044893	0.089787	0.112233	0.067340	0.089787	0.067340	0.022447	0.089787	0.044893	0.067340	0.112233	0.044893	0.112233	0.067340	0.022447	0.067340	0.089787	0.089787
		Inverted	0.000000	0.000000	0.000000	0.336700	0.000000	0.134680	0.000000	0.000000	0.067340	0.000000	0.089787	0.044893	0.202020	0.044893	0.067340	0.089787	0.044893	0.044893	0.000000	0.112233	0.246914	0.067340	0.134680	0.089787	0.089787	0.089787	0.067340	0.067340	0.022447	0.157127	0.022447	0.044893	0.044893	0.134680	0.089787	0.134680	0.067340	0.067340	0.089787	0.089787	0.067340	0.067340	0.044893
		DirectPA	0.000000	0.000000	0.000000	0.000000	0.022447	0.000000	0.000000	0.202020	0.000000	0.067340	0.022447	0.000000	0.067340	0.067340	0.089787	0.022447	0.044893	0.000000	0.067340	0.044893	0.134680	0.089787	0.022447	0.067340	0.044893	0.089787	0.112233	0.089787	0.000000	0.022447	0.067340	0.202020	0.022447	0.157127	0.067340	0.089787	0.112233	0.157127	0.044893	0.000000	0.134680	0.157127	0.044893
		DirectAP	0.000000	0.000000	0.000000	0.404040	0.000000	0.157127	0.000000	0.000000	0.089787	0.000000	0.157127	0.089787	0.112233	0.089787	0.134680	0.067340	0.067340	0.089787	0.134680	0.044893	0.089787	0.067340	0.089787	0.112233	0.067340	0.067340	0.022447	0.022447	0.067340	0.044893	0.089787	0.022447	0.134680	0.067340	0.112233	0.022447	0.157127	0.044893	0.157127	0.067340	0.112233	0.089787	0.067340
		Any	0.000000	0.000000	0.000000	2.388889	0.055556	2.166667	0.000000	1.222222	0.388889	0.277778	0.722222	0.333333	1.388889	0.555556	0.888889	0.555556	0.611111	0.388889	1.055556	0.722222	1.333333	0.777778	0.833333	0.722222	0.555556	0.722222	0.722222	0.722222	0.388889	0.777778	0.611111	0.722222	0.722222	1.000000	0.833333	0.888889	0.944444	0.944444	0.888889	0.444444	0.944444	1.000000	0.611111
		Cumulative	0.000000	0.000000	0.000000	2.388889	2.444444	4.222222	4.222222	5.333333	5.666667	5.944444	6.611111	6.888889	8.166667	8.666667	9.500000	10.000000	10.555556	10.944444	11.777778	12.277778	13.444444	14.111111	14.833333	15.222222	15.722222	16.166667	16.611111	17.166667	17.555556	18.222222	18.611111	19.055556	19.611111	20.388889	21.055556	21.722222	22.388889	22.944444	23.444444	23.722222	24.333333	24.944444	25.388889
112	GFI1_MOUSE.H11MO.0.C		1F	0F	9P	8P	7P	6P	5P	4P	3P	2P	1P	0S	1S	2S	3S	4S	5S	6S	7S	8S	9S	10S	11S	12S	13S	14S	15S	16S	17S	18S	19S	20S	21S	22S	23S	24S	25S	26S	27S	28S	29S
		Everted	0.000000	0.000000	0.000000	0.000000	0.000000	0.000000	0.022447	0.000000	0.359147	0.000000	0.089787	0.067340	0.134680	0.112233	0.067340	0.112233	0.067340	0.112233	0.022447	0.089787	0.022447	0.089787	0.022447	0.067340	0.022447	0.022447	0.067340	0.044893	0.089787	0.044893	0.022447	0.022447	0.067340	0.067340	0.112233	0.044893	0.022447	0.044893	0.044893	0.067340	0.022447
		Inverted	0.000000	0.000000	0.000000	0.000000	0.000000	0.000000	0.000000	0.067340	0.044893	0.044893	0.112233	0.089787	0.067340	0.112233	0.022447	0.089787	0.044893	0.067340	0.202020	0.067340	0.067340	0.067340	0.022447	0.067340	0.157127	0.044893	0.000000	0.112233	0.089787	0.067340	0.112233	0.022447	0.000000	0.089787	0.067340	0.089787	0.089787	0.044893	0.089787	0.022447	0.067340
		DirectPA	0.000000	0.000000	0.000000	0.000000	0.000000	0.000000	0.000000	0.000000	0.000000	0.089787	0.089787	0.134680	0.000000	0.067340	0.112233	0.067340	0.022447	0.112233	0.202020	0.067340	0.044893	0.022447	0.089787	0.044893	0.112233	0.089787	0.112233	0.112233	0.112233	0.089787	0.067340	0.112233	0.112233	0.067340	0.067340	0.157127	0.089787	0.044893	0.067340	0.022447	0.134680
		DirectAP	0.000000	0.000000	0.000000	0.000000	0.561167	0.000000	0.179574	0.000000	0.022447	0.134680	0.044893	0.089787	0.089787	0.112233	0.134680	0.157127	0.089787	0.022447	0.044893	0.067340	0.134680	0.067340	0.089787	0.044893	0.067340	0.022447	0.044893	0.089787	0.089787	0.067340	0.112233	0.000000	0.112233	0.044893	0.044893	0.089787	0.044893	0.067340	0.089787	0.044893	0.044893
		Any	0.000000	0.000000	0.000000	0.000000	1.369113	0.000000	0.492881	0.164294	1.040526	0.657174	0.821468	0.930997	0.711939	0.985761	0.821468	0.985761	0.547645	0.766703	1.150055	0.711939	0.657174	0.602410	0.547645	0.547645	0.876232	0.438116	0.547645	0.876232	0.930997	0.657174	0.766703	0.383352	0.711939	0.657174	0.711939	0.930997	0.602410	0.492881	0.711939	0.383352	0.657174
		Cumulative	0.000000	0.000000	0.000000	0.000000	1.369113	1.369113	1.807229	1.971522	2.957284	3.614458	4.381161	5.202629	5.914567	6.845564	7.612267	8.488499	8.981380	9.638554	10.624315	11.226725	11.719606	12.048193	12.541073	12.979189	13.691128	14.019715	14.512596	15.224535	15.991238	16.484118	16.976999	17.305586	17.907996	18.455641	18.838992	19.715225	20.262870	20.591457	21.139102	21.358160	21.741512
113	GFI1B_MOUSE.H11MO.0.A		1F	0F	9P	8P	7P	6P	5P	4P	3P	2P	1P	0S	1S	2S	3S	4S	5S	6S	7S	8S	9S	10S	11S	12S	13S	14S	15S	16S	17S	18S	19S	20S	21S	22S	23S	24S	25S	26S	27S	28S	29S
		Everted	0.000000	0.000000	0.000000	0.000000	0.000000	0.000000	0.022447	0.000000	0.224467	0.000000	0.044893	0.157127	0.089787	0.112233	0.112233	0.044893	0.022447	0.067340	0.089787	0.112233	0.157127	0.089787	0.044893	0.112233	0.067340	0.067340	0.089787	0.112233	0.067340	0.112233	0.089787	0.022447	0.044893	0.044893	0.067340	0.067340	0.000000	0.089787	0.044893	0.022447	0.044893
		Inverted	0.000000	0.000000	0.000000	0.000000	0.000000	0.000000	0.112233	0.067340	0.022447	0.067340	0.044893	0.067340	0.112233	0.089787	0.067340	0.089787	0.134680	0.044893	0.157127	0.044893	0.134680	0.067340	0.044893	0.067340	0.067340	0.089787	0.000000	0.134680	0.067340	0.067340	0.067340	0.022447	0.022447	0.157127	0.089787	0.112233	0.067340	0.067340	0.089787	0.044893	0.067340
		DirectPA	0.000000	0.000000	0.000000	0.000000	0.000000	0.000000	0.000000	0.000000	0.202020	0.157127	0.202020	0.134680	0.067340	0.067340	0.134680	0.022447	0.089787	0.134680	0.112233	0.089787	0.089787	0.044893	0.067340	0.067340	0.067340	0.089787	0.089787	0.157127	0.089787	0.044893	0.134680	0.044893	0.067340	0.044893	0.067340	0.067340	0.089787	0.067340	0.044893	0.067340	0.179574
		DirectAP	0.000000	0.000000	0.000000	0.000000	0.763187	0.000000	0.269360	0.022447	0.044893	0.202020	0.067340	0.112233	0.044893	0.067340	0.134680	0.089787	0.202020	0.044893	0.022447	0.067340	0.112233	0.089787	0.089787	0.067340	0.112233	0.089787	0.044893	0.179574	0.089787	0.067340	0.112233	0.134680	0.112233	0.044893	0.067340	0.067340	0.044893	0.089787	0.067340	0.044893	0.067340
		Any	0.000000	0.000000	0.000000	0.000000	1.713710	0.000000	0.907258	0.201613	1.108871	0.957661	0.806452	1.058468	0.705645	0.756048	1.008065	0.554435	1.008065	0.655242	0.856855	0.705645	1.108871	0.655242	0.554435	0.604839	0.705645	0.756048	0.504032	1.310484	0.705645	0.655242	0.907258	0.504032	0.554435	0.655242	0.604839	0.705645	0.453629	0.705645	0.554435	0.403226	0.806452
		Cumulative	0.000000	0.000000	0.000000	0.000000	1.713710	1.713710	2.570565	2.772177	3.780242	4.637097	5.393145	6.350806	7.056452	7.812500	8.618952	9.072581	9.979839	10.534274	11.239919	11.895161	12.752016	13.306452	13.659274	14.213710	14.717742	15.272177	15.574597	16.532258	16.985887	17.439516	18.044355	18.497984	19.002016	19.405242	19.858871	20.413306	20.816532	21.169355	21.572581	21.875000	22.429435
114	GLI1_MOUSE.H11MO.0.C		0F	11P	10P	9P	8P	7P	6P	5P	4P	3P	2P	1P	0S	1S	2S	3S	4S	5S	6S	7S	8S	9S	10S	11S	12S	13S	14S	15S	16S	17S	18S	19S	20S	21S	22S	23S	24S	25S	26S	27S	28S	29S
		Everted	0.000000	0.000000	0.000000	0.000000	0.000000	0.000000	0.000000	0.000000	0.000000	0.000000	0.000000	0.067340	0.044893	0.044893	0.067340	0.112233	0.067340	0.044893	0.022447	0.089787	0.044893	0.000000	0.044893	0.112233	0.022447	0.067340	0.089787	0.067340	0.067340	0.044893	0.022447	0.044893	0.067340	0.089787	0.044893	0.067340	0.022447	0.067340	0.157127	0.134680	0.089787	0.044893
		Inverted	0.000000	0.000000	0.000000	0.000000	0.000000	0.000000	0.000000	0.022447	0.000000	0.067340	0.044893	0.044893	0.134680	0.044893	0.067340	0.067340	0.112233	0.044893	0.112233	0.000000	0.067340	0.067340	0.044893	0.089787	0.067340	0.044893	0.044893	0.044893	0.089787	0.044893	0.089787	0.067340	0.022447	0.022447	0.067340	0.044893	0.044893	0.112233	0.000000	0.067340	0.000000	0.067340
		DirectPA	0.000000	0.000000	0.089787	0.000000	0.269360	0.000000	0.000000	0.000000	0.000000	0.112233	0.022447	0.112233	0.112233	0.044893	0.112233	0.022447	0.022447	0.112233	0.022447	0.044893	0.044893	0.000000	0.089787	0.000000	0.044893	0.089787	0.134680	0.022447	0.067340	0.112233	0.067340	0.067340	0.022447	0.157127	0.044893	0.044893	0.067340	0.067340	0.067340	0.022447	0.044893	0.089787
		DirectAP	0.000000	0.000000	0.000000	0.000000	0.000000	0.044893	0.022447	0.157127	0.000000	0.067340	0.112233	0.044893	0.022447	0.134680	0.112233	0.112233	0.022447	0.022447	0.000000	0.089787	0.067340	0.089787	0.089787	0.044893	0.089787	0.044893	0.044893	0.089787	0.022447	0.224467	0.067340	0.067340	0.089787	0.134680	0.179574	0.067340	0.112233	0.067340	0.067340	0.067340	0.044893	0.022447
		Any	0.000000	0.000000	0.221361	0.000000	0.664084	0.110681	0.055340	0.442723	0.000000	0.608744	0.442723	0.664084	0.774765	0.664084	0.885445	0.774765	0.553403	0.553403	0.387382	0.553403	0.553403	0.387382	0.608744	0.608744	0.553403	0.608744	0.774765	0.553403	0.608744	1.051467	0.553403	0.608744	0.498063	0.996126	0.830105	0.553403	0.608744	0.774765	0.719424	0.719424	0.442723	0.553403
		Cumulative	0.000000	0.000000	0.221361	0.221361	0.885445	0.996126	1.051467	1.494189	1.494189	1.992252	2.434975	3.043719	3.597122	4.261206	5.035971	5.810736	6.364139	6.917543	7.249585	7.636967	8.024350	8.411732	8.909795	9.407858	9.961262	10.514665	11.012728	11.400111	12.008854	12.949640	13.447703	14.001107	14.277809	15.107914	15.661317	15.993359	16.380742	16.934145	17.598229	18.040952	18.372994	18.815717
115	GRHL2_MOUSE.H11MO.0.A		0F	11P	10P	9P	8P	7P	6P	5P	4P	3P	2P	1P	0S	1S	2S	3S	4S	5S	6S	7S	8S	9S	10S	11S	12S	13S	14S	15S	16S	17S	18S	19S	20S	21S	22S	23S	24S	25S	26S	27S	28S	29S
		Everted	0.000000	0.000000	0.000000	0.000000	0.000000	0.000000	0.000000	0.000000	1.369248	0.000000	0.000000	0.067340	0.044893	0.112233	0.022447	0.022447	0.067340	0.067340	0.089787	0.089787	0.067340	0.044893	0.044893	0.089787	0.067340	0.089787	0.067340	0.112233	0.134680	0.246914	0.022447	0.089787	0.134680	0.044893	0.022447	0.044893	0.089787	0.134680	0.089787	0.089787	0.067340	0.089787
		Inverted	0.000000	0.000000	0.000000	0.000000	0.000000	0.157127	0.000000	0.022447	0.044893	0.000000	0.134680	0.224467	0.089787	0.067340	0.067340	0.022447	0.044893	0.202020	0.157127	0.134680	0.157127	0.067340	0.022447	0.067340	0.134680	0.067340	0.044893	0.089787	0.134680	0.067340	0.044893	0.134680	0.089787	0.067340	0.044893	0.089787	0.157127	0.044893	0.179574	0.044893	0.089787	0.067340
		DirectPA	0.000000	0.000000	0.000000	0.000000	1.840629	0.000000	0.000000	0.022447	0.246914	0.246914	0.022447	0.022447	0.202020	0.089787	0.157127	0.179574	0.089787	0.044893	0.067340	0.089787	0.089787	0.044893	0.112233	0.089787	0.112233	0.067340	0.202020	0.089787	0.089787	0.022447	0.112233	0.044893	0.022447	0.044893	0.112233	0.112233	0.112233	0.112233	0.000000	0.044893	0.089787	0.089787
		DirectAP	0.000000	0.000000	0.000000	0.000000	0.000000	0.022447	0.000000	0.000000	0.089787	0.246914	0.134680	0.112233	0.089787	0.089787	0.112233	0.134680	0.089787	0.089787	0.112233	0.044893	0.089787	0.112233	0.022447	0.112233	0.224467	0.089787	0.089787	0.044893	0.089787	0.112233	0.044893	0.112233	0.089787	0.134680	0.134680	0.067340	0.089787	0.067340	0.112233	0.157127	0.000000	0.044893
		Any	0.000000	0.000000	0.000000	0.000000	3.996101	0.389864	0.000000	0.097466	3.752437	1.072125	0.633528	0.925926	0.925926	0.779727	0.779727	0.779727	0.633528	0.877193	0.877193	0.779727	0.877193	0.584795	0.438596	0.779727	1.169591	0.682261	0.877193	0.730994	0.974659	0.974659	0.487329	0.828460	0.730994	0.633528	0.682261	0.633528	0.974659	0.779727	0.828460	0.682261	0.536062	0.633528
		Cumulative	0.000000	0.000000	0.000000	0.000000	3.996101	4.385965	4.385965	4.483431	7.456140	8.235867	8.820663	9.600390	10.428850	10.964912	11.647173	12.231969	12.768031	13.352827	14.035088	14.571150	15.204678	15.594542	15.984405	16.617934	17.300195	17.738791	18.421053	18.908382	19.688109	20.175439	20.565302	21.198830	21.539961	21.881092	22.368421	22.855750	23.489279	23.976608	24.610136	25.146199	25.438596	25.828460
116	HAND1_MOUSE.H11MO.0.C		2F	1F	0F	11P	10P	9P	8P	7P	6P	5P	4P	3P	2P	1P	0S	1S	2S	3S	4S	5S	6S	7S	8S	9S	10S	11S	12S	13S	14S	15S	16S	17S	18S	19S	20S	21S	22S	23S	24S	25S	26S	27S	28S	29S
		Everted	0.000000	0.022447	0.000000	0.000000	0.000000	0.000000	0.000000	0.000000	0.000000	0.000000	0.022447	0.044893	0.022447	0.044893	0.089787	0.112233	0.044893	0.089787	0.022447	0.022447	0.089787	0.022447	0.044893	0.157127	0.112233	0.067340	0.112233	0.089787	0.067340	0.089787	0.089787	0.067340	0.067340	0.067340	0.044893	0.089787	0.134680	0.044893	0.134680	0.089787	0.089787	0.067340	0.044893	0.044893
		Inverted	0.000000	0.000000	0.000000	0.000000	0.000000	0.718294	0.000000	0.044893	0.000000	0.112233	0.044893	0.112233	0.157127	0.134680	0.179574	0.044893	0.089787	0.067340	0.022447	0.089787	0.044893	0.044893	0.134680	0.112233	0.202020	0.112233	0.089787	0.089787	0.112233	0.067340	0.089787	0.067340	0.157127	0.044893	0.067340	0.202020	0.134680	0.089787	0.044893	0.202020	0.089787	0.112233	0.022447	0.157127
		DirectPA	0.000000	0.000000	1.077441	0.000000	0.179574	0.134680	0.089787	0.112233	0.022447	0.493827	0.000000	0.044893	0.022447	0.202020	0.157127	0.179574	0.089787	0.000000	0.044893	0.134680	0.044893	0.112233	0.112233	0.179574	0.089787	0.112233	0.112233	0.112233	0.022447	0.067340	0.112233	0.022447	0.022447	0.067340	0.044893	0.157127	0.134680	0.134680	0.179574	0.067340	0.089787	0.067340	0.202020	0.000000
		DirectAP	0.000000	0.157127	0.000000	0.000000	0.000000	0.000000	0.291807	0.000000	0.022447	0.067340	0.112233	0.134680	0.067340	0.134680	0.134680	0.112233	0.112233	0.067340	0.134680	0.089787	0.022447	0.089787	0.022447	0.067340	0.067340	0.044893	0.134680	0.067340	0.089787	0.112233	0.134680	0.179574	0.044893	0.067340	0.157127	0.112233	0.246914	0.112233	0.157127	0.022447	0.089787	0.112233	0.134680	0.044893
		Any	0.000000	0.388350	2.330097	0.000000	0.388350	1.844660	0.825243	0.339806	0.097087	1.456311	0.388350	0.728155	0.582524	1.116505	1.165049	0.970874	0.728155	0.485437	0.485437	0.728155	0.436893	0.582524	0.679612	1.116505	1.019417	0.728155	0.970874	0.776699	0.631068	0.728155	0.873786	0.679612	0.631068	0.533981	0.679612	1.213592	1.407767	0.825243	1.116505	0.825243	0.776699	0.776699	0.873786	0.533981
		Cumulative	0.000000	0.388350	2.718447	2.718447	3.106796	4.757282	5.582524	5.873786	5.970874	7.281553	7.669903	8.398058	8.932039	9.902913	10.873786	11.456311	12.038835	12.427184	12.815534	13.349515	13.737864	14.174757	14.708738	15.776699	16.601942	17.184466	18.058252	18.592233	19.126214	19.611650	20.291262	20.776699	21.262136	21.650485	22.233010	23.300971	24.271845	24.854369	25.388350	25.970874	26.601942	27.233010	27.766990	28.058252
117	HEN1_MOUSE.H11MO.0.C		4F	3F	2F	1F	0F	11P	10P	9P	8P	7P	6P	5P	4P	3P	2P	1P	0S	1S	2S	3S	4S	5S	6S	7S	8S	9S	10S	11S	12S	13S	14S	15S	16S	17S	18S	19S	20S	21S	22S	23S	24S	25S	26S	27S	28S	29S
		Everted	0.000000	0.000000	0.000000	0.000000	0.000000	0.000000	0.000000	0.583614	0.022447	0.022447	0.022447	0.000000	0.044893	0.044893	0.089787	0.112233	0.022447	0.044893	0.000000	0.089787	0.067340	0.246914	0.202020	0.044893	0.067340	0.067340	0.134680	0.089787	0.044893	0.067340	0.089787	0.089787	0.067340	0.112233	0.089787	0.134680	0.134680	0.067340	0.112233	0.044893	0.044893	0.157127	0.067340	0.134680	0.112233	0.112233
		Inverted	0.000000	0.000000	0.000000	0.000000	0.000000	0.516274	0.000000	0.000000	0.000000	0.022447	0.067340	0.067340	0.089787	0.089787	0.089787	0.112233	0.067340	0.112233	0.022447	0.089787	0.112233	0.089787	0.067340	0.089787	0.022447	0.089787	0.112233	0.067340	0.044893	0.044893	0.067340	0.112233	0.179574	0.179574	0.089787	0.089787	0.044893	0.067340	0.089787	0.044893	0.067340	0.089787	0.224467	0.067340	0.089787	0.044893
		DirectPA	0.000000	0.000000	0.000000	0.000000	0.000000	0.000000	0.000000	0.718294	0.022447	0.112233	0.089787	0.089787	0.022447	0.112233	0.134680	0.112233	0.067340	0.044893	0.089787	0.089787	0.067340	0.089787	0.089787	0.112233	0.112233	0.157127	0.044893	0.112233	0.089787	0.067340	0.134680	0.134680	0.067340	0.044893	0.089787	0.067340	0.157127	0.044893	0.044893	0.089787	0.044893	0.067340	0.022447	0.067340	0.134680	0.067340
		DirectAP	0.000000	0.000000	0.000000	0.000000	0.000000	0.224467	0.022447	0.000000	0.044893	0.000000	0.022447	0.044893	0.089787	0.067340	0.044893	0.112233	0.044893	0.022447	0.112233	0.044893	0.044893	0.067340	0.067340	0.089787	0.044893	0.022447	0.134680	0.089787	0.179574	0.112233	0.022447	0.022447	0.112233	0.044893	0.044893	0.112233	0.089787	0.022447	0.044893	0.089787	0.067340	0.044893	0.000000	0.112233	0.134680	0.044893
		Any	0.000000	0.000000	0.000000	0.000000	0.000000	1.579521	0.054466	2.723312	0.217865	0.326797	0.490196	0.435730	0.490196	0.708061	0.816993	0.980392	0.490196	0.544662	0.544662	0.762527	0.599129	1.034858	0.925926	0.816993	0.599129	0.816993	0.925926	0.816993	0.816993	0.653595	0.708061	0.871460	0.980392	0.925926	0.762527	0.925926	0.980392	0.490196	0.653595	0.653595	0.544662	0.816993	0.762527	0.816993	1.034858	0.653595
		Cumulative	0.000000	0.000000	0.000000	0.000000	0.000000	1.579521	1.633987	3.976035	4.193900	4.520697	4.956427	5.337691	5.827887	6.372549	7.080610	8.061002	8.496732	8.986928	9.368192	10.076253	10.566449	11.546841	12.254902	12.854031	13.344227	13.943355	14.760349	15.359477	15.795207	16.339869	16.993464	17.701525	18.464052	19.172113	19.716776	20.588235	21.405229	21.786492	22.167756	22.712418	23.148148	23.583878	24.019608	24.618736	25.272331	25.762527
118	HIC1_MOUSE.H11MO.0.C		1F	0F	8P	7P	6P	5P	4P	3P	2P	1P	0S	1S	2S	3S	4S	5S	6S	7S	8S	9S	10S	11S	12S	13S	14S	15S	16S	17S	18S	19S	20S	21S	22S	23S	24S	25S	26S	27S	28S	29S
		Everted	0.000000	0.000000	0.000000	0.000000	0.000000	0.000000	0.000000	0.000000	0.000000	0.022447	0.112233	0.067340	0.089787	0.112233	0.179574	0.067340	0.112233	0.022447	0.022447	0.112233	0.112233	0.179574	0.067340	0.044893	0.134680	0.044893	0.067340	0.067340	0.044893	0.134680	0.089787	0.112233	0.179574	0.067340	0.157127	0.067340	0.067340	0.000000	0.089787	0.089787
		Inverted	0.000000	0.000000	0.000000	0.000000	0.000000	0.000000	0.000000	0.314254	0.067340	0.044893	0.112233	0.022447	0.067340	0.134680	0.112233	0.112233	0.044893	0.112233	0.089787	0.089787	0.179574	0.067340	0.134680	0.112233	0.112233	0.044893	0.089787	0.067340	0.067340	0.089787	0.134680	0.067340	0.044893	0.134680	0.224467	0.044893	0.089787	0.022447	0.044893	0.179574
		DirectPA	0.000000	2.783389	0.516274	0.000000	0.000000	0.000000	0.000000	0.000000	0.000000	0.089787	0.246914	0.067340	0.022447	0.089787	0.067340	0.044893	0.067340	0.134680	0.044893	0.067340	0.067340	0.067340	0.134680	0.112233	0.157127	0.202020	0.112233	0.246914	0.112233	0.134680	0.067340	0.179574	0.089787	0.089787	0.112233	0.134680	0.089787	0.022447	0.157127	0.134680
		DirectAP	0.000000	0.000000	0.000000	0.157127	0.022447	0.022447	0.022447	0.089787	0.179574	0.067340	0.134680	0.269360	0.112233	0.022447	0.179574	0.089787	0.246914	0.134680	0.022447	0.089787	0.112233	0.112233	0.089787	0.044893	0.157127	0.134680	0.134680	0.112233	0.067340	0.112233	0.134680	0.089787	0.112233	0.067340	0.112233	0.112233	0.157127	0.157127	0.112233	0.067340
		Any	0.000000	6.096362	1.130777	0.344149	0.049164	0.049164	0.049164	0.884956	0.540806	0.491642	1.327434	0.934120	0.639135	0.786627	1.179941	0.688299	1.032448	0.884956	0.393314	0.786627	1.032448	0.934120	0.934120	0.688299	1.229105	0.934120	0.884956	1.032448	0.639135	1.032448	0.934120	0.983284	0.934120	0.786627	1.327434	0.786627	0.884956	0.442478	0.884956	1.032448
		Cumulative	0.000000	6.096362	7.177974	7.522124	7.571288	7.620452	7.669617	8.554572	9.095379	9.537856	10.668633	11.356932	11.897738	12.635202	13.618486	14.257620	14.945919	15.781711	15.978368	16.715831	17.404130	18.141593	18.879056	19.370698	20.353982	20.993117	21.533923	22.271386	22.763029	23.500492	24.041298	24.827925	25.467060	26.057030	26.794494	27.286136	27.925270	28.367748	28.957719	29.695182
119	HIF1A_MOUSE.H11MO.0.C		2F	1F	0F	7P	6P	5P	4P	3P	2P	1P	0S	1S	2S	3S	4S	5S	6S	7S	8S	9S	10S	11S	12S	13S	14S	15S	16S	17S	18S	19S	20S	21S	22S	23S	24S	25S	26S	27S	28S	29S
		Everted	0.000000	0.000000	0.000000	0.000000	0.000000	0.000000	0.000000	0.044893	0.022447	0.044893	0.044893	0.089787	0.067340	0.067340	0.044893	0.157127	0.044893	0.044893	0.089787	0.044893	0.067340	0.112233	0.022447	0.022447	0.134680	0.112233	0.022447	0.134680	0.089787	0.089787	0.112233	0.089787	0.089787	0.134680	0.089787	0.089787	0.134680	0.067340	0.089787	0.067340
		Inverted	0.000000	0.000000	0.000000	0.179574	0.000000	0.044893	0.000000	0.044893	0.089787	0.157127	0.044893	0.067340	0.089787	0.000000	0.067340	0.044893	0.022447	0.224467	0.067340	0.089787	0.112233	0.022447	0.112233	0.044893	0.000000	0.044893	0.044893	0.067340	0.044893	0.044893	0.067340	0.022447	0.112233	0.112233	0.067340	0.000000	0.022447	0.044893	0.067340	0.044893
		DirectPA	0.000000	0.000000	0.000000	0.000000	0.000000	0.000000	0.000000	0.269360	0.000000	0.067340	0.112233	0.089787	0.112233	0.044893	0.067340	0.022447	0.089787	0.022447	0.112233	0.089787	0.022447	0.089787	0.044893	0.134680	0.044893	0.089787	0.067340	0.044893	0.044893	0.112233	0.134680	0.067340	0.112233	0.067340	0.044893	0.067340	0.089787	0.067340	0.112233	0.044893
		DirectAP	0.000000	0.000000	0.000000	0.000000	0.000000	0.044893	0.044893	0.067340	0.112233	0.089787	0.112233	0.067340	0.089787	0.112233	0.067340	0.089787	0.089787	0.089787	0.134680	0.089787	0.022447	0.067340	0.112233	0.022447	0.089787	0.022447	0.112233	0.157127	0.044893	0.000000	0.179574	0.022447	0.202020	0.044893	0.134680	0.067340	0.089787	0.112233	0.157127	0.044893
		Any	0.000000	0.000000	0.000000	0.436205	0.000000	0.218103	0.109051	1.035987	0.545256	0.872410	0.763359	0.763359	0.817884	0.545256	0.599782	0.763359	0.599782	0.926936	0.981461	0.763359	0.545256	0.708833	0.654308	0.545256	0.654308	0.654308	0.599782	0.981461	0.545256	0.599782	1.199564	0.490731	1.199564	0.872410	0.763359	0.545256	0.817884	0.708833	1.035987	0.490731
		Cumulative	0.000000	0.000000	0.000000	0.436205	0.436205	0.654308	0.763359	1.799346	2.344602	3.217012	3.980371	4.689204	5.452563	5.997819	6.488550	7.197383	7.797165	8.615049	9.269357	9.978190	10.468920	11.123228	11.668484	12.104689	12.704471	13.304253	13.685932	14.558342	14.940022	15.376227	16.194111	16.466739	17.448201	17.938931	18.593239	18.974918	19.738277	20.283533	20.937841	21.319520
120	HINFP_MOUSE.H11MO.0.C		2F	1F	0F	11P	10P	9P	8P	7P	6P	5P	4P	3P	2P	1P	0S	1S	2S	3S	4S	5S	6S	7S	8S	9S	10S	11S	12S	13S	14S	15S	16S	17S	18S	19S	20S	21S	22S	23S	24S	25S	26S	27S	28S	29S
		Everted	0.000000	0.000000	0.000000	0.000000	0.000000	0.000000	0.336700	0.157127	0.179574	0.089787	0.089787	0.000000	0.067340	0.067340	0.044893	0.134680	0.044893	0.179574	0.022447	0.067340	0.044893	0.067340	0.044893	0.067340	0.112233	0.067340	0.179574	0.067340	0.044893	0.134680	0.044893	0.134680	0.089787	0.089787	0.067340	0.067340	0.067340	0.112233	0.157127	0.112233	0.134680	0.067340	0.067340	0.022447
		Inverted	0.000000	0.000000	0.000000	0.000000	0.000000	0.000000	0.000000	0.000000	0.000000	0.157127	0.044893	0.022447	0.044893	0.067340	0.134680	0.089787	0.044893	0.044893	0.179574	0.134680	0.044893	0.044893	0.022447	0.044893	0.112233	0.089787	0.022447	0.089787	0.022447	0.067340	0.067340	0.112233	0.089787	0.089787	0.044893	0.067340	0.179574	0.157127	0.067340	0.134680	0.067340	0.157127	0.157127	0.067340
		DirectPA	0.000000	0.000000	0.000000	0.000000	0.000000	0.000000	0.000000	0.000000	0.000000	0.000000	0.000000	0.202020	0.202020	0.000000	0.089787	0.089787	0.179574	0.179574	0.067340	0.044893	0.157127	0.112233	0.044893	0.067340	0.112233	0.022447	0.044893	0.044893	0.022447	0.000000	0.044893	0.067340	0.022447	0.179574	0.044893	0.112233	0.044893	0.022447	0.112233	0.044893	0.089787	0.067340	0.112233	0.044893
		DirectAP	0.000000	0.000000	0.000000	0.000000	0.044893	0.067340	0.067340	0.089787	0.089787	0.022447	0.000000	0.044893	0.022447	0.044893	0.089787	0.134680	0.067340	0.089787	0.044893	0.112233	0.044893	0.067340	0.044893	0.089787	0.067340	0.157127	0.202020	0.022447	0.044893	0.089787	0.044893	0.112233	0.089787	0.067340	0.112233	0.022447	0.022447	0.044893	0.022447	0.089787	0.044893	0.044893	0.044893	0.022447
		Any	0.000000	0.000000	0.000000	0.000000	0.110497	0.165746	0.994475	0.607735	0.662983	0.662983	0.331492	0.662983	0.828729	0.441989	0.883978	1.104972	0.828729	1.215470	0.773481	0.883978	0.718232	0.718232	0.386740	0.662983	0.939227	0.828729	1.104972	0.552486	0.331492	0.718232	0.497238	1.049724	0.718232	1.049724	0.662983	0.662983	0.773481	0.828729	0.883978	0.939227	0.828729	0.828729	0.939227	0.386740
		Cumulative	0.000000	0.000000	0.000000	0.000000	0.110497	0.276243	1.270718	1.878453	2.486188	3.149171	3.480663	4.143646	4.917127	5.303867	6.077348	7.016575	7.679558	8.784530	9.502762	10.110497	10.718232	11.215470	11.602210	12.154696	13.093923	13.701657	14.530387	14.972376	15.193370	15.690608	15.966851	16.850829	17.458564	18.232044	18.839779	19.337017	19.944751	20.607735	21.325967	22.099448	22.872928	23.370166	24.088398	24.419890
121	HLF_MOUSE.H11MO.0.C		0F	10P	9P	8P	7P	6P	5P	4P	3P	2P	1P	0S	1S	2S	3S	4S	5S	6S	7S	8S	9S	10S	11S	12S	13S	14S	15S	16S	17S	18S	19S	20S	21S	22S	23S	24S	25S	26S	27S	28S	29S
		Everted	0.000000	0.000000	0.022447	0.000000	0.000000	0.000000	0.000000	0.000000	0.022447	0.134680	0.112233	0.067340	0.202020	0.089787	0.134680	0.089787	0.112233	0.067340	0.089787	0.112233	0.112233	0.112233	0.202020	0.089787	0.112233	0.179574	0.067340	0.089787	0.089787	0.044893	0.179574	0.067340	0.134680	0.112233	0.157127	0.067340	0.089787	0.067340	0.044893	0.067340	0.224467
		Inverted	0.000000	0.404040	0.000000	0.000000	0.112233	0.224467	0.202020	0.067340	0.089787	0.089787	0.246914	0.246914	0.157127	0.202020	0.067340	0.157127	0.112233	0.157127	0.089787	0.089787	0.089787	0.246914	0.157127	0.067340	0.179574	0.157127	0.134680	0.179574	0.022447	0.044893	0.067340	0.112233	0.067340	0.134680	0.089787	0.179574	0.112233	0.089787	0.089787	0.089787	0.089787
		DirectPA	0.044893	0.000000	0.000000	0.000000	0.000000	0.000000	0.000000	0.000000	0.000000	0.000000	0.000000	0.157127	0.044893	0.089787	0.157127	0.089787	0.157127	0.067340	0.112233	0.134680	0.157127	0.157127	0.067340	0.202020	0.134680	0.179574	0.089787	0.157127	0.202020	0.269360	0.067340	0.134680	0.112233	0.112233	0.112233	0.157127	0.157127	0.089787	0.089787	0.044893	0.067340
		DirectAP	3.075196	0.000000	0.000000	0.000000	0.112233	0.134680	0.089787	0.067340	0.157127	0.179574	0.112233	0.112233	0.112233	0.022447	0.202020	0.089787	0.044893	0.067340	0.179574	0.089787	0.112233	0.089787	0.089787	0.134680	0.134680	0.112233	0.157127	0.134680	0.157127	0.089787	0.067340	0.157127	0.112233	0.134680	0.044893	0.157127	0.157127	0.067340	0.089787	0.067340	0.089787
		Any	6.854043	0.887574	0.049310	0.000000	0.493097	0.788955	0.641026	0.295858	0.591716	0.887574	1.035503	1.282051	1.134122	0.887574	1.232742	0.936884	0.936884	0.788955	1.035503	0.936884	1.035503	1.331361	1.134122	1.084813	1.232742	1.380671	0.986193	1.232742	1.035503	0.986193	0.838264	1.035503	0.936884	1.084813	0.838264	1.232742	1.134122	0.690335	0.690335	0.591716	1.035503
		Cumulative	6.854043	7.001972	7.051282	7.051282	7.396450	8.086785	8.678501	8.925049	9.467456	10.305720	11.291913	12.426036	13.412229	14.151874	15.138067	15.828402	16.272189	16.814596	17.652860	18.293886	19.082840	19.970414	20.710059	21.499014	22.534517	23.422091	24.161736	24.852071	25.542406	26.380671	27.021696	27.662722	28.254438	28.796844	29.289941	29.930966	30.571992	31.015779	31.508876	31.854043	32.396450
122	HNF1A_MOUSE.H11MO.0.A		1F	0F	11P	10P	9P	8P	7P	6P	5P	4P	3P	2P	1P	0S	1S	2S	3S	4S	5S	6S	7S	8S	9S	10S	11S	12S	13S	14S	15S	16S	17S	18S	19S	20S	21S	22S	23S	24S	25S	26S	27S	28S	29S
		Everted	0.000000	0.920314	0.000000	0.000000	0.022447	3.479237	0.000000	0.000000	0.022447	0.920314	0.000000	0.022447	0.089787	0.426487	0.089787	0.134680	0.246914	0.381594	0.067340	0.179574	0.112233	0.336700	0.112233	0.089787	0.112233	0.291807	0.112233	0.179574	0.089787	0.314254	0.112233	0.157127	0.067340	0.157127	0.067340	0.089787	0.000000	0.179574	0.089787	0.112233	0.224467	0.134680	0.067340
		Inverted	0.000000	0.134680	0.291807	0.022447	0.000000	0.112233	0.112233	0.112233	0.000000	0.246914	0.157127	0.112233	0.224467	0.246914	0.179574	0.089787	0.134680	0.112233	0.022447	0.134680	0.134680	0.179574	0.179574	0.112233	0.179574	0.157127	0.067340	0.112233	0.134680	0.089787	0.134680	0.134680	0.157127	0.089787	0.112233	0.089787	0.044893	0.089787	0.112233	0.134680	0.157127	0.089787	0.134680
		DirectPA	0.000000	0.650954	0.000000	0.000000	2.177329	0.695847	0.000000	0.022447	0.157127	0.134680	0.000000	0.044893	0.067340	0.134680	0.179574	0.089787	0.179574	0.336700	0.134680	0.179574	0.157127	0.291807	0.134680	0.112233	0.246914	0.224467	0.112233	0.112233	0.067340	0.157127	0.134680	0.134680	0.179574	0.179574	0.134680	0.112233	0.089787	0.202020	0.022447	0.179574	0.112233	0.202020	0.202020
		DirectAP	0.000000	0.000000	0.830527	0.022447	0.000000	0.000000	0.314254	0.022447	0.000000	0.000000	0.381594	0.202020	0.112233	0.314254	0.381594	0.157127	0.089787	0.112233	0.067340	0.067340	0.134680	0.089787	0.224467	0.089787	0.157127	0.067340	0.179574	0.134680	0.089787	0.067340	0.112233	0.089787	0.202020	0.112233	0.134680	0.134680	0.089787	0.044893	0.202020	0.089787	0.134680	0.112233	0.112233
		Any	0.000000	3.762828	2.508552	0.114025	5.530217	9.521095	0.969213	0.399088	0.456100	2.964652	1.140251	0.741163	1.083238	2.223489	1.881414	1.026226	1.425314	1.938426	0.684151	1.083238	1.140251	1.824401	1.254276	0.855188	1.482326	1.482326	0.969213	1.083238	0.855188	1.140251	1.083238	1.083238	1.083238	1.254276	0.969213	0.855188	0.570125	0.969213	0.969213	1.026226	1.311288	1.026226	1.083238
		Cumulative	0.000000	3.762828	5.359179	5.473204	10.775371	16.476625	16.761688	17.160775	17.388826	18.529076	18.871152	19.498290	20.125428	20.866591	22.120867	22.748005	23.831243	24.629418	24.857469	25.655644	26.396807	27.023945	27.765108	28.278221	29.304447	29.760547	30.444698	31.128848	31.641961	31.984036	32.782212	33.523375	34.036488	34.606613	35.233751	35.689852	35.917902	36.316990	36.716078	37.457241	38.141391	38.711517	39.224629
123	HNF1B_MOUSE.H11MO.0.A		1F	0F	11P	10P	9P	8P	7P	6P	5P	4P	3P	2P	1P	0S	1S	2S	3S	4S	5S	6S	7S	8S	9S	10S	11S	12S	13S	14S	15S	16S	17S	18S	19S	20S	21S	22S	23S	24S	25S	26S	27S	28S	29S
		Everted	0.000000	2.514029	0.000000	0.000000	0.000000	3.860831	0.000000	0.000000	0.157127	0.920314	0.000000	0.067340	0.179574	0.740741	0.089787	0.157127	0.202020	0.606061	0.134680	0.067340	0.112233	0.493827	0.112233	0.179574	0.112233	0.359147	0.112233	0.067340	0.179574	0.359147	0.179574	0.202020	0.179574	0.291807	0.112233	0.134680	0.089787	0.202020	0.089787	0.067340	0.157127	0.179574	0.067340
		Inverted	0.000000	0.067340	2.491582	0.000000	0.000000	0.067340	1.054994	0.000000	0.044893	0.134680	0.695847	0.157127	0.179574	0.314254	0.650954	0.112233	0.179574	0.112233	0.381594	0.044893	0.179574	0.112233	0.404040	0.112233	0.202020	0.089787	0.314254	0.112233	0.134680	0.067340	0.179574	0.044893	0.134680	0.134680	0.067340	0.067340	0.067340	0.089787	0.134680	0.067340	0.089787	0.157127	0.112233
		DirectPA	0.000000	0.044893	0.000000	0.000000	1.863075	0.000000	0.000000	0.000000	0.089787	0.448934	0.000000	0.022447	0.112233	0.134680	0.089787	0.022447	0.202020	0.179574	0.067340	0.157127	0.089787	0.112233	0.067340	0.067340	0.134680	0.157127	0.112233	0.134680	0.067340	0.157127	0.067340	0.067340	0.067340	0.089787	0.022447	0.044893	0.044893	0.134680	0.089787	0.134680	0.089787	0.067340	0.112233
		DirectAP	0.000000	0.044893	0.179574	0.000000	0.000000	0.067340	0.157127	0.112233	0.000000	0.022447	0.179574	0.112233	0.112233	0.202020	0.224467	0.089787	0.044893	0.089787	0.022447	0.134680	0.089787	0.067340	0.067340	0.134680	0.112233	0.134680	0.157127	0.112233	0.067340	0.067340	0.067340	0.157127	0.112233	0.022447	0.067340	0.134680	0.112233	0.157127	0.067340	0.112233	0.134680	0.089787	0.112233
		Any	0.000000	6.850892	6.850892	0.000000	4.778353	10.189983	3.051238	0.287853	0.748417	3.742084	2.187680	0.921128	1.496834	3.454231	2.648244	0.978699	1.611975	2.417962	1.496834	1.036269	1.208981	1.842257	1.669545	1.266552	1.381693	1.727116	1.611975	1.093840	1.151410	1.554404	1.266552	1.208981	1.208981	1.324122	0.690846	0.978699	0.805987	1.439263	0.978699	0.978699	1.208981	1.208981	1.036269
		Cumulative	0.000000	6.850892	9.614277	9.614277	14.047208	19.458837	19.861831	20.092113	20.379965	20.955671	21.243523	21.991940	22.913069	23.834197	24.697755	25.446172	26.482441	27.403569	27.576281	28.209557	29.015544	29.591249	30.051813	30.857801	31.548647	31.836500	32.527346	33.045481	33.506045	34.024180	34.657455	35.290731	35.808866	36.327001	36.557283	37.017847	37.535982	38.169257	38.629822	39.205527	39.781232	40.414508	40.875072
124	HNF4A_MOUSE.H11MO.0.A		1F	0F	11P	10P	9P	8P	7P	6P	5P	4P	3P	2P	1P	0S	1S	2S	3S	4S	5S	6S	7S	8S	9S	10S	11S	12S	13S	14S	15S	16S	17S	18S	19S	20S	21S	22S	23S	24S	25S	26S	27S	28S	29S
		Everted	0.000000	0.000000	0.000000	0.000000	0.157127	0.000000	0.067340	0.000000	0.022447	0.089787	0.089787	0.202020	0.246914	0.112233	0.112233	0.224467	0.157127	0.224467	0.179574	0.269360	0.202020	0.246914	0.089787	0.044893	0.112233	0.224467	0.157127	0.224467	0.381594	0.224467	0.246914	0.134680	0.202020	0.112233	0.179574	0.134680	0.134680	0.179574	0.089787	0.224467	0.134680	0.089787	0.134680
		Inverted	0.000000	0.000000	0.000000	2.805836	0.112233	0.157127	0.000000	0.044893	0.022447	0.089787	0.291807	0.067340	0.089787	0.179574	0.269360	0.224467	0.359147	0.202020	0.067340	0.134680	0.202020	0.112233	0.179574	0.179574	0.157127	0.336700	0.202020	0.157127	0.067340	0.179574	0.157127	0.202020	0.202020	0.112233	0.157127	0.202020	0.179574	0.224467	0.179574	0.112233	0.157127	0.134680	0.179574
		DirectPA	0.000000	0.000000	0.000000	0.000000	0.000000	0.000000	0.000000	0.022447	0.000000	0.000000	0.022447	0.067340	0.269360	0.426487	0.089787	0.134680	0.179574	0.044893	0.246914	0.224467	0.134680	0.112233	0.112233	0.157127	0.224467	0.112233	0.224467	0.202020	0.179574	0.157127	0.157127	0.112233	0.112233	0.224467	0.089787	0.134680	0.134680	0.179574	0.067340	0.112233	0.044893	0.202020	0.134680
		DirectAP	0.000000	0.000000	0.179574	0.000000	0.022447	0.000000	0.000000	0.157127	0.157127	0.291807	0.202020	0.179574	0.179574	0.291807	0.224467	0.179574	0.179574	0.202020	0.157127	0.202020	0.157127	0.269360	0.112233	0.224467	0.179574	0.112233	0.134680	0.224467	0.224467	0.112233	0.202020	0.179574	0.202020	0.269360	0.202020	0.224467	0.202020	0.246914	0.157127	0.134680	0.089787	0.044893	0.179574
		Any	0.000000	0.000000	0.330852	5.169562	0.537634	0.289495	0.124069	0.413565	0.372208	0.868486	1.116625	0.951199	1.447477	1.861042	1.282051	1.406121	1.612903	1.240695	1.199338	1.488834	1.282051	1.364764	0.909843	1.116625	1.240695	1.447477	1.323408	1.488834	1.571547	1.240695	1.406121	1.157982	1.323408	1.323408	1.157982	1.282051	1.199338	1.488834	0.909843	1.075269	0.785773	0.868486	1.157982
		Cumulative	0.000000	0.000000	0.330852	5.500414	5.831266	6.120761	6.244830	6.658395	7.030604	7.857734	8.891646	9.760132	11.083540	12.779156	13.854425	15.012407	16.377171	17.328371	18.486352	19.437552	20.471464	21.629446	22.249793	23.035567	23.862696	25.062035	26.137304	27.377998	28.660050	29.280397	30.107527	30.893300	31.761787	32.754342	33.457403	34.201820	34.904880	35.856079	36.352357	37.055418	37.468983	38.006617	38.626964
125	HNF4G_MOUSE.H11MO.0.C		1F	0F	11P	10P	9P	8P	7P	6P	5P	4P	3P	2P	1P	0S	1S	2S	3S	4S	5S	6S	7S	8S	9S	10S	11S	12S	13S	14S	15S	16S	17S	18S	19S	20S	21S	22S	23S	24S	25S	26S	27S	28S	29S
		Everted	0.000000	0.000000	0.000000	0.000000	0.202020	0.000000	0.089787	0.000000	0.022447	0.089787	0.022447	0.224467	0.224467	0.157127	0.112233	0.224467	0.112233	0.202020	0.269360	0.246914	0.202020	0.246914	0.134680	0.067340	0.112233	0.246914	0.179574	0.224467	0.336700	0.246914	0.202020	0.134680	0.202020	0.134680	0.202020	0.179574	0.157127	0.202020	0.134680	0.224467	0.179574	0.134680	0.134680
		Inverted	0.000000	0.000000	0.000000	2.401796	0.381594	0.112233	0.000000	0.022447	0.022447	0.134680	0.359147	0.044893	0.089787	0.157127	0.269360	0.224467	0.381594	0.179574	0.044893	0.202020	0.202020	0.134680	0.179574	0.179574	0.157127	0.336700	0.246914	0.202020	0.134680	0.179574	0.179574	0.224467	0.134680	0.089787	0.157127	0.202020	0.202020	0.202020	0.157127	0.089787	0.112233	0.202020	0.179574
		DirectPA	0.000000	0.000000	0.000000	0.000000	0.000000	0.000000	0.000000	0.044893	0.000000	0.000000	0.022447	0.089787	0.246914	0.493827	0.067340	0.112233	0.134680	0.089787	0.224467	0.179574	0.157127	0.089787	0.134680	0.179574	0.269360	0.112233	0.246914	0.157127	0.157127	0.157127	0.246914	0.089787	0.157127	0.202020	0.089787	0.044893	0.112233	0.179574	0.112233	0.112233	0.067340	0.157127	0.157127
		DirectAP	0.000000	0.000000	0.246914	0.000000	0.022447	0.000000	0.022447	0.269360	0.134680	0.269360	0.179574	0.202020	0.246914	0.269360	0.269360	0.269360	0.157127	0.202020	0.112233	0.202020	0.179574	0.314254	0.112233	0.179574	0.157127	0.112233	0.134680	0.224467	0.269360	0.089787	0.202020	0.246914	0.157127	0.314254	0.246914	0.202020	0.179574	0.179574	0.157127	0.134680	0.089787	0.044893	0.179574
		Any	0.000000	0.000000	0.452861	4.405105	1.111569	0.205846	0.205846	0.617538	0.329354	0.905723	1.070399	1.029230	1.482091	1.976122	1.317415	1.523261	1.440922	1.235076	1.193907	1.482091	1.358584	1.440922	1.029230	1.111569	1.276245	1.482091	1.482091	1.482091	1.646768	1.235076	1.523261	1.235076	1.152738	1.358584	1.276245	1.152738	1.193907	1.358584	1.029230	1.029230	0.823384	0.988061	1.193907
		Cumulative	0.000000	0.000000	0.452861	4.857966	5.804858	6.010704	6.175381	6.792919	7.081103	7.945657	8.892548	9.839440	11.198024	13.009469	14.162207	15.479621	16.755867	17.949774	19.020173	19.884726	20.913956	21.984356	22.725401	23.384109	24.289831	25.442569	26.595307	27.624537	28.777275	29.477151	30.506381	31.370935	32.029642	32.976534	33.882256	34.582133	35.282009	36.064224	36.722931	37.381639	37.875669	38.452038	39.069576
126	HNF6_MOUSE.H11MO.0.A		0F	10P	9P	8P	7P	6P	5P	4P	3P	2P	1P	0S	1S	2S	3S	4S	5S	6S	7S	8S	9S	10S	11S	12S	13S	14S	15S	16S	17S	18S	19S	20S	21S	22S	23S	24S	25S	26S	27S	28S	29S
		Everted	0.000000	0.000000	0.000000	0.000000	0.000000	0.000000	0.000000	0.516274	0.022447	0.044893	0.000000	0.112233	0.112233	0.112233	0.044893	0.202020	0.022447	0.112233	0.044893	0.067340	0.112233	0.089787	0.112233	0.067340	0.022447	0.134680	0.089787	0.134680	0.089787	0.000000	0.044893	0.067340	0.112233	0.089787	0.044893	0.134680	0.157127	0.134680	0.089787	0.089787	0.022447
		Inverted	0.000000	0.000000	0.000000	0.067340	0.000000	0.000000	0.044893	0.224467	0.089787	0.000000	0.022447	0.112233	0.112233	0.134680	0.044893	0.202020	0.157127	0.067340	0.089787	0.134680	0.089787	0.044893	0.112233	0.112233	0.112233	0.134680	0.067340	0.157127	0.134680	0.044893	0.134680	0.246914	0.067340	0.202020	0.179574	0.112233	0.067340	0.089787	0.112233	0.134680	0.157127
		DirectPA	0.000000	0.000000	3.187430	0.000000	0.000000	0.426487	0.000000	0.022447	0.044893	0.112233	0.179574	0.112233	0.112233	0.112233	0.157127	0.067340	0.202020	0.179574	0.269360	0.269360	0.134680	0.089787	0.089787	0.112233	0.179574	0.246914	0.112233	0.089787	0.179574	0.089787	0.112233	0.067340	0.179574	0.134680	0.157127	0.157127	0.134680	0.044893	0.089787	0.112233	0.112233
		DirectAP	0.000000	0.763187	0.000000	0.291807	0.044893	0.291807	0.224467	0.112233	0.179574	0.112233	0.134680	0.112233	0.134680	0.179574	0.134680	0.314254	0.134680	0.089787	0.112233	0.134680	0.067340	0.089787	0.089787	0.157127	0.112233	0.157127	0.157127	0.089787	0.246914	0.134680	0.112233	0.067340	0.112233	0.089787	0.067340	0.112233	0.112233	0.089787	0.089787	0.022447	0.089787
		Any	0.000000	1.777313	7.422896	0.836383	0.104548	1.672765	0.627287	2.038683	0.784109	0.627287	0.784109	1.045478	1.097752	1.254574	0.888657	1.777313	1.202300	1.045478	1.202300	1.411396	0.940930	0.731835	0.940930	1.045478	0.993204	1.568217	0.993204	1.097752	1.515944	0.627287	0.940930	1.045478	1.097752	1.202300	1.045478	1.202300	1.097752	0.836383	0.888657	0.836383	0.888657
		Cumulative	0.000000	1.777313	9.147935	9.984318	10.088866	11.657083	12.232096	13.643492	14.270779	14.741244	15.420805	16.204914	17.145844	18.086775	18.870883	20.386827	21.170936	21.693675	22.582331	23.470988	23.889179	24.307371	24.882384	25.561945	26.293779	27.286984	27.966545	28.541558	29.639310	29.952953	30.318871	30.737062	31.259801	31.834814	32.462101	33.089388	33.873497	34.187141	34.553058	35.128071	35.441715
127	HSF1_MOUSE.H11MO.0.A		1F	0F	11P	10P	9P	8P	7P	6P	5P	4P	3P	2P	1P	0S	1S	2S	3S	4S	5S	6S	7S	8S	9S	10S	11S	12S	13S	14S	15S	16S	17S	18S	19S	20S	21S	22S	23S	24S	25S	26S	27S	28S	29S
		Everted	0.000000	0.000000	0.067340	0.000000	0.067340	0.112233	0.000000	0.044893	0.000000	0.000000	0.000000	0.089787	0.157127	0.202020	0.067340	0.067340	0.044893	0.067340	0.022447	0.112233	0.044893	0.112233	0.112233	0.022447	0.000000	0.112233	0.089787	0.044893	0.044893	0.089787	0.112233	0.089787	0.089787	0.089787	0.044893	0.022447	0.022447	0.157127	0.089787	0.067340	0.112233	0.044893	0.044893
		Inverted	0.000000	0.000000	0.000000	0.000000	0.022447	0.000000	0.022447	0.202020	0.022447	0.202020	0.089787	0.067340	0.044893	0.022447	0.022447	0.044893	0.044893	0.067340	0.067340	0.112233	0.112233	0.044893	0.022447	0.067340	0.044893	0.022447	0.134680	0.022447	0.044893	0.044893	0.089787	0.022447	0.044893	0.134680	0.044893	0.044893	0.044893	0.022447	0.089787	0.134680	0.112233	0.134680	0.067340
		DirectPA	0.000000	0.000000	0.044893	0.000000	0.000000	0.000000	0.000000	0.000000	0.000000	0.000000	0.022447	0.022447	0.044893	0.067340	0.112233	0.044893	0.044893	0.089787	0.112233	0.112233	0.000000	0.044893	0.044893	0.112233	0.044893	0.067340	0.000000	0.067340	0.044893	0.089787	0.044893	0.044893	0.067340	0.089787	0.112233	0.022447	0.000000	0.134680	0.067340	0.067340	0.044893	0.044893	0.157127
		DirectAP	0.000000	0.000000	0.000000	0.112233	0.022447	0.000000	0.000000	0.067340	0.000000	0.202020	0.112233	0.044893	0.022447	0.089787	0.067340	0.067340	0.112233	0.044893	0.044893	0.044893	0.044893	0.067340	0.134680	0.112233	0.067340	0.067340	0.044893	0.112233	0.022447	0.044893	0.044893	0.089787	0.022447	0.089787	0.044893	0.044893	0.112233	0.067340	0.089787	0.179574	0.157127	0.022447	0.134680
		Any	0.000000	0.000000	0.274876	0.274876	0.274876	0.274876	0.054975	0.769654	0.054975	0.989555	0.549753	0.549753	0.659703	0.934579	0.659703	0.549753	0.604728	0.659703	0.604728	0.934579	0.494777	0.659703	0.769654	0.769654	0.384827	0.659703	0.659703	0.604728	0.384827	0.659703	0.659703	0.604728	0.549753	0.989555	0.604728	0.329852	0.439802	0.934579	0.824629	1.099505	1.044530	0.604728	0.989555
		Cumulative	0.000000	0.000000	0.274876	0.549753	0.824629	1.099505	1.154480	1.924134	1.979109	2.858714	3.408466	3.793293	4.343046	5.167675	5.662452	6.212205	6.706982	7.256734	7.641561	8.411215	8.851017	9.400770	10.005498	10.610225	10.940077	11.599780	11.984607	12.424409	12.754261	13.413964	13.963716	14.403518	14.733370	15.503024	16.052776	16.272677	16.547554	17.372183	17.976910	19.021440	19.846069	20.340847	21.165476
128	HSF2_MOUSE.H11MO.0.A		1F	0F	11P	10P	9P	8P	7P	6P	5P	4P	3P	2P	1P	0S	1S	2S	3S	4S	5S	6S	7S	8S	9S	10S	11S	12S	13S	14S	15S	16S	17S	18S	19S	20S	21S	22S	23S	24S	25S	26S	27S	28S	29S
		Everted	0.000000	0.000000	0.000000	0.000000	0.000000	0.000000	0.000000	0.044893	0.000000	0.000000	0.044893	0.000000	0.112233	0.157127	0.157127	0.089787	0.022447	0.022447	0.044893	0.044893	0.067340	0.022447	0.112233	0.179574	0.067340	0.067340	0.067340	0.134680	0.022447	0.044893	0.067340	0.067340	0.112233	0.022447	0.089787	0.044893	0.044893	0.022447	0.089787	0.089787	0.067340	0.044893	0.067340
		Inverted	0.022447	0.000000	0.000000	0.000000	0.112233	0.000000	0.044893	0.067340	0.022447	0.157127	0.134680	0.067340	0.044893	0.000000	0.044893	0.022447	0.044893	0.067340	0.089787	0.067340	0.089787	0.022447	0.044893	0.089787	0.134680	0.022447	0.067340	0.000000	0.089787	0.022447	0.089787	0.000000	0.067340	0.134680	0.044893	0.044893	0.134680	0.044893	0.112233	0.067340	0.112233	0.112233	0.067340
		DirectPA	0.000000	0.000000	0.000000	0.000000	0.000000	0.000000	0.022447	0.000000	0.000000	0.022447	0.044893	0.022447	0.000000	0.044893	0.067340	0.067340	0.000000	0.089787	0.112233	0.067340	0.022447	0.022447	0.089787	0.089787	0.067340	0.044893	0.044893	0.089787	0.067340	0.134680	0.044893	0.022447	0.022447	0.089787	0.112233	0.044893	0.022447	0.112233	0.044893	0.067340	0.089787	0.067340	0.112233
		DirectAP	0.000000	0.000000	0.000000	0.000000	0.067340	0.000000	0.000000	0.000000	0.022447	0.022447	0.134680	0.067340	0.112233	0.067340	0.089787	0.067340	0.134680	0.044893	0.067340	0.089787	0.067340	0.000000	0.044893	0.044893	0.022447	0.022447	0.067340	0.044893	0.044893	0.067340	0.044893	0.022447	0.089787	0.022447	0.089787	0.044893	0.067340	0.112233	0.067340	0.067340	0.112233	0.112233	0.044893
		Any	0.058005	0.000000	0.000000	0.000000	0.464037	0.000000	0.174014	0.290023	0.116009	0.522042	0.928074	0.406032	0.696056	0.696056	0.928074	0.638051	0.522042	0.580046	0.812065	0.696056	0.638051	0.174014	0.754060	1.044084	0.754060	0.406032	0.638051	0.696056	0.580046	0.638051	0.638051	0.290023	0.754060	0.696056	0.870070	0.464037	0.696056	0.754060	0.812065	0.754060	0.986079	0.870070	0.754060
		Cumulative	0.058005	0.058005	0.058005	0.058005	0.522042	0.522042	0.638051	0.870070	0.928074	1.450116	2.204176	2.610209	3.190255	3.770302	4.582367	5.104408	5.568445	6.090487	6.670534	7.308585	7.888631	8.004640	8.468677	9.222738	9.802784	10.208817	10.788863	11.252900	11.600928	11.890951	12.412993	12.529002	13.167053	13.689095	14.327146	14.617169	15.255220	15.835267	16.531323	17.169374	17.807425	18.503480	18.967517
129	HTF4_MOUSE.H11MO.0.A		1F	0F	9P	8P	7P	6P	5P	4P	3P	2P	1P	0S	1S	2S	3S	4S	5S	6S	7S	8S	9S	10S	11S	12S	13S	14S	15S	16S	17S	18S	19S	20S	21S	22S	23S	24S	25S	26S	27S	28S	29S
		Everted	0.000000	0.000000	0.000000	0.000000	0.000000	0.000000	0.000000	0.606061	0.000000	0.022447	0.134680	0.157127	0.134680	0.179574	0.067340	0.179574	0.157127	0.089787	0.044893	0.157127	0.067340	0.089787	0.044893	0.112233	0.089787	0.067340	0.089787	0.157127	0.134680	0.089787	0.089787	0.134680	0.044893	0.112233	0.112233	0.067340	0.044893	0.067340	0.089787	0.112233	0.134680
		Inverted	0.000000	0.000000	0.000000	0.000000	0.000000	0.291807	0.000000	0.044893	0.044893	0.067340	0.157127	0.022447	0.067340	0.022447	0.089787	0.157127	0.067340	0.089787	0.157127	0.089787	0.067340	0.067340	0.044893	0.044893	0.134680	0.112233	0.089787	0.067340	0.112233	0.067340	0.044893	0.112233	0.067340	0.157127	0.022447	0.112233	0.067340	0.089787	0.112233	0.112233	0.067340
		DirectPA	0.000000	0.000000	0.000000	0.000000	0.000000	0.000000	0.000000	0.493827	0.000000	0.134680	0.089787	0.067340	0.022447	0.089787	0.022447	0.134680	0.022447	0.067340	0.000000	0.089787	0.112233	0.044893	0.089787	0.067340	0.044893	0.112233	0.157127	0.112233	0.112233	0.067340	0.134680	0.067340	0.067340	0.112233	0.134680	0.112233	0.067340	0.067340	0.157127	0.089787	0.044893
		DirectAP	0.000000	0.000000	0.000000	0.089787	0.000000	0.044893	0.000000	0.000000	0.112233	0.246914	0.022447	0.134680	0.022447	0.000000	0.044893	0.089787	0.089787	0.112233	0.044893	0.112233	0.112233	0.022447	0.112233	0.179574	0.044893	0.022447	0.202020	0.112233	0.112233	0.067340	0.202020	0.067340	0.112233	0.089787	0.089787	0.202020	0.067340	0.044893	0.089787	0.134680	0.089787
		Any	0.000000	0.000000	0.000000	0.201309	0.000000	0.754907	0.000000	2.566683	0.352290	1.056870	0.905888	0.805234	0.553598	0.654253	0.503271	1.207851	0.754907	0.805234	0.503271	1.006543	0.754907	0.503271	0.654253	0.905888	0.704580	0.704580	1.157524	1.006543	1.006543	0.654253	1.056870	0.855561	0.654253	1.006543	0.805234	1.056870	0.553598	0.603926	1.006543	1.006543	0.754907
		Cumulative	0.000000	0.000000	0.000000	0.201309	0.201309	0.956215	0.956215	3.271263	3.573226	4.579768	5.385003	6.089582	6.542526	7.146452	7.599396	8.756920	9.411173	10.065425	10.568697	11.323603	12.028183	12.481127	13.034726	13.789633	14.443885	14.947157	16.054353	16.859587	17.564167	18.017111	18.872672	19.577252	20.080523	20.835430	21.489683	22.294917	22.697534	23.100151	23.955712	24.811273	25.314545
130	HXA1_MOUSE.H11MO.0.C		1F	0F	9P	8P	7P	6P	5P	4P	3P	2P	1P	0S	1S	2S	3S	4S	5S	6S	7S	8S	9S	10S	11S	12S	13S	14S	15S	16S	17S	18S	19S	20S	21S	22S	23S	24S	25S	26S	27S	28S	29S
		Everted	0.000000	0.000000	0.000000	0.000000	0.000000	0.000000	0.000000	0.000000	0.000000	0.000000	0.044893	0.000000	0.157127	0.089787	0.067340	0.089787	0.089787	0.022447	0.067340	0.112233	0.112233	0.134680	0.089787	0.134680	0.022447	0.067340	0.022447	0.067340	0.067340	0.022447	0.067340	0.067340	0.089787	0.022447	0.022447	0.067340	0.067340	0.067340	0.044893	0.044893	0.022447
		Inverted	0.000000	0.000000	0.000000	0.022447	0.000000	0.000000	0.000000	0.202020	0.022447	0.067340	0.067340	0.112233	0.000000	0.022447	0.067340	0.112233	0.044893	0.022447	0.000000	0.089787	0.112233	0.067340	0.044893	0.022447	0.202020	0.022447	0.000000	0.067340	0.067340	0.067340	0.067340	0.112233	0.089787	0.134680	0.202020	0.179574	0.067340	0.112233	0.112233	0.134680	0.022447
		DirectPA	0.000000	0.000000	0.000000	0.000000	0.000000	0.000000	0.000000	0.000000	0.000000	0.336700	0.089787	0.089787	0.067340	0.044893	0.044893	0.112233	0.202020	0.134680	0.134680	0.067340	0.112233	0.089787	0.089787	0.089787	0.067340	0.134680	0.134680	0.022447	0.044893	0.134680	0.089787	0.112233	0.067340	0.067340	0.067340	0.089787	0.067340	0.000000	0.112233	0.134680	0.067340
		DirectAP	0.000000	0.179574	0.000000	0.000000	0.000000	0.022447	0.112233	0.089787	0.157127	0.022447	0.067340	0.044893	0.112233	0.044893	0.112233	0.134680	0.067340	0.112233	0.000000	0.112233	0.089787	0.089787	0.022447	0.044893	0.067340	0.089787	0.067340	0.112233	0.112233	0.067340	0.044893	0.000000	0.089787	0.044893	0.044893	0.067340	0.067340	0.044893	0.067340	0.022447	0.089787
		Any	0.000000	0.460035	0.000000	0.057504	0.000000	0.057504	0.287522	0.747556	0.460035	1.092582	0.690052	0.632547	0.862565	0.517539	0.747556	1.092582	1.035078	0.747556	0.517539	0.977573	1.092582	0.977573	0.632547	0.747556	0.920069	0.805060	0.575043	0.690052	0.747556	0.747556	0.690052	0.747556	0.862565	0.690052	0.862565	1.035078	0.690052	0.575043	0.862565	0.805060	0.517539
		Cumulative	0.000000	0.460035	0.460035	0.517539	0.517539	0.575043	0.862565	1.610121	2.070155	3.162737	3.795285	4.427832	5.175388	5.577918	6.210466	7.303048	8.050604	8.510638	8.855664	9.660725	10.523289	11.328350	11.730880	12.190914	12.708453	13.283496	13.686026	14.261070	14.778608	15.526164	15.986199	16.561242	17.308798	17.941346	18.516389	19.206440	19.723979	20.069005	20.471535	21.104083	21.391604
131	HXA10_MOUSE.H11MO.0.C		0F	11P	10P	9P	8P	7P	6P	5P	4P	3P	2P	1P	0S	1S	2S	3S	4S	5S	6S	7S	8S	9S	10S	11S	12S	13S	14S	15S	16S	17S	18S	19S	20S	21S	22S	23S	24S	25S	26S	27S	28S	29S
		Everted	0.000000	0.000000	0.000000	0.000000	0.022447	0.000000	0.000000	0.000000	0.089787	0.000000	0.044893	0.000000	0.112233	0.044893	0.044893	0.022447	0.044893	0.112233	0.044893	0.089787	0.044893	0.067340	0.112233	0.179574	0.022447	0.044893	0.044893	0.089787	0.000000	0.022447	0.044893	0.067340	0.000000	0.022447	0.044893	0.067340	0.044893	0.089787	0.044893	0.044893	0.134680	0.044893
		Inverted	0.000000	0.000000	0.000000	0.000000	0.000000	0.336700	0.000000	0.089787	0.067340	0.022447	0.000000	0.067340	0.112233	0.044893	0.089787	0.067340	0.022447	0.000000	0.044893	0.089787	0.089787	0.067340	0.044893	0.000000	0.067340	0.089787	0.067340	0.089787	0.044893	0.044893	0.044893	0.112233	0.089787	0.044893	0.067340	0.044893	0.044893	0.000000	0.067340	0.022447	0.022447	0.022447
		DirectPA	0.000000	0.000000	0.000000	3.322110	0.000000	0.000000	0.000000	1.548822	0.000000	0.426487	0.000000	0.628507	0.157127	0.067340	0.044893	0.404040	0.089787	0.134680	0.134680	0.359147	0.067340	0.134680	0.112233	0.359147	0.067340	0.134680	0.067340	0.291807	0.089787	0.157127	0.112233	0.336700	0.067340	0.067340	0.044893	0.157127	0.157127	0.044893	0.089787	0.179574	0.112233	0.067340
		DirectAP	0.000000	0.830527	0.448934	0.000000	0.157127	0.179574	0.246914	0.000000	0.179574	0.202020	0.157127	0.044893	0.000000	0.134680	0.112233	0.112233	0.044893	0.134680	0.157127	0.157127	0.022447	0.089787	0.112233	0.112233	0.022447	0.112233	0.022447	0.044893	0.134680	0.134680	0.067340	0.022447	0.089787	0.044893	0.044893	0.022447	0.067340	0.067340	0.112233	0.022447	0.089787	0.022447
		Any	0.000000	2.242424	1.212121	8.969697	0.484848	1.393939	0.666667	4.424242	0.909091	1.757576	0.545455	2.000000	1.030303	0.727273	0.787879	1.636364	0.545455	0.969697	1.030303	1.878788	0.606061	0.969697	1.030303	1.757576	0.484848	1.030303	0.545455	1.393939	0.727273	0.969697	0.727273	1.454545	0.666667	0.484848	0.545455	0.787879	0.848485	0.545455	0.848485	0.727273	0.969697	0.424242
		Cumulative	0.000000	2.242424	3.393939	11.151515	11.515152	12.545455	12.848485	15.030303	15.515152	16.909091	17.212121	17.878788	18.424242	18.848485	19.454545	19.878788	20.121212	20.666667	21.090909	22.060606	22.484848	22.969697	23.515152	24.363636	24.666667	25.151515	25.454545	26.121212	26.484848	27.030303	27.454545	27.878788	28.121212	28.484848	28.909091	29.151515	29.515152	29.818182	30.303030	30.666667	31.393939	31.757576
132	HXA13_MOUSE.H11MO.0.C		0F	10P	9P	8P	7P	6P	5P	4P	3P	2P	1P	0S	1S	2S	3S	4S	5S	6S	7S	8S	9S	10S	11S	12S	13S	14S	15S	16S	17S	18S	19S	20S	21S	22S	23S	24S	25S	26S	27S	28S	29S
		Everted	0.000000	0.000000	0.000000	0.000000	0.000000	0.000000	0.000000	0.044893	0.000000	0.000000	0.044893	0.044893	0.134680	0.067340	0.089787	0.067340	0.044893	0.067340	0.044893	0.067340	0.089787	0.000000	0.022447	0.089787	0.044893	0.022447	0.000000	0.067340	0.067340	0.044893	0.022447	0.067340	0.067340	0.067340	0.089787	0.022447	0.022447	0.179574	0.067340	0.067340	0.044893
		Inverted	0.000000	0.000000	0.000000	0.067340	0.000000	0.044893	0.022447	0.000000	0.022447	0.067340	0.202020	0.022447	0.044893	0.067340	0.044893	0.044893	0.067340	0.000000	0.022447	0.044893	0.022447	0.022447	0.112233	0.089787	0.044893	0.022447	0.044893	0.067340	0.112233	0.067340	0.179574	0.067340	0.067340	0.067340	0.067340	0.022447	0.022447	0.044893	0.022447	0.089787	0.067340
		DirectPA	0.000000	0.493827	0.000000	0.000000	0.000000	1.436588	0.000000	0.112233	0.089787	0.493827	0.000000	0.044893	0.067340	0.269360	0.022447	0.157127	0.089787	0.179574	0.089787	0.157127	0.089787	0.269360	0.112233	0.179574	0.022447	0.089787	0.134680	0.112233	0.067340	0.112233	0.044893	0.157127	0.089787	0.112233	0.089787	0.089787	0.022447	0.134680	0.044893	0.089787	0.134680
		DirectAP	0.426487	0.000000	0.067340	0.336700	0.246914	0.000000	0.044893	0.089787	0.067340	0.112233	0.044893	0.179574	0.134680	0.022447	0.067340	0.134680	0.112233	0.134680	0.044893	0.112233	0.044893	0.089787	0.134680	0.134680	0.089787	0.089787	0.157127	0.112233	0.067340	0.067340	0.067340	0.067340	0.067340	0.067340	0.089787	0.022447	0.089787	0.067340	0.044893	0.134680	0.089787
		Any	1.113716	1.289566	0.175850	1.055100	0.644783	3.868699	0.175850	0.644783	0.468933	1.758499	0.762016	0.762016	0.996483	1.113716	0.586166	1.055100	0.820633	0.996483	0.527550	0.996483	0.644783	0.996483	0.996483	1.230950	0.527550	0.586166	0.879250	0.937866	0.820633	0.703400	0.820633	0.937866	0.762016	0.820633	0.879250	0.410317	0.410317	1.113716	0.468933	0.996483	0.879250
		Cumulative	1.113716	2.403283	2.520516	3.575615	4.103165	7.854631	7.971864	8.499414	8.968347	10.140680	10.726846	11.430246	12.250879	12.895662	13.364596	14.361079	15.123095	15.767878	16.236811	17.057444	17.643611	18.053927	18.874560	19.753810	20.281360	20.633060	20.984760	21.453693	22.039859	22.332943	22.919109	23.681125	24.150059	24.618992	25.029308	25.322392	25.439625	26.143025	26.553341	27.139508	27.725674
133	HXA9_MOUSE.H11MO.0.B		0F	10P	9P	8P	7P	6P	5P	4P	3P	2P	1P	0S	1S	2S	3S	4S	5S	6S	7S	8S	9S	10S	11S	12S	13S	14S	15S	16S	17S	18S	19S	20S	21S	22S	23S	24S	25S	26S	27S	28S	29S
		Everted	0.000000	0.000000	0.000000	0.000000	0.000000	0.000000	0.000000	0.089787	0.067340	0.044893	0.067340	0.022447	0.067340	0.067340	0.067340	0.067340	0.022447	0.067340	0.022447	0.089787	0.044893	0.067340	0.044893	0.044893	0.067340	0.067340	0.022447	0.022447	0.067340	0.067340	0.022447	0.134680	0.022447	0.067340	0.000000	0.067340	0.112233	0.089787	0.044893	0.089787	0.089787
		Inverted	0.000000	0.000000	0.022447	0.000000	0.089787	0.000000	0.044893	0.112233	0.022447	0.044893	0.044893	0.112233	0.134680	0.044893	0.067340	0.044893	0.044893	0.067340	0.044893	0.089787	0.112233	0.044893	0.044893	0.067340	0.000000	0.044893	0.044893	0.067340	0.044893	0.067340	0.112233	0.044893	0.022447	0.000000	0.022447	0.067340	0.067340	0.089787	0.022447	0.044893	0.022447
		DirectPA	0.000000	0.000000	3.613917	0.000000	0.000000	0.000000	2.379349	0.000000	0.134680	0.112233	1.077441	0.044893	0.089787	0.134680	0.740741	0.157127	0.179574	0.112233	0.538721	0.112233	0.112233	0.112233	0.471380	0.134680	0.112233	0.134680	0.404040	0.112233	0.134680	0.089787	0.269360	0.022447	0.067340	0.022447	0.179574	0.022447	0.022447	0.134680	0.112233	0.134680	0.044893
		DirectAP	0.000000	3.097643	0.067340	0.000000	0.000000	1.189675	0.112233	0.089787	0.134680	1.032548	0.089787	0.112233	0.134680	0.628507	0.067340	0.179574	0.202020	0.538721	0.089787	0.269360	0.134680	0.359147	0.067340	0.157127	0.089787	0.314254	0.022447	0.089787	0.067340	0.269360	0.067340	0.112233	0.067340	0.179574	0.067340	0.044893	0.089787	0.134680	0.089787	0.000000	0.157127
		Any	0.000000	8.984375	10.677083	0.000000	0.260417	3.450521	7.291667	0.846354	1.041667	3.580729	3.645833	0.846354	1.236979	2.539062	2.669271	1.236979	1.236979	2.278646	2.018229	1.562500	1.171875	1.562500	1.822917	1.171875	0.781250	1.562500	1.432292	0.846354	0.911458	1.367188	1.367188	0.911458	0.520833	0.781250	0.781250	0.585938	0.846354	1.302083	0.781250	0.781250	0.911458
		Cumulative	0.000000	8.984375	13.411458	13.411458	13.671875	13.997396	15.885417	16.536458	17.187500	18.164062	18.880208	19.401042	19.921875	20.572917	21.158854	21.744792	22.591146	23.111979	23.502604	24.414062	25.065104	25.390625	25.846354	26.692708	27.018229	27.604167	27.929688	28.255208	29.036458	29.687500	30.078125	30.598958	30.664062	30.859375	30.924479	31.250000	31.510417	32.096354	32.291667	32.747396	33.203125
134	HXB4_MOUSE.H11MO.0.A		2F	1F	0F	7P	6P	5P	4P	3P	2P	1P	0S	1S	2S	3S	4S	5S	6S	7S	8S	9S	10S	11S	12S	13S	14S	15S	16S	17S	18S	19S	20S	21S	22S	23S	24S	25S	26S	27S	28S	29S
		Everted	0.000000	0.000000	0.000000	0.000000	0.000000	0.000000	0.000000	0.067340	0.179574	0.000000	0.067340	0.000000	0.067340	0.112233	0.044893	0.179574	0.134680	0.022447	0.044893	0.157127	0.067340	0.224467	0.022447	0.067340	0.067340	0.044893	0.112233	0.134680	0.044893	0.112233	0.067340	0.067340	0.157127	0.089787	0.067340	0.089787	0.089787	0.089787	0.112233	0.112233
		Inverted	0.000000	0.000000	0.000000	0.000000	0.134680	0.000000	0.000000	0.000000	0.157127	0.202020	0.089787	0.044893	0.089787	0.022447	0.157127	0.089787	0.089787	0.089787	0.112233	0.089787	0.067340	0.134680	0.157127	0.112233	0.089787	0.022447	0.000000	0.044893	0.246914	0.134680	0.067340	0.112233	0.067340	0.067340	0.067340	0.134680	0.134680	0.134680	0.089787	0.112233
		DirectPA	0.000000	0.000000	0.000000	0.000000	0.000000	0.000000	0.000000	0.000000	0.000000	0.000000	0.044893	0.179574	0.134680	0.067340	0.089787	0.089787	0.112233	0.157127	0.134680	0.067340	0.134680	0.089787	0.112233	0.067340	0.179574	0.134680	0.112233	0.112233	0.022447	0.112233	0.112233	0.089787	0.022447	0.067340	0.089787	0.067340	0.089787	0.112233	0.089787	0.022447
		DirectAP	0.000000	0.000000	0.000000	0.000000	0.044893	0.134680	0.246914	0.000000	0.067340	0.089787	0.022447	0.067340	0.067340	0.112233	0.089787	0.067340	0.112233	0.112233	0.089787	0.067340	0.067340	0.044893	0.044893	0.089787	0.112233	0.067340	0.089787	0.067340	0.089787	0.044893	0.044893	0.044893	0.089787	0.022447	0.089787	0.067340	0.134680	0.067340	0.067340	0.044893
		Any	0.000000	0.000000	0.000000	0.000000	0.422164	0.316623	0.580475	0.158311	0.949868	0.686016	0.527704	0.686016	0.844327	0.738786	0.897098	0.949868	1.055409	0.897098	0.844327	0.897098	0.791557	1.160950	0.791557	0.686016	1.002639	0.633245	0.738786	0.844327	0.949868	0.949868	0.686016	0.738786	0.791557	0.580475	0.738786	0.844327	1.055409	0.897098	0.844327	0.686016
		Cumulative	0.000000	0.000000	0.000000	0.000000	0.422164	0.738786	1.319261	1.477573	2.427441	2.955145	3.482850	4.168865	5.013193	5.646438	6.437995	7.229551	8.073879	8.812665	9.287599	10.026385	10.659631	11.609499	12.348285	12.823219	13.720317	14.036939	14.564644	15.250660	15.936675	16.517150	17.044855	17.519789	18.205805	18.733509	19.208443	19.788918	20.580475	21.213720	21.846966	22.374670
135	HXB7_MOUSE.H11MO.0.C		1F	0F	9P	8P	7P	6P	5P	4P	3P	2P	1P	0S	1S	2S	3S	4S	5S	6S	7S	8S	9S	10S	11S	12S	13S	14S	15S	16S	17S	18S	19S	20S	21S	22S	23S	24S	25S	26S	27S	28S	29S
		Everted	0.000000	0.000000	0.000000	0.000000	0.000000	0.000000	0.000000	0.000000	0.044893	0.000000	0.089787	0.044893	0.089787	0.044893	0.089787	0.134680	0.022447	0.022447	0.067340	0.067340	0.134680	0.067340	0.044893	0.112233	0.022447	0.044893	0.134680	0.022447	0.022447	0.000000	0.112233	0.089787	0.044893	0.067340	0.044893	0.179574	0.067340	0.089787	0.134680	0.112233	0.134680
		Inverted	0.000000	0.000000	0.000000	0.000000	0.000000	0.067340	0.000000	0.044893	0.179574	0.022447	0.157127	0.179574	0.179574	0.157127	0.044893	0.134680	0.044893	0.044893	0.134680	0.044893	0.179574	0.157127	0.112233	0.044893	0.157127	0.089787	0.044893	0.044893	0.112233	0.022447	0.022447	0.157127	0.089787	0.044893	0.067340	0.112233	0.044893	0.134680	0.089787	0.089787	0.022447
		DirectPA	0.000000	0.000000	0.000000	0.000000	0.000000	0.000000	0.022447	0.202020	0.000000	0.202020	0.022447	0.179574	0.089787	0.089787	0.224467	0.112233	0.112233	0.202020	0.067340	0.067340	0.134680	0.179574	0.134680	0.112233	0.134680	0.224467	0.134680	0.067340	0.179574	0.179574	0.044893	0.134680	0.112233	0.179574	0.044893	0.000000	0.089787	0.134680	0.179574	0.044893	0.179574
		DirectAP	0.000000	0.448934	0.089787	0.000000	0.000000	0.067340	0.134680	0.157127	0.112233	0.067340	0.134680	0.044893	0.112233	0.157127	0.089787	0.112233	0.044893	0.089787	0.044893	0.089787	0.067340	0.044893	0.112233	0.112233	0.067340	0.044893	0.044893	0.044893	0.067340	0.089787	0.044893	0.089787	0.067340	0.112233	0.022447	0.067340	0.067340	0.044893	0.089787	0.067340	0.089787
		Any	0.000000	1.131222	0.226244	0.000000	0.000000	0.339367	0.395928	1.018100	0.848416	0.735294	1.018100	1.131222	1.187783	1.131222	1.131222	1.131222	0.565611	0.904977	0.791855	0.678733	1.300905	1.131222	1.018100	0.961538	0.961538	1.018100	0.904977	0.452489	0.961538	0.735294	0.565611	1.187783	0.791855	1.018100	0.452489	0.904977	0.678733	1.018100	1.244344	0.791855	1.074661
		Cumulative	0.000000	1.131222	1.357466	1.357466	1.357466	1.696833	2.036199	3.054299	3.789593	4.524887	5.373303	6.278281	7.239819	8.257919	9.219457	10.237557	10.746606	11.481900	11.990950	12.613122	13.518100	14.479638	15.328054	16.119910	16.742081	17.590498	18.269231	18.608597	19.174208	19.796380	20.305430	20.927602	21.323529	22.115385	22.398190	22.850679	23.359729	23.925339	24.604072	25.339367	25.848416
136	HXB8_MOUSE.H11MO.0.C		0F	10P	9P	8P	7P	6P	5P	4P	3P	2P	1P	0S	1S	2S	3S	4S	5S	6S	7S	8S	9S	10S	11S	12S	13S	14S	15S	16S	17S	18S	19S	20S	21S	22S	23S	24S	25S	26S	27S	28S	29S
		Everted	0.000000	0.000000	0.000000	0.000000	0.000000	0.000000	0.000000	0.000000	0.202020	0.000000	0.022447	0.134680	0.022447	0.067340	0.157127	0.134680	0.157127	0.044893	0.067340	0.022447	0.157127	0.044893	0.044893	0.134680	0.044893	0.022447	0.112233	0.000000	0.089787	0.022447	0.089787	0.112233	0.134680	0.022447	0.067340	0.134680	0.089787	0.044893	0.067340	0.134680	0.112233
		Inverted	0.000000	0.000000	0.000000	0.112233	0.179574	0.067340	0.112233	0.134680	0.044893	0.089787	0.112233	0.157127	0.067340	0.000000	0.089787	0.089787	0.022447	0.157127	0.022447	0.044893	0.112233	0.044893	0.044893	0.134680	0.112233	0.022447	0.044893	0.022447	0.022447	0.044893	0.157127	0.089787	0.134680	0.089787	0.067340	0.067340	0.044893	0.044893	0.044893	0.044893	0.067340
		DirectPA	0.000000	0.000000	0.000000	0.000000	0.000000	0.022447	0.224467	0.000000	0.112233	0.022447	0.067340	0.067340	0.112233	0.134680	0.089787	0.157127	0.157127	0.157127	0.089787	0.112233	0.134680	0.112233	0.134680	0.067340	0.202020	0.089787	0.089787	0.112233	0.112233	0.067340	0.134680	0.067340	0.067340	0.022447	0.089787	0.134680	0.067340	0.089787	0.022447	0.112233	0.089787
		DirectAP	0.000000	0.650954	0.089787	0.000000	0.000000	0.044893	0.179574	0.022447	0.089787	0.089787	0.134680	0.067340	0.044893	0.089787	0.134680	0.044893	0.089787	0.112233	0.134680	0.089787	0.022447	0.044893	0.089787	0.044893	0.044893	0.022447	0.000000	0.044893	0.089787	0.157127	0.067340	0.044893	0.134680	0.089787	0.089787	0.067340	0.044893	0.067340	0.067340	0.000000	0.067340
		Any	0.000000	1.812500	0.250000	0.312500	0.500000	0.375000	1.437500	0.437500	1.187500	0.562500	0.937500	1.187500	0.687500	0.812500	1.312500	1.125000	1.187500	1.312500	0.875000	0.750000	1.187500	0.687500	0.875000	1.062500	1.125000	0.437500	0.687500	0.500000	0.875000	0.812500	1.250000	0.875000	1.312500	0.625000	0.875000	1.125000	0.687500	0.687500	0.562500	0.812500	0.875000
		Cumulative	0.000000	1.812500	2.062500	2.375000	2.812500	3.125000	4.437500	4.625000	5.750000	6.250000	6.937500	7.812500	8.437500	9.187500	10.125000	10.937500	11.812500	12.750000	13.375000	13.875000	14.687500	15.062500	15.687500	16.437500	17.250000	17.625000	18.125000	18.500000	19.062500	19.687500	20.250000	20.812500	21.562500	22.062500	22.625000	23.312500	23.562500	23.937500	24.250000	24.812500	25.250000
137	IKZF1_MOUSE.H11MO.0.C		2F	1F	0F	7P	6P	5P	4P	3P	2P	1P	0S	1S	2S	3S	4S	5S	6S	7S	8S	9S	10S	11S	12S	13S	14S	15S	16S	17S	18S	19S	20S	21S	22S	23S	24S	25S	26S	27S	28S	29S
		Everted	0.000000	0.000000	0.000000	0.000000	0.000000	0.000000	0.000000	0.000000	0.000000	0.000000	0.112233	0.089787	0.044893	0.044893	0.044893	0.000000	0.022447	0.067340	0.089787	0.089787	0.022447	0.044893	0.089787	0.044893	0.112233	0.067340	0.044893	0.044893	0.067340	0.067340	0.044893	0.044893	0.067340	0.022447	0.089787	0.000000	0.112233	0.022447	0.112233	0.022447
		Inverted	0.000000	0.000000	0.000000	0.000000	0.000000	0.089787	0.179574	0.089787	0.067340	0.112233	0.022447	0.134680	0.022447	0.067340	0.157127	0.022447	0.112233	0.022447	0.022447	0.044893	0.044893	0.067340	0.044893	0.067340	0.067340	0.067340	0.067340	0.044893	0.112233	0.134680	0.067340	0.089787	0.112233	0.112233	0.067340	0.067340	0.044893	0.044893	0.112233	0.044893
		DirectPA	0.000000	0.000000	0.000000	0.000000	0.000000	0.000000	0.000000	0.000000	0.000000	0.022447	0.044893	0.022447	0.044893	0.089787	0.134680	0.022447	0.112233	0.044893	0.112233	0.067340	0.044893	0.044893	0.112233	0.157127	0.067340	0.022447	0.179574	0.022447	0.022447	0.000000	0.089787	0.067340	0.067340	0.089787	0.089787	0.022447	0.044893	0.067340	0.022447	0.134680
		DirectAP	0.000000	0.000000	0.000000	0.000000	0.000000	0.022447	0.202020	0.022447	0.157127	0.089787	0.022447	0.067340	0.134680	0.112233	0.022447	0.112233	0.044893	0.000000	0.022447	0.067340	0.000000	0.089787	0.022447	0.134680	0.022447	0.067340	0.134680	0.067340	0.067340	0.022447	0.067340	0.089787	0.067340	0.044893	0.022447	0.067340	0.112233	0.112233	0.067340	0.067340
		Any	0.000000	0.000000	0.000000	0.000000	0.000000	0.264410	0.898995	0.264410	0.528821	0.528821	0.475939	0.740349	0.581703	0.740349	0.846113	0.370175	0.687467	0.317292	0.581703	0.634585	0.264410	0.581703	0.634585	0.951877	0.634585	0.528821	1.004759	0.423057	0.634585	0.528821	0.634585	0.687467	0.740349	0.634585	0.634585	0.370175	0.740349	0.581703	0.687467	0.634585
		Cumulative	0.000000	0.000000	0.000000	0.000000	0.000000	0.264410	1.163406	1.427816	1.903755	2.432575	2.908514	3.648863	4.177684	4.865151	5.658382	5.922792	6.610259	6.874669	7.403490	8.038075	8.302485	8.831306	9.465891	10.259122	10.840825	11.369646	12.268641	12.638815	13.061872	13.537811	14.172396	14.754098	15.335801	15.758858	16.287678	16.657853	17.239556	17.503966	18.138551	18.720254
138	INSM1_MOUSE.H11MO.0.C		0F	11P	10P	9P	8P	7P	6P	5P	4P	3P	2P	1P	0S	1S	2S	3S	4S	5S	6S	7S	8S	9S	10S	11S	12S	13S	14S	15S	16S	17S	18S	19S	20S	21S	22S	23S	24S	25S	26S	27S	28S	29S
		Everted	0.000000	0.000000	0.000000	0.000000	0.000000	0.000000	0.000000	0.000000	0.044893	0.000000	0.000000	0.044893	0.112233	0.112233	0.134680	0.089787	0.157127	0.089787	0.044893	0.157127	0.089787	0.000000	0.000000	0.134680	0.044893	0.112233	0.112233	0.089787	0.044893	0.089787	0.067340	0.089787	0.000000	0.044893	0.179574	0.022447	0.067340	0.089787	0.044893	0.022447	0.112233	0.044893
		Inverted	0.000000	0.000000	0.000000	0.022447	0.000000	0.000000	0.000000	0.000000	0.112233	0.022447	0.022447	0.044893	0.044893	0.022447	0.000000	0.044893	0.067340	0.044893	0.044893	0.112233	0.089787	0.022447	0.044893	0.022447	0.067340	0.044893	0.202020	0.067340	0.089787	0.044893	0.044893	0.067340	0.044893	0.089787	0.044893	0.044893	0.089787	0.044893	0.022447	0.022447	0.112233	0.044893
		DirectPA	0.000000	0.000000	0.000000	0.000000	0.022447	0.000000	0.000000	0.000000	0.000000	0.000000	0.000000	0.000000	0.089787	0.000000	0.044893	0.000000	0.067340	0.022447	0.134680	0.179574	0.044893	0.134680	0.022447	0.112233	0.044893	0.089787	0.089787	0.022447	0.044893	0.112233	0.022447	0.089787	0.134680	0.089787	0.089787	0.067340	0.179574	0.022447	0.022447	0.022447	0.134680	0.134680
		DirectAP	0.000000	0.000000	0.000000	0.022447	0.000000	0.022447	0.022447	0.044893	0.067340	0.089787	0.157127	0.000000	0.044893	0.089787	0.067340	0.089787	0.022447	0.067340	0.044893	0.044893	0.112233	0.112233	0.067340	0.112233	0.134680	0.044893	0.089787	0.112233	0.089787	0.112233	0.179574	0.134680	0.044893	0.089787	0.067340	0.044893	0.022447	0.067340	0.044893	0.067340	0.134680	0.022447
		Any	0.000000	0.000000	0.000000	0.111173	0.055586	0.055586	0.055586	0.111173	0.555864	0.277932	0.444691	0.222346	0.722624	0.555864	0.611451	0.555864	0.778210	0.555864	0.667037	1.222902	0.833797	0.667037	0.333519	0.944969	0.722624	0.722624	1.222902	0.722624	0.667037	0.889383	0.778210	0.944969	0.555864	0.778210	0.944969	0.444691	0.889383	0.555864	0.333519	0.333519	1.222902	0.611451
		Cumulative	0.000000	0.000000	0.000000	0.111173	0.166759	0.222346	0.277932	0.389105	0.944969	1.222902	1.612007	1.834352	2.556976	3.112840	3.613118	4.113396	4.891606	5.391884	6.003335	7.170650	7.837688	8.449138	8.727071	9.560867	10.227904	10.783769	11.784325	12.395775	12.896053	13.785436	14.174541	15.008338	15.397443	16.008894	16.842690	17.176209	17.676487	18.121178	18.454697	18.677043	19.566426	20.066704
139	IRF1_MOUSE.H11MO.0.A		4F	3F	2F	1F	0F	11P	10P	9P	8P	7P	6P	5P	4P	3P	2P	1P	0S	1S	2S	3S	4S	5S	6S	7S	8S	9S	10S	11S	12S	13S	14S	15S	16S	17S	18S	19S	20S	21S	22S	23S	24S	25S	26S	27S	28S	29S
		Everted	0.000000	0.000000	0.000000	0.022447	0.202020	0.000000	0.044893	0.000000	0.022447	0.089787	0.246914	0.044893	0.089787	0.000000	0.246914	0.202020	0.067340	0.112233	0.089787	0.067340	0.089787	0.067340	0.112233	0.067340	0.112233	0.157127	0.134680	0.157127	0.112233	0.067340	0.134680	0.134680	0.067340	0.112233	0.044893	0.067340	0.134680	0.067340	0.022447	0.134680	0.134680	0.044893	0.089787	0.022447	0.067340	0.067340
		Inverted	0.000000	0.000000	0.134680	0.022447	0.000000	0.000000	0.740741	0.628507	0.022447	0.067340	0.044893	0.157127	0.269360	0.089787	0.000000	0.089787	0.179574	0.067340	0.044893	0.112233	0.089787	0.067340	0.022447	0.067340	0.089787	0.000000	0.067340	0.044893	0.044893	0.089787	0.022447	0.089787	0.067340	0.089787	0.044893	0.044893	0.067340	0.044893	0.089787	0.179574	0.067340	0.000000	0.134680	0.067340	0.067340	0.067340
		DirectPA	0.000000	0.000000	0.000000	0.000000	0.000000	0.000000	0.000000	0.000000	0.000000	0.000000	0.000000	0.000000	0.000000	0.067340	0.000000	0.000000	0.022447	0.067340	0.044893	0.022447	0.022447	0.022447	0.044893	0.000000	0.089787	0.134680	0.044893	0.067340	0.044893	0.044893	0.044893	0.044893	0.044893	0.022447	0.022447	0.044893	0.022447	0.067340	0.022447	0.022447	0.067340	0.044893	0.044893	0.044893	0.067340	0.044893
		DirectAP	0.000000	0.000000	0.000000	0.000000	0.000000	0.000000	0.000000	0.000000	0.000000	0.000000	0.000000	0.000000	0.089787	0.044893	0.022447	0.000000	0.067340	0.000000	0.022447	0.022447	0.044893	0.067340	0.044893	0.067340	0.022447	0.067340	0.089787	0.022447	0.067340	0.067340	0.179574	0.022447	0.044893	0.000000	0.000000	0.000000	0.022447	0.044893	0.089787	0.000000	0.000000	0.089787	0.022447	0.000000	0.022447	0.067340
		Any	0.000000	0.000000	0.472813	0.157604	0.709220	0.000000	2.758077	2.206462	0.157604	0.551615	1.024429	0.709220	1.576044	0.709220	0.945626	1.024429	1.182033	0.866824	0.709220	0.788022	0.866824	0.788022	0.788022	0.709220	1.103231	1.260835	1.182033	1.024429	0.945626	0.945626	1.339638	1.024429	0.788022	0.788022	0.394011	0.551615	0.866824	0.788022	0.788022	1.182033	0.866824	0.630418	1.024429	0.472813	0.709220	0.866824
		Cumulative	0.000000	0.000000	0.472813	0.630418	1.260835	1.260835	3.940110	5.279748	5.437352	5.910165	6.776990	7.249803	8.116627	8.510638	9.062254	9.771474	10.480693	11.032309	11.426320	11.662727	12.214342	12.687155	13.317573	13.790386	14.499606	15.208826	15.996848	16.784870	17.100079	17.730496	18.597321	19.306541	19.858156	20.173365	20.567376	20.961387	21.434200	21.907013	22.458629	23.010244	23.483058	23.877069	24.507486	24.822695	24.901497	25.295508
140	IRF2_MOUSE.H11MO.0.B		4F	3F	2F	1F	0F	11P	10P	9P	8P	7P	6P	5P	4P	3P	2P	1P	0S	1S	2S	3S	4S	5S	6S	7S	8S	9S	10S	11S	12S	13S	14S	15S	16S	17S	18S	19S	20S	21S	22S	23S	24S	25S	26S	27S	28S	29S
		Everted	0.000000	0.000000	0.000000	0.000000	0.224467	0.044893	0.022447	0.000000	0.067340	0.089787	0.224467	0.044893	0.044893	0.000000	0.157127	0.179574	0.067340	0.134680	0.089787	0.089787	0.089787	0.044893	0.134680	0.089787	0.067340	0.157127	0.112233	0.134680	0.089787	0.089787	0.157127	0.089787	0.089787	0.134680	0.044893	0.067340	0.157127	0.022447	0.022447	0.089787	0.134680	0.022447	0.112233	0.044893	0.089787	0.067340
		Inverted	0.000000	0.000000	0.269360	0.000000	0.000000	0.000000	0.808081	0.381594	0.044893	0.044893	0.022447	0.179574	0.134680	0.022447	0.022447	0.067340	0.112233	0.067340	0.044893	0.044893	0.022447	0.022447	0.067340	0.089787	0.067340	0.022447	0.089787	0.089787	0.022447	0.044893	0.067340	0.067340	0.022447	0.089787	0.112233	0.044893	0.067340	0.067340	0.067340	0.157127	0.067340	0.000000	0.134680	0.044893	0.067340	0.067340
		DirectPA	0.000000	0.000000	0.000000	0.000000	0.000000	0.000000	0.000000	0.000000	0.000000	0.000000	0.000000	0.000000	0.000000	0.067340	0.000000	0.000000	0.067340	0.044893	0.044893	0.022447	0.022447	0.022447	0.022447	0.000000	0.044893	0.134680	0.022447	0.044893	0.044893	0.067340	0.067340	0.067340	0.067340	0.022447	0.022447	0.067340	0.000000	0.022447	0.022447	0.044893	0.067340	0.044893	0.044893	0.044893	0.089787	0.067340
		DirectAP	0.000000	0.000000	0.000000	0.000000	0.000000	0.000000	0.022447	0.000000	0.000000	0.000000	0.022447	0.000000	0.067340	0.044893	0.022447	0.000000	0.067340	0.022447	0.022447	0.022447	0.044893	0.067340	0.044893	0.044893	0.044893	0.044893	0.089787	0.000000	0.022447	0.067340	0.134680	0.000000	0.000000	0.000000	0.000000	0.000000	0.000000	0.044893	0.134680	0.022447	0.022447	0.089787	0.022447	0.000000	0.022447	0.044893
		Any	0.000000	0.000000	0.965406	0.000000	0.804505	0.160901	3.057120	1.367659	0.402253	0.482703	0.965406	0.804505	0.884956	0.482703	0.724055	0.884956	1.126307	0.965406	0.724055	0.643604	0.643604	0.563154	0.965406	0.804505	0.804505	1.287208	1.126307	0.965406	0.643604	0.965406	1.528560	0.804505	0.643604	0.884956	0.643604	0.643604	0.804505	0.563154	0.884956	1.126307	0.965406	0.563154	1.126307	0.482703	0.884956	0.884956
		Cumulative	0.000000	0.000000	0.965406	0.965406	1.689461	1.850362	4.505229	5.872888	6.275141	6.757844	7.481899	7.803701	8.205953	8.688656	9.010459	9.573612	10.458568	11.021722	11.504425	11.745776	12.228479	12.630732	13.113435	13.837490	14.320193	15.285599	15.929204	16.572808	16.814159	17.618665	18.342719	18.744972	19.147224	19.549477	20.112631	20.353982	20.675784	20.997586	21.721641	22.445696	22.767498	23.250201	23.813355	24.215607	24.376508	24.698311
141	IRF3_MOUSE.H11MO.0.A		4F	3F	2F	1F	0F	11P	10P	9P	8P	7P	6P	5P	4P	3P	2P	1P	0S	1S	2S	3S	4S	5S	6S	7S	8S	9S	10S	11S	12S	13S	14S	15S	16S	17S	18S	19S	20S	21S	22S	23S	24S	25S	26S	27S	28S	29S
		Everted	0.000000	0.000000	0.000000	0.000000	0.067340	0.000000	0.000000	0.000000	0.000000	0.000000	0.044893	0.000000	0.000000	0.000000	0.022447	0.000000	0.022447	0.022447	0.000000	0.000000	0.022447	0.022447	0.000000	0.000000	0.022447	0.044893	0.044893	0.022447	0.022447	0.044893	0.022447	0.089787	0.044893	0.022447	0.022447	0.022447	0.067340	0.022447	0.000000	0.022447	0.022447	0.000000	0.022447	0.044893	0.022447	0.022447
		Inverted	0.000000	0.000000	0.044893	0.000000	0.000000	0.000000	0.000000	0.089787	0.000000	0.000000	0.000000	0.000000	0.000000	0.000000	0.000000	0.022447	0.000000	0.000000	0.000000	0.000000	0.000000	0.000000	0.000000	0.000000	0.000000	0.000000	0.022447	0.022447	0.000000	0.000000	0.000000	0.000000	0.022447	0.022447	0.044893	0.000000	0.000000	0.022447	0.067340	0.022447	0.022447	0.022447	0.000000	0.000000	0.000000	0.022447
		DirectPA	0.000000	0.000000	0.000000	0.000000	0.000000	0.000000	0.000000	0.000000	0.000000	0.000000	0.000000	0.000000	0.000000	0.000000	0.000000	0.000000	0.000000	0.022447	0.000000	0.000000	0.000000	0.000000	0.000000	0.000000	0.022447	0.044893	0.000000	0.000000	0.022447	0.022447	0.022447	0.000000	0.000000	0.000000	0.000000	0.000000	0.000000	0.000000	0.000000	0.000000	0.000000	0.000000	0.000000	0.000000	0.000000	0.000000
		DirectAP	0.000000	0.000000	0.000000	0.000000	0.000000	0.000000	0.000000	0.000000	0.000000	0.000000	0.000000	0.000000	0.000000	0.000000	0.000000	0.000000	0.000000	0.000000	0.000000	0.044893	0.022447	0.000000	0.022447	0.000000	0.000000	0.022447	0.022447	0.000000	0.000000	0.067340	0.000000	0.000000	0.022447	0.022447	0.000000	0.000000	0.000000	0.000000	0.022447	0.000000	0.000000	0.022447	0.022447	0.000000	0.000000	0.000000
		Any	0.000000	0.000000	0.524934	0.000000	0.787402	0.000000	0.000000	1.049869	0.000000	0.000000	0.524934	0.000000	0.000000	0.000000	0.262467	0.262467	0.262467	0.524934	0.000000	0.524934	0.524934	0.262467	0.262467	0.000000	0.524934	1.312336	1.049869	0.524934	0.524934	1.574803	0.524934	1.049869	1.049869	0.787402	0.787402	0.262467	0.787402	0.524934	1.049869	0.524934	0.524934	0.524934	0.524934	0.524934	0.262467	0.524934
		Cumulative	0.000000	0.000000	0.524934	0.524934	1.049869	1.049869	1.049869	2.099738	2.099738	2.099738	2.362205	2.362205	2.362205	2.362205	2.624672	2.887139	2.887139	3.412073	3.412073	3.937008	4.461942	4.461942	4.724409	4.724409	5.249344	6.561680	7.611549	7.874016	8.136483	9.711286	9.711286	10.761155	11.286089	11.811024	12.335958	12.335958	12.335958	12.598425	13.385827	13.385827	13.385827	13.910761	13.910761	14.173228	14.173228	14.435696
142	IRF4_MOUSE.H11MO.0.A		3F	2F	1F	0F	11P	10P	9P	8P	7P	6P	5P	4P	3P	2P	1P	0S	1S	2S	3S	4S	5S	6S	7S	8S	9S	10S	11S	12S	13S	14S	15S	16S	17S	18S	19S	20S	21S	22S	23S	24S	25S	26S	27S	28S	29S
		Everted	0.000000	0.000000	0.022447	0.112233	0.000000	0.022447	0.022447	0.000000	0.112233	0.291807	0.134680	0.179574	0.044893	0.112233	0.089787	0.112233	0.089787	0.067340	0.044893	0.089787	0.067340	0.044893	0.089787	0.067340	0.202020	0.089787	0.134680	0.022447	0.067340	0.134680	0.134680	0.044893	0.067340	0.134680	0.157127	0.044893	0.089787	0.089787	0.022447	0.044893	0.044893	0.089787	0.067340	0.022447	0.067340
		Inverted	0.000000	0.000000	0.044893	0.044893	0.089787	0.000000	0.067340	0.022447	0.112233	0.067340	0.022447	0.000000	0.022447	0.067340	0.022447	0.022447	0.067340	0.022447	0.089787	0.044893	0.022447	0.134680	0.044893	0.044893	0.022447	0.022447	0.022447	0.022447	0.067340	0.000000	0.044893	0.000000	0.044893	0.044893	0.089787	0.022447	0.089787	0.044893	0.022447	0.067340	0.067340	0.044893	0.000000	0.067340	0.067340
		DirectPA	0.000000	0.000000	0.000000	0.000000	0.000000	0.000000	0.000000	0.000000	0.022447	0.000000	0.000000	0.000000	0.000000	0.000000	0.112233	0.022447	0.044893	0.089787	0.067340	0.089787	0.022447	0.044893	0.067340	0.022447	0.022447	0.067340	0.044893	0.044893	0.000000	0.067340	0.044893	0.044893	0.067340	0.022447	0.044893	0.044893	0.044893	0.000000	0.089787	0.000000	0.022447	0.022447	0.067340	0.044893	0.022447
		DirectAP	0.000000	0.000000	0.000000	0.000000	0.044893	0.000000	0.000000	0.022447	0.000000	0.067340	0.044893	0.044893	0.067340	0.000000	0.022447	0.044893	0.089787	0.067340	0.044893	0.022447	0.022447	0.067340	0.112233	0.179574	0.067340	0.112233	0.044893	0.044893	0.044893	0.067340	0.022447	0.067340	0.067340	0.044893	0.044893	0.000000	0.000000	0.044893	0.022447	0.067340	0.089787	0.067340	0.044893	0.000000	0.022447
		Any	0.000000	0.000000	0.196721	0.393443	0.393443	0.065574	0.262295	0.131148	0.721311	1.245902	0.590164	0.655738	0.393443	0.524590	0.721311	0.590164	0.852459	0.721311	0.721311	0.721311	0.393443	0.852459	0.918033	0.918033	0.918033	0.852459	0.721311	0.393443	0.524590	0.786885	0.721311	0.459016	0.721311	0.721311	0.983607	0.327869	0.655738	0.524590	0.459016	0.524590	0.655738	0.655738	0.524590	0.393443	0.524590
		Cumulative	0.000000	0.000000	0.196721	0.590164	0.983607	1.049180	1.311475	1.442623	2.098361	3.213115	3.803279	4.459016	4.786885	5.180328	5.901639	6.229508	7.081967	7.672131	8.262295	8.918033	9.245902	9.836066	10.622951	11.278689	11.934426	12.327869	12.852459	13.049180	13.508197	14.098361	14.688525	15.081967	15.606557	16.196721	16.852459	17.114754	17.639344	18.098361	18.426230	18.754098	19.147541	19.672131	20.131148	20.393443	20.655738
143	IRF7_MOUSE.H11MO.0.C		1F	0F	9P	8P	7P	6P	5P	4P	3P	2P	1P	0S	1S	2S	3S	4S	5S	6S	7S	8S	9S	10S	11S	12S	13S	14S	15S	16S	17S	18S	19S	20S	21S	22S	23S	24S	25S	26S	27S	28S	29S
		Everted	0.000000	0.000000	0.000000	0.000000	0.000000	0.000000	0.000000	0.022447	0.022447	0.067340	0.044893	0.089787	0.134680	0.067340	0.179574	0.179574	0.134680	0.112233	0.157127	0.044893	0.157127	0.067340	0.112233	0.157127	0.044893	0.067340	0.134680	0.067340	0.112233	0.089787	0.000000	0.112233	0.246914	0.044893	0.157127	0.134680	0.067340	0.112233	0.089787	0.067340	0.089787
		Inverted	1.526375	0.089787	0.044893	0.000000	0.067340	0.426487	0.538721	0.157127	0.179574	0.044893	0.157127	0.112233	0.202020	0.044893	0.112233	0.089787	0.112233	0.044893	0.112233	0.157127	0.112233	0.067340	0.067340	0.112233	0.067340	0.089787	0.134680	0.067340	0.044893	0.089787	0.089787	0.022447	0.112233	0.089787	0.179574	0.157127	0.089787	0.044893	0.089787	0.112233	0.022447
		DirectPA	0.000000	0.000000	0.000000	0.000000	0.000000	0.000000	0.000000	0.000000	0.000000	0.000000	0.157127	0.022447	0.000000	0.000000	0.044893	0.134680	0.000000	0.044893	0.089787	0.067340	0.044893	0.067340	0.044893	0.044893	0.089787	0.044893	0.022447	0.067340	0.044893	0.067340	0.089787	0.067340	0.112233	0.134680	0.022447	0.157127	0.022447	0.000000	0.044893	0.067340	0.022447
		DirectAP	0.000000	0.000000	0.000000	0.000000	0.000000	0.000000	0.022447	0.044893	0.000000	0.044893	0.067340	0.022447	0.044893	0.044893	0.022447	0.022447	0.044893	0.022447	0.022447	0.022447	0.067340	0.067340	0.112233	0.022447	0.112233	0.089787	0.067340	0.022447	0.044893	0.089787	0.157127	0.134680	0.089787	0.089787	0.022447	0.044893	0.000000	0.089787	0.022447	0.000000	0.044893
		Any	3.983597	0.234329	0.117165	0.000000	0.175747	1.113064	1.464558	0.585823	0.527241	0.410076	1.113064	0.644405	0.995899	0.410076	0.937317	1.113064	0.761570	0.585823	0.995899	0.761570	0.995899	0.702988	0.878735	0.878735	0.820152	0.761570	0.937317	0.585823	0.644405	0.878735	0.878735	0.878735	1.464558	0.937317	0.995899	1.288811	0.468658	0.644405	0.644405	0.644405	0.468658
		Cumulative	3.983597	4.217926	4.335091	4.335091	4.510838	5.506737	6.736965	7.264206	7.674282	7.967194	8.963093	9.490334	10.251904	10.544815	11.130639	12.067955	12.712361	13.122437	13.942589	14.528412	15.231400	15.641476	16.344464	17.106034	17.750439	18.394845	18.980668	19.273579	19.625073	20.328061	20.738137	21.148213	22.026948	22.788518	23.432923	24.253076	24.545987	24.956063	25.366139	25.893380	26.186292
144	IRF8_MOUSE.H11MO.0.A		4F	3F	2F	1F	0F	11P	10P	9P	8P	7P	6P	5P	4P	3P	2P	1P	0S	1S	2S	3S	4S	5S	6S	7S	8S	9S	10S	11S	12S	13S	14S	15S	16S	17S	18S	19S	20S	21S	22S	23S	24S	25S	26S	27S	28S	29S
		Everted	0.000000	0.000000	0.000000	0.000000	0.067340	0.000000	0.022447	0.000000	0.000000	0.067340	0.157127	0.044893	0.157127	0.022447	0.067340	0.112233	0.089787	0.089787	0.067340	0.044893	0.112233	0.089787	0.022447	0.067340	0.044893	0.134680	0.044893	0.157127	0.044893	0.022447	0.067340	0.134680	0.044893	0.089787	0.089787	0.134680	0.044893	0.044893	0.089787	0.022447	0.044893	0.044893	0.112233	0.044893	0.000000	0.067340
		Inverted	0.000000	0.000000	0.044893	0.134680	0.000000	0.044893	0.067340	0.224467	0.022447	0.022447	0.000000	0.067340	0.112233	0.022447	0.022447	0.134680	0.044893	0.067340	0.022447	0.067340	0.067340	0.000000	0.044893	0.067340	0.000000	0.044893	0.067340	0.067340	0.000000	0.044893	0.000000	0.067340	0.044893	0.134680	0.089787	0.044893	0.022447	0.067340	0.067340	0.134680	0.112233	0.000000	0.067340	0.067340	0.089787	0.044893
		DirectPA	0.000000	0.000000	0.000000	0.000000	0.000000	0.000000	0.000000	0.000000	0.000000	0.000000	0.000000	0.000000	0.000000	0.089787	0.022447	0.022447	0.067340	0.067340	0.067340	0.022447	0.044893	0.022447	0.000000	0.022447	0.089787	0.112233	0.067340	0.022447	0.112233	0.044893	0.067340	0.044893	0.022447	0.044893	0.022447	0.067340	0.000000	0.089787	0.000000	0.044893	0.022447	0.067340	0.044893	0.022447	0.022447	0.067340
		DirectAP	0.000000	0.000000	0.000000	0.000000	0.000000	0.067340	0.000000	0.000000	0.022447	0.000000	0.067340	0.044893	0.022447	0.044893	0.044893	0.044893	0.044893	0.022447	0.089787	0.022447	0.022447	0.022447	0.089787	0.089787	0.134680	0.044893	0.157127	0.022447	0.044893	0.044893	0.067340	0.044893	0.044893	0.022447	0.000000	0.044893	0.000000	0.022447	0.044893	0.022447	0.067340	0.089787	0.022447	0.067340	0.044893	0.044893
		Any	0.000000	0.000000	0.129199	0.387597	0.193798	0.322997	0.258398	0.645995	0.129199	0.258398	0.645995	0.452196	0.839793	0.516796	0.452196	0.904393	0.710594	0.710594	0.710594	0.452196	0.710594	0.387597	0.452196	0.710594	0.775194	0.968992	0.968992	0.775194	0.581395	0.452196	0.581395	0.839793	0.452196	0.839793	0.581395	0.839793	0.193798	0.645995	0.581395	0.645995	0.710594	0.581395	0.710594	0.581395	0.452196	0.645995
		Cumulative	0.000000	0.000000	0.129199	0.516796	0.710594	1.033592	1.291990	1.873385	2.002584	2.260982	2.842377	3.229974	4.069767	4.586563	5.038760	5.813953	6.201550	6.847545	7.493540	7.881137	8.333333	8.656331	9.043928	9.625323	10.271318	11.046512	11.757106	12.403101	12.855297	13.242894	13.695090	14.276486	14.728682	15.310078	15.891473	16.602067	16.795866	17.377261	17.829457	18.217054	18.798450	19.315245	19.896641	20.413437	20.671835	21.059432
145	IRF9_MOUSE.H11MO.0.C		0F	11P	10P	9P	8P	7P	6P	5P	4P	3P	2P	1P	0S	1S	2S	3S	4S	5S	6S	7S	8S	9S	10S	11S	12S	13S	14S	15S	16S	17S	18S	19S	20S	21S	22S	23S	24S	25S	26S	27S	28S	29S
		Everted	0.000000	0.000000	0.000000	0.000000	0.000000	0.000000	0.359147	0.000000	0.224467	0.044893	0.000000	0.134680	0.134680	0.022447	0.044893	0.067340	0.202020	0.134680	0.067340	0.112233	0.112233	0.134680	0.134680	0.157127	0.089787	0.022447	0.067340	0.089787	0.067340	0.134680	0.112233	0.067340	0.157127	0.112233	0.067340	0.044893	0.067340	0.089787	0.044893	0.000000	0.067340	0.044893
		Inverted	0.493827	0.000000	0.000000	0.000000	0.089787	0.157127	0.179574	0.067340	0.044893	0.022447	0.044893	0.089787	0.089787	0.134680	0.067340	0.022447	0.089787	0.067340	0.044893	0.044893	0.112233	0.067340	0.044893	0.044893	0.134680	0.112233	0.089787	0.089787	0.179574	0.067340	0.022447	0.067340	0.067340	0.112233	0.134680	0.067340	0.044893	0.089787	0.089787	0.022447	0.044893	0.067340
		DirectPA	0.000000	0.000000	0.000000	0.000000	0.000000	0.000000	0.000000	0.000000	0.067340	0.000000	0.044893	0.089787	0.112233	0.044893	0.067340	0.112233	0.044893	0.112233	0.067340	0.134680	0.044893	0.022447	0.044893	0.112233	0.067340	0.157127	0.112233	0.067340	0.022447	0.089787	0.089787	0.112233	0.022447	0.089787	0.000000	0.179574	0.089787	0.044893	0.044893	0.044893	0.134680	0.067340
		DirectAP	0.000000	0.000000	0.000000	0.000000	0.022447	0.000000	0.000000	0.000000	0.067340	0.044893	0.044893	0.044893	0.044893	0.067340	0.067340	0.044893	0.067340	0.067340	0.022447	0.134680	0.022447	0.112233	0.067340	0.044893	0.022447	0.022447	0.067340	0.089787	0.044893	0.044893	0.067340	0.067340	0.089787	0.044893	0.089787	0.067340	0.134680	0.067340	0.044893	0.067340	0.112233	0.067340
		Any	1.264368	0.000000	0.000000	0.000000	0.287356	0.402299	1.379310	0.172414	1.034483	0.287356	0.344828	0.919540	0.977011	0.689655	0.632184	0.632184	1.034483	0.977011	0.517241	1.091954	0.747126	0.862069	0.747126	0.919540	0.804598	0.804598	0.862069	0.862069	0.747126	0.862069	0.747126	0.804598	0.862069	0.862069	0.689655	0.919540	0.862069	0.747126	0.574713	0.344828	0.919540	0.632184
		Cumulative	1.264368	1.264368	1.264368	1.264368	1.551724	1.954023	3.275862	3.448276	4.310345	4.540230	4.885057	5.689655	6.264368	6.839080	7.413793	7.931034	8.678161	9.597701	10.000000	10.862069	11.379310	11.954023	12.528736	13.160920	13.850575	14.367816	15.229885	15.919540	16.206897	16.724138	17.241379	17.873563	18.448276	18.908046	19.310345	19.885057	20.517241	20.919540	21.264368	21.321839	22.011494	22.356322
146	ISL1_MOUSE.H11MO.0.A		1F	0F	8P	7P	6P	5P	4P	3P	2P	1P	0S	1S	2S	3S	4S	5S	6S	7S	8S	9S	10S	11S	12S	13S	14S	15S	16S	17S	18S	19S	20S	21S	22S	23S	24S	25S	26S	27S	28S	29S
		Everted	0.000000	0.000000	0.000000	0.000000	0.000000	0.000000	0.000000	0.202020	0.000000	0.044893	0.089787	0.044893	0.089787	0.044893	0.112233	0.112233	0.089787	0.089787	0.112233	0.134680	0.269360	0.067340	0.044893	0.022447	0.089787	0.089787	0.157127	0.112233	0.157127	0.089787	0.044893	0.157127	0.044893	0.044893	0.044893	0.089787	0.089787	0.089787	0.112233	0.112233
		Inverted	0.000000	0.000000	0.157127	0.022447	0.000000	0.000000	0.000000	0.044893	0.112233	0.112233	0.112233	0.044893	0.089787	0.112233	0.112233	0.022447	0.089787	0.089787	0.022447	0.089787	0.089787	0.067340	0.157127	0.134680	0.022447	0.112233	0.000000	0.112233	0.179574	0.067340	0.112233	0.112233	0.067340	0.022447	0.067340	0.044893	0.044893	0.089787	0.022447	0.067340
		DirectPA	0.000000	0.000000	0.000000	0.000000	0.000000	0.000000	0.000000	0.000000	0.000000	0.022447	0.089787	0.179574	0.089787	0.089787	0.112233	0.044893	0.022447	0.134680	0.134680	0.112233	0.112233	0.044893	0.134680	0.067340	0.134680	0.067340	0.112233	0.089787	0.044893	0.067340	0.112233	0.112233	0.089787	0.067340	0.067340	0.112233	0.202020	0.134680	0.022447	0.044893
		DirectAP	0.000000	0.000000	0.000000	0.134680	0.291807	0.022447	0.000000	0.000000	0.134680	0.157127	0.067340	0.157127	0.089787	0.022447	0.089787	0.134680	0.134680	0.022447	0.067340	0.000000	0.067340	0.022447	0.179574	0.112233	0.089787	0.022447	0.157127	0.134680	0.044893	0.067340	0.067340	0.067340	0.089787	0.157127	0.044893	0.022447	0.067340	0.089787	0.134680	0.134680
		Any	0.000000	0.000000	0.349825	0.349825	0.649675	0.049975	0.000000	0.549725	0.549725	0.749625	0.799600	0.949525	0.799600	0.599700	0.949525	0.699650	0.749625	0.749625	0.749625	0.749625	1.199400	0.449775	1.149425	0.749625	0.749625	0.649675	0.949525	0.999500	0.899550	0.649675	0.749625	0.999500	0.649675	0.649675	0.499750	0.599700	0.899550	0.899550	0.649675	0.799600
		Cumulative	0.000000	0.000000	0.349825	0.699650	1.349325	1.399300	1.399300	1.949025	2.498751	3.198401	3.948026	4.847576	5.597201	6.096952	7.046477	7.696152	8.295852	8.995502	9.445277	10.144928	11.144428	11.494253	12.493753	13.043478	13.643178	14.042979	14.842579	15.692154	16.391804	16.941529	17.491254	18.290855	18.790605	19.240380	19.590205	19.940030	20.739630	21.389305	21.789105	22.438781
147	ITF2_MOUSE.H11MO.0.B		1F	0F	8P	7P	6P	5P	4P	3P	2P	1P	0S	1S	2S	3S	4S	5S	6S	7S	8S	9S	10S	11S	12S	13S	14S	15S	16S	17S	18S	19S	20S	21S	22S	23S	24S	25S	26S	27S	28S	29S
		Everted	0.000000	0.000000	0.000000	0.000000	0.000000	0.000000	0.000000	0.516274	0.000000	0.112233	0.112233	0.067340	0.067340	0.179574	0.044893	0.112233	0.067340	0.112233	0.000000	0.112233	0.089787	0.022447	0.089787	0.067340	0.000000	0.089787	0.089787	0.179574	0.067340	0.067340	0.089787	0.134680	0.044893	0.067340	0.112233	0.022447	0.112233	0.067340	0.089787	0.022447
		Inverted	0.000000	0.000000	0.000000	0.000000	0.134680	0.000000	0.044893	0.112233	0.044893	0.067340	0.112233	0.112233	0.044893	0.044893	0.067340	0.067340	0.089787	0.044893	0.044893	0.089787	0.022447	0.112233	0.067340	0.022447	0.067340	0.112233	0.022447	0.089787	0.067340	0.044893	0.112233	0.089787	0.044893	0.179574	0.157127	0.089787	0.044893	0.000000	0.044893	0.089787
		DirectPA	0.000000	0.000000	0.000000	0.000000	0.000000	0.000000	0.381594	0.000000	0.044893	0.112233	0.089787	0.089787	0.089787	0.044893	0.044893	0.044893	0.089787	0.089787	0.000000	0.022447	0.067340	0.134680	0.134680	0.044893	0.202020	0.067340	0.112233	0.022447	0.044893	0.112233	0.089787	0.044893	0.067340	0.089787	0.089787	0.157127	0.044893	0.157127	0.157127	0.089787
		DirectAP	0.000000	0.000000	0.000000	0.000000	0.000000	0.112233	0.000000	0.000000	0.044893	0.112233	0.112233	0.044893	0.022447	0.022447	0.067340	0.044893	0.044893	0.089787	0.044893	0.134680	0.202020	0.067340	0.044893	0.112233	0.089787	0.067340	0.089787	0.067340	0.067340	0.067340	0.112233	0.000000	0.202020	0.044893	0.089787	0.044893	0.089787	0.089787	0.112233	0.089787
		Any	0.000000	0.000000	0.000000	0.000000	0.316623	0.263852	1.002639	1.477573	0.316623	0.949868	1.002639	0.738786	0.527704	0.686016	0.527704	0.633245	0.686016	0.791557	0.211082	0.844327	0.897098	0.791557	0.791557	0.580475	0.844327	0.791557	0.738786	0.844327	0.580475	0.686016	0.897098	0.633245	0.844327	0.897098	1.055409	0.738786	0.633245	0.738786	0.949868	0.686016
		Cumulative	0.000000	0.000000	0.000000	0.000000	0.316623	0.580475	1.583113	2.955145	3.271768	4.116095	5.013193	5.699208	6.121372	6.701847	7.124011	7.651715	8.284960	8.970976	9.182058	9.815303	10.606860	11.240106	11.820580	12.295515	12.981530	13.403694	14.089710	14.881266	15.303430	15.778364	16.569921	17.203166	17.941953	18.680739	19.366755	19.788918	20.316623	20.949868	21.635884	22.110818
148	JUN_MOUSE.H11MO.0.A		1F	0F	9P	8P	7P	6P	5P	4P	3P	2P	1P	0S	1S	2S	3S	4S	5S	6S	7S	8S	9S	10S	11S	12S	13S	14S	15S	16S	17S	18S	19S	20S	21S	22S	23S	24S	25S	26S	27S	28S	29S
		Everted	0.000000	0.000000	0.000000	0.000000	0.000000	0.000000	0.000000	0.000000	0.044893	0.134680	0.089787	0.067340	0.089787	0.044893	0.044893	0.089787	0.112233	0.044893	0.112233	0.134680	0.112233	0.112233	0.089787	0.112233	0.089787	0.089787	0.067340	0.067340	0.134680	0.022447	0.067340	0.067340	0.067340	0.067340	0.089787	0.022447	0.044893	0.089787	0.044893	0.112233	0.044893
		Inverted	0.000000	1.346801	0.000000	0.000000	0.000000	0.000000	0.000000	0.089787	0.067340	0.022447	0.022447	0.134680	0.134680	0.134680	0.067340	0.089787	0.067340	0.044893	0.179574	0.089787	0.179574	0.067340	0.044893	0.089787	0.089787	0.067340	0.022447	0.044893	0.067340	0.067340	0.044893	0.044893	0.112233	0.112233	0.067340	0.089787	0.067340	0.157127	0.044893	0.067340	0.089787
		DirectPA	0.000000	0.000000	0.000000	0.000000	0.000000	0.000000	0.000000	0.000000	0.000000	0.000000	0.202020	0.112233	0.067340	0.022447	0.022447	0.067340	0.022447	0.157127	0.089787	0.044893	0.089787	0.089787	0.134680	0.112233	0.067340	0.202020	0.067340	0.044893	0.112233	0.089787	0.202020	0.179574	0.044893	0.067340	0.202020	0.067340	0.089787	0.112233	0.089787	0.022447	0.112233
		DirectAP	0.000000	0.000000	0.000000	0.000000	0.359147	0.067340	0.089787	0.134680	0.404040	0.089787	0.134680	0.044893	0.022447	0.067340	0.000000	0.089787	0.044893	0.044893	0.134680	0.112233	0.022447	0.089787	0.044893	0.089787	0.134680	0.044893	0.089787	0.067340	0.044893	0.089787	0.089787	0.022447	0.112233	0.112233	0.067340	0.022447	0.089787	0.067340	0.157127	0.112233	0.112233
		Any	0.000000	3.107198	0.000000	0.000000	0.828586	0.155360	0.207147	0.517866	1.191093	0.569653	1.035733	0.828586	0.725013	0.621440	0.310720	0.776800	0.569653	0.673226	1.191093	0.880373	0.932160	0.828586	0.725013	0.932160	0.880373	0.932160	0.569653	0.517866	0.828586	0.621440	0.932160	0.725013	0.776800	0.828586	0.983946	0.466080	0.621440	0.983946	0.776800	0.725013	0.828586
		Cumulative	0.000000	3.107198	3.107198	3.107198	3.883998	4.039358	4.194718	4.712584	5.851890	6.369757	7.405489	8.078716	8.700155	9.269808	9.476955	10.201968	10.771621	11.289487	12.273433	13.050233	13.619886	14.293112	14.914552	15.639565	16.157431	16.882444	17.452097	17.969964	18.694977	19.161056	19.886069	20.352149	20.973589	21.595028	22.371828	22.786121	23.252201	23.770067	24.339720	24.857587	25.427240
149	JUNB_MOUSE.H11MO.0.A		1F	0F	8P	7P	6P	5P	4P	3P	2P	1P	0S	1S	2S	3S	4S	5S	6S	7S	8S	9S	10S	11S	12S	13S	14S	15S	16S	17S	18S	19S	20S	21S	22S	23S	24S	25S	26S	27S	28S	29S
		Everted	0.000000	0.000000	0.000000	0.000000	0.000000	0.000000	0.000000	0.044893	0.000000	0.157127	0.089787	0.044893	0.000000	0.044893	0.044893	0.022447	0.112233	0.112233	0.112233	0.134680	0.089787	0.112233	0.067340	0.157127	0.157127	0.112233	0.067340	0.112233	0.157127	0.089787	0.067340	0.089787	0.089787	0.000000	0.112233	0.044893	0.067340	0.067340	0.089787	0.089787
		Inverted	1.975309	0.000000	0.000000	0.000000	0.000000	0.000000	0.112233	0.067340	0.291807	0.022447	0.112233	0.067340	0.089787	0.067340	0.067340	0.112233	0.022447	0.157127	0.089787	0.179574	0.067340	0.067340	0.112233	0.044893	0.067340	0.022447	0.044893	0.044893	0.089787	0.044893	0.067340	0.044893	0.134680	0.089787	0.067340	0.000000	0.134680	0.067340	0.067340	0.089787
		DirectPA	0.000000	0.000000	0.000000	0.000000	0.000000	0.000000	0.000000	0.000000	0.000000	0.179574	0.112233	0.044893	0.022447	0.022447	0.112233	0.044893	0.157127	0.112233	0.067340	0.134680	0.089787	0.134680	0.134680	0.089787	0.089787	0.089787	0.067340	0.089787	0.089787	0.179574	0.202020	0.044893	0.044893	0.157127	0.022447	0.067340	0.067340	0.112233	0.044893	0.134680
		DirectAP	0.000000	0.000000	0.000000	0.000000	0.404040	0.067340	0.044893	0.157127	0.179574	0.067340	0.179574	0.179574	0.112233	0.089787	0.022447	0.157127	0.044893	0.067340	0.134680	0.044893	0.022447	0.067340	0.067340	0.134680	0.157127	0.044893	0.067340	0.022447	0.044893	0.067340	0.067340	0.089787	0.089787	0.157127	0.067340	0.022447	0.044893	0.022447	0.157127	0.089787
		Any	4.557224	0.000000	0.000000	0.000000	0.932160	0.155360	0.362506	0.621440	1.087519	0.983946	1.139306	0.776800	0.517866	0.517866	0.569653	0.776800	0.725013	1.035733	0.932160	1.139306	0.621440	0.880373	0.880373	0.983946	1.087519	0.621440	0.569653	0.569653	0.880373	0.880373	0.932160	0.621440	0.828586	0.932160	0.621440	0.310720	0.725013	0.621440	0.828586	0.932160
		Cumulative	4.557224	4.557224	4.557224	4.557224	5.437597	5.592957	5.955463	6.576903	7.612636	8.493009	9.476955	10.201968	10.668048	11.082341	11.548421	12.221647	12.843086	13.671673	14.500259	15.069912	15.535992	16.209218	16.934231	17.711031	18.487830	19.005697	19.471776	19.989643	20.766442	21.439669	22.216468	22.630761	23.148628	23.821854	24.287934	24.546867	24.857587	25.323666	25.789746	26.462973
150	JUND_MOUSE.H11MO.0.A		0F	10P	9P	8P	7P	6P	5P	4P	3P	2P	1P	0S	1S	2S	3S	4S	5S	6S	7S	8S	9S	10S	11S	12S	13S	14S	15S	16S	17S	18S	19S	20S	21S	22S	23S	24S	25S	26S	27S	28S	29S
		Everted	0.000000	0.000000	0.000000	0.000000	0.000000	0.000000	0.000000	0.044893	0.134680	0.157127	0.089787	0.067340	0.044893	0.067340	0.089787	0.112233	0.089787	0.112233	0.134680	0.134680	0.179574	0.067340	0.157127	0.179574	0.112233	0.044893	0.157127	0.157127	0.112233	0.134680	0.067340	0.134680	0.044893	0.134680	0.000000	0.067340	0.134680	0.089787	0.157127	0.067340	0.134680
		Inverted	0.000000	1.548822	0.000000	0.000000	0.000000	0.112233	0.000000	0.112233	0.044893	0.269360	0.044893	0.134680	0.112233	0.067340	0.044893	0.067340	0.202020	0.022447	0.134680	0.134680	0.157127	0.089787	0.089787	0.179574	0.089787	0.089787	0.000000	0.067340	0.044893	0.089787	0.089787	0.089787	0.044893	0.112233	0.089787	0.067340	0.067340	0.157127	0.044893	0.134680	0.067340
		DirectPA	0.000000	0.000000	0.000000	0.000000	0.000000	0.000000	0.000000	0.000000	0.000000	0.000000	0.246914	0.112233	0.044893	0.022447	0.067340	0.089787	0.022447	0.157127	0.134680	0.112233	0.134680	0.067340	0.157127	0.112233	0.112233	0.179574	0.134680	0.067340	0.112233	0.112233	0.134680	0.224467	0.044893	0.067340	0.179574	0.089787	0.067340	0.067340	0.089787	0.022447	0.157127
		DirectAP	0.000000	0.000000	0.000000	0.448934	0.000000	0.044893	0.134680	0.202020	0.067340	0.202020	0.112233	0.089787	0.089787	0.044893	0.157127	0.044893	0.067340	0.202020	0.157127	0.022447	0.089787	0.089787	0.112233	0.134680	0.067340	0.067340	0.089787	0.089787	0.067340	0.067340	0.067340	0.089787	0.157127	0.089787	0.067340	0.089787	0.044893	0.157127	0.112233	0.134680	0.067340
		Any	0.000000	3.506098	0.000000	1.016260	0.000000	0.355691	0.304878	0.813008	0.558943	1.422764	1.117886	0.914634	0.660569	0.457317	0.813008	0.711382	0.863821	1.117886	1.270325	0.914634	1.270325	0.711382	1.168699	1.371951	0.863821	0.863821	0.863821	0.863821	0.762195	0.914634	0.813008	1.219512	0.660569	0.914634	0.762195	0.711382	0.711382	1.067073	0.914634	0.813008	0.965447
		Cumulative	0.000000	3.506098	3.506098	4.471545	4.471545	4.573171	4.878049	5.589431	6.046748	7.418699	8.384146	8.943089	9.400407	9.756098	10.416667	10.924797	11.534553	12.550813	13.363821	13.973577	14.583333	15.142276	16.006098	16.666667	17.174797	17.733740	18.495935	19.359756	19.918699	20.376016	20.833333	21.747967	22.154472	22.662602	23.221545	23.780488	24.288618	24.695122	25.457317	25.813008	26.422764
151	KAISO_MOUSE.H11MO.0.B		1F	0F	11P	10P	9P	8P	7P	6P	5P	4P	3P	2P	1P	0S	1S	2S	3S	4S	5S	6S	7S	8S	9S	10S	11S	12S	13S	14S	15S	16S	17S	18S	19S	20S	21S	22S	23S	24S	25S	26S	27S	28S	29S
		Everted	0.000000	0.000000	0.000000	0.000000	0.067340	0.000000	0.022447	0.089787	0.044893	0.000000	0.000000	0.112233	0.044893	0.022447	0.044893	0.044893	0.044893	0.022447	0.044893	0.022447	0.067340	0.089787	0.044893	0.044893	0.044893	0.044893	0.022447	0.044893	0.044893	0.044893	0.000000	0.022447	0.089787	0.000000	0.179574	0.044893	0.044893	0.112233	0.089787	0.044893	0.044893	0.089787	0.022447
		Inverted	0.000000	0.000000	0.000000	0.000000	0.022447	0.022447	0.022447	0.157127	0.022447	0.067340	0.044893	0.000000	0.022447	0.022447	0.067340	0.044893	0.044893	0.044893	0.000000	0.044893	0.022447	0.044893	0.000000	0.000000	0.000000	0.044893	0.044893	0.044893	0.044893	0.044893	0.044893	0.044893	0.067340	0.044893	0.067340	0.022447	0.067340	0.000000	0.022447	0.000000	0.044893	0.089787	0.022447
		DirectPA	0.000000	0.000000	0.000000	0.000000	0.000000	0.000000	0.000000	0.000000	0.000000	0.000000	0.000000	0.000000	0.000000	0.044893	0.022447	0.067340	0.022447	0.089787	0.089787	0.022447	0.067340	0.022447	0.000000	0.000000	0.067340	0.067340	0.044893	0.022447	0.067340	0.044893	0.000000	0.089787	0.022447	0.022447	0.089787	0.044893	0.044893	0.044893	0.089787	0.022447	0.022447	0.022447	0.067340
		DirectAP	0.000000	0.000000	0.000000	0.000000	0.000000	0.022447	0.022447	0.000000	0.000000	0.022447	0.044893	0.067340	0.044893	0.022447	0.000000	0.022447	0.112233	0.000000	0.000000	0.067340	0.000000	0.022447	0.044893	0.067340	0.000000	0.112233	0.044893	0.089787	0.000000	0.134680	0.044893	0.112233	0.044893	0.067340	0.067340	0.067340	0.022447	0.044893	0.000000	0.000000	0.044893	0.067340	0.044893
		Any	0.000000	0.000000	0.000000	0.000000	0.306044	0.153022	0.229533	0.841622	0.229533	0.306044	0.306044	0.612089	0.382555	0.382555	0.459067	0.612089	0.765111	0.535578	0.459067	0.535578	0.535578	0.612089	0.306044	0.382555	0.382555	0.918133	0.535578	0.688600	0.535578	0.918133	0.306044	0.918133	0.765111	0.459067	1.377200	0.612089	0.612089	0.688600	0.688600	0.229533	0.535578	0.918133	0.535578
		Cumulative	0.000000	0.000000	0.000000	0.000000	0.306044	0.459067	0.688600	1.453711	1.606733	1.912777	2.218822	2.830910	3.213466	3.596021	3.825555	4.437643	5.126243	5.508799	5.891354	6.273910	6.732976	7.268554	7.574598	7.957154	8.339709	9.181331	9.563887	9.869931	10.252487	11.170620	11.400153	11.935731	12.624331	12.930375	13.925019	14.460597	14.843152	15.378730	15.837796	15.990819	16.373374	17.138485	17.521041
152	KLF1_MOUSE.H11MO.0.A		1F	0F	11P	10P	9P	8P	7P	6P	5P	4P	3P	2P	1P	0S	1S	2S	3S	4S	5S	6S	7S	8S	9S	10S	11S	12S	13S	14S	15S	16S	17S	18S	19S	20S	21S	22S	23S	24S	25S	26S	27S	28S	29S
		Everted	0.000000	0.000000	0.000000	0.000000	0.000000	0.000000	0.000000	0.000000	0.000000	0.000000	0.000000	0.000000	0.022447	0.067340	0.022447	0.022447	0.067340	0.022447	0.067340	0.089787	0.022447	0.022447	0.022447	0.022447	0.022447	0.022447	0.112233	0.022447	0.067340	0.022447	0.000000	0.000000	0.044893	0.112233	0.022447	0.044893	0.022447	0.067340	0.044893	0.044893	0.067340	0.089787	0.000000
		Inverted	0.000000	0.000000	0.000000	0.000000	0.000000	0.000000	0.000000	0.067340	0.000000	0.022447	0.000000	0.044893	0.044893	0.022447	0.044893	0.044893	0.022447	0.000000	0.044893	0.000000	0.000000	0.000000	0.000000	0.022447	0.000000	0.022447	0.067340	0.044893	0.044893	0.089787	0.022447	0.067340	0.044893	0.044893	0.022447	0.000000	0.044893	0.022447	0.022447	0.022447	0.000000	0.044893	0.067340
		DirectPA	0.000000	0.000000	0.000000	0.044893	0.000000	0.000000	0.022447	0.000000	0.000000	0.089787	0.022447	0.022447	0.044893	0.000000	0.067340	0.044893	0.044893	0.022447	0.022447	0.022447	0.000000	0.022447	0.022447	0.067340	0.022447	0.067340	0.044893	0.022447	0.044893	0.022447	0.022447	0.022447	0.044893	0.044893	0.022447	0.022447	0.044893	0.000000	0.067340	0.044893	0.067340	0.000000	0.044893
		DirectAP	0.000000	0.000000	0.000000	0.000000	0.000000	0.000000	0.000000	0.000000	0.000000	0.000000	0.089787	0.000000	0.022447	0.044893	0.067340	0.067340	0.022447	0.044893	0.067340	0.044893	0.044893	0.022447	0.067340	0.022447	0.089787	0.044893	0.067340	0.067340	0.022447	0.112233	0.044893	0.044893	0.089787	0.044893	0.112233	0.022447	0.022447	0.044893	0.179574	0.044893	0.089787	0.022447	0.067340
		Any	0.000000	0.000000	0.000000	0.172712	0.000000	0.000000	0.086356	0.259067	0.000000	0.431779	0.431779	0.259067	0.518135	0.518135	0.777202	0.690846	0.604491	0.345423	0.777202	0.604491	0.259067	0.259067	0.431779	0.518135	0.518135	0.604491	1.122625	0.604491	0.690846	0.949914	0.345423	0.518135	0.863558	0.949914	0.690846	0.345423	0.518135	0.518135	1.208981	0.604491	0.863558	0.604491	0.690846
		Cumulative	0.000000	0.000000	0.000000	0.172712	0.172712	0.172712	0.259067	0.518135	0.518135	0.863558	1.295337	1.468048	1.986183	2.504318	3.195164	3.799655	4.231434	4.576857	5.354059	5.872193	6.044905	6.217617	6.563040	6.994819	7.426598	7.858377	8.894646	9.412781	9.844560	10.449050	10.621762	11.053541	11.658031	12.262522	12.694301	13.039724	13.471503	13.730570	14.421416	14.766839	15.457686	15.803109	16.407599
153	KLF15_MOUSE.H11MO.0.A		3F	2F	1F	0F	11P	10P	9P	8P	7P	6P	5P	4P	3P	2P	1P	0S	1S	2S	3S	4S	5S	6S	7S	8S	9S	10S	11S	12S	13S	14S	15S	16S	17S	18S	19S	20S	21S	22S	23S	24S	25S	26S	27S	28S	29S
		Everted	0.000000	0.000000	0.000000	0.000000	0.000000	0.000000	0.000000	0.000000	0.000000	0.000000	0.000000	0.000000	0.000000	0.000000	0.022447	0.022447	0.022447	0.044893	0.000000	0.000000	0.022447	0.044893	0.000000	0.022447	0.022447	0.022447	0.022447	0.000000	0.022447	0.000000	0.044893	0.000000	0.022447	0.022447	0.044893	0.067340	0.067340	0.022447	0.000000	0.067340	0.000000	0.022447	0.044893	0.044893	0.022447
		Inverted	0.000000	0.000000	0.000000	0.000000	0.000000	0.000000	0.000000	0.000000	0.000000	0.022447	0.000000	0.000000	0.022447	0.000000	0.000000	0.022447	0.022447	0.022447	0.000000	0.000000	0.022447	0.022447	0.044893	0.067340	0.044893	0.022447	0.044893	0.044893	0.022447	0.022447	0.044893	0.022447	0.000000	0.022447	0.000000	0.022447	0.022447	0.000000	0.000000	0.000000	0.044893	0.067340	0.022447	0.000000	0.000000
		DirectPA	0.000000	0.000000	0.000000	0.000000	0.000000	0.000000	0.000000	0.000000	0.000000	0.000000	0.000000	0.000000	0.022447	0.022447	0.000000	0.000000	0.022447	0.022447	0.022447	0.044893	0.022447	0.022447	0.000000	0.000000	0.044893	0.022447	0.000000	0.000000	0.044893	0.044893	0.022447	0.000000	0.022447	0.000000	0.000000	0.044893	0.067340	0.000000	0.000000	0.022447	0.022447	0.044893	0.022447	0.000000	0.067340
		DirectAP	0.000000	0.000000	0.000000	0.000000	0.000000	0.000000	0.000000	0.000000	0.000000	0.000000	0.000000	0.000000	0.089787	0.067340	0.000000	0.000000	0.089787	0.022447	0.044893	0.022447	0.000000	0.044893	0.000000	0.022447	0.044893	0.000000	0.044893	0.089787	0.044893	0.022447	0.000000	0.000000	0.022447	0.067340	0.067340	0.000000	0.044893	0.000000	0.022447	0.044893	0.044893	0.000000	0.022447	0.044893	0.022447
		Any	0.000000	0.000000	0.000000	0.000000	0.000000	0.000000	0.000000	0.000000	0.000000	0.134590	0.000000	0.000000	0.807537	0.538358	0.134590	0.269179	0.942127	0.672948	0.403769	0.403769	0.403769	0.807537	0.269179	0.672948	0.942127	0.403769	0.672948	0.807537	0.807537	0.538358	0.672948	0.134590	0.403769	0.672948	0.672948	0.807537	1.211306	0.134590	0.134590	0.807537	0.672948	0.807537	0.672948	0.538358	0.672948
		Cumulative	0.000000	0.000000	0.000000	0.000000	0.000000	0.000000	0.000000	0.000000	0.000000	0.134590	0.134590	0.134590	0.942127	1.480485	1.615074	1.884253	2.691790	3.230148	3.633917	4.037685	4.306864	4.979812	5.248991	5.787349	6.729475	6.998654	7.537012	8.075370	8.479139	8.882907	9.286676	9.421265	9.825034	10.228802	10.901750	11.305518	12.247645	12.247645	12.247645	12.786003	13.055182	13.593540	14.266487	14.535666	15.074024
154	KLF3_MOUSE.H11MO.0.A		3F	2F	1F	0F	11P	10P	9P	8P	7P	6P	5P	4P	3P	2P	1P	0S	1S	2S	3S	4S	5S	6S	7S	8S	9S	10S	11S	12S	13S	14S	15S	16S	17S	18S	19S	20S	21S	22S	23S	24S	25S	26S	27S	28S	29S
		Everted	0.000000	0.000000	0.000000	0.000000	0.000000	0.000000	0.000000	0.000000	0.000000	0.022447	0.067340	0.000000	0.000000	0.022447	0.022447	0.022447	0.067340	0.044893	0.022447	0.044893	0.067340	0.022447	0.044893	0.089787	0.022447	0.067340	0.000000	0.044893	0.000000	0.067340	0.044893	0.044893	0.044893	0.022447	0.022447	0.022447	0.022447	0.044893	0.067340	0.022447	0.067340	0.022447	0.000000	0.044893	0.044893
		Inverted	0.000000	0.000000	0.000000	0.000000	0.000000	0.000000	0.000000	0.000000	0.000000	0.067340	0.022447	0.022447	0.000000	0.022447	0.000000	0.067340	0.044893	0.022447	0.000000	0.000000	0.067340	0.000000	0.022447	0.000000	0.000000	0.022447	0.000000	0.044893	0.089787	0.044893	0.044893	0.089787	0.000000	0.022447	0.044893	0.044893	0.022447	0.000000	0.067340	0.044893	0.022447	0.044893	0.022447	0.022447	0.044893
		DirectPA	0.000000	0.000000	0.000000	0.000000	0.000000	0.000000	0.000000	0.000000	0.000000	0.000000	0.000000	0.067340	0.022447	0.022447	0.022447	0.000000	0.044893	0.022447	0.022447	0.022447	0.000000	0.067340	0.000000	0.022447	0.044893	0.022447	0.022447	0.067340	0.000000	0.000000	0.044893	0.000000	0.022447	0.022447	0.044893	0.022447	0.000000	0.044893	0.022447	0.044893	0.089787	0.044893	0.044893	0.000000	0.000000
		DirectAP	0.000000	0.000000	0.000000	0.000000	0.000000	0.000000	0.000000	0.022447	0.022447	0.022447	0.022447	0.044893	0.022447	0.022447	0.044893	0.044893	0.044893	0.067340	0.067340	0.022447	0.044893	0.044893	0.089787	0.089787	0.022447	0.000000	0.022447	0.044893	0.067340	0.044893	0.000000	0.112233	0.000000	0.067340	0.000000	0.134680	0.022447	0.067340	0.022447	0.067340	0.044893	0.067340	0.000000	0.089787	0.022447
		Any	0.000000	0.000000	0.000000	0.000000	0.000000	0.000000	0.000000	0.105263	0.105263	0.526316	0.526316	0.631579	0.210526	0.421053	0.421053	0.631579	0.947368	0.736842	0.526316	0.421053	0.842105	0.631579	0.736842	0.947368	0.421053	0.526316	0.210526	0.947368	0.736842	0.631579	0.631579	1.052632	0.315789	0.631579	0.526316	1.052632	0.315789	0.736842	0.842105	0.842105	1.052632	0.842105	0.315789	0.736842	0.526316
		Cumulative	0.000000	0.000000	0.000000	0.000000	0.000000	0.000000	0.000000	0.105263	0.210526	0.736842	1.263158	1.789474	2.000000	2.315789	2.736842	3.368421	4.210526	4.842105	5.263158	5.578947	6.210526	6.842105	7.368421	8.105263	8.421053	8.736842	8.842105	9.368421	10.000000	10.631579	10.947368	11.578947	11.894737	12.105263	12.421053	13.052632	13.157895	13.684211	14.315789	15.052632	15.578947	16.105263	16.315789	16.842105	17.263158
155	KLF4_MOUSE.H11MO.0.A		1F	0F	11P	10P	9P	8P	7P	6P	5P	4P	3P	2P	1P	0S	1S	2S	3S	4S	5S	6S	7S	8S	9S	10S	11S	12S	13S	14S	15S	16S	17S	18S	19S	20S	21S	22S	23S	24S	25S	26S	27S	28S	29S
		Everted	0.000000	0.000000	0.000000	0.000000	0.000000	0.000000	0.000000	0.022447	0.022447	0.000000	0.000000	0.067340	0.022447	0.067340	0.112233	0.044893	0.000000	0.000000	0.044893	0.022447	0.067340	0.044893	0.022447	0.044893	0.044893	0.022447	0.022447	0.044893	0.067340	0.044893	0.044893	0.044893	0.067340	0.044893	0.067340	0.022447	0.112233	0.022447	0.089787	0.067340	0.022447	0.112233	0.089787
		Inverted	0.000000	0.000000	0.000000	0.000000	0.000000	0.067340	0.000000	0.000000	0.000000	0.000000	0.000000	0.134680	0.000000	0.044893	0.022447	0.044893	0.000000	0.044893	0.089787	0.044893	0.000000	0.000000	0.134680	0.022447	0.022447	0.000000	0.000000	0.022447	0.067340	0.044893	0.089787	0.067340	0.022447	0.089787	0.067340	0.000000	0.022447	0.022447	0.022447	0.022447	0.044893	0.067340	0.044893
		DirectPA	0.000000	0.000000	0.000000	0.000000	0.000000	0.000000	0.000000	0.112233	0.000000	0.044893	0.000000	0.000000	0.000000	0.112233	0.067340	0.044893	0.044893	0.022447	0.022447	0.022447	0.067340	0.022447	0.022447	0.022447	0.000000	0.067340	0.000000	0.022447	0.044893	0.022447	0.044893	0.089787	0.022447	0.044893	0.067340	0.000000	0.067340	0.044893	0.044893	0.044893	0.067340	0.022447	0.044893
		DirectAP	0.000000	0.000000	0.000000	0.000000	0.000000	0.179574	0.000000	0.000000	0.022447	0.044893	0.044893	0.044893	0.067340	0.067340	0.044893	0.089787	0.089787	0.000000	0.022447	0.044893	0.022447	0.044893	0.089787	0.000000	0.067340	0.067340	0.022447	0.044893	0.112233	0.157127	0.044893	0.089787	0.044893	0.157127	0.000000	0.044893	0.044893	0.134680	0.044893	0.044893	0.044893	0.089787	0.067340
		Any	0.000000	0.000000	0.000000	0.000000	0.000000	0.814815	0.000000	0.444444	0.148148	0.296296	0.148148	0.814815	0.296296	0.962963	0.814815	0.740741	0.444444	0.222222	0.592593	0.444444	0.518519	0.370370	0.888889	0.296296	0.444444	0.518519	0.148148	0.444444	0.962963	0.888889	0.740741	0.962963	0.518519	1.111111	0.666667	0.222222	0.814815	0.740741	0.666667	0.592593	0.592593	0.962963	0.814815
		Cumulative	0.000000	0.000000	0.000000	0.000000	0.000000	0.814815	0.814815	1.259259	1.407407	1.703704	1.851852	2.666667	2.962963	3.851852	4.592593	5.037037	5.481481	5.703704	6.296296	6.592593	6.962963	7.333333	8.148148	8.444444	8.888889	9.333333	9.407407	9.851852	10.444444	11.111111	11.629630	12.370370	12.666667	13.407407	14.074074	14.296296	14.814815	15.259259	15.851852	16.370370	16.666667	17.333333	17.777778
156	KLF5_MOUSE.H11MO.0.A		1F	0F	11P	10P	9P	8P	7P	6P	5P	4P	3P	2P	1P	0S	1S	2S	3S	4S	5S	6S	7S	8S	9S	10S	11S	12S	13S	14S	15S	16S	17S	18S	19S	20S	21S	22S	23S	24S	25S	26S	27S	28S	29S
		Everted	0.000000	0.000000	0.000000	0.000000	0.000000	0.000000	0.000000	0.022447	0.000000	0.000000	0.000000	0.022447	0.044893	0.067340	0.022447	0.000000	0.000000	0.022447	0.044893	0.000000	0.022447	0.134680	0.022447	0.067340	0.022447	0.000000	0.000000	0.067340	0.112233	0.022447	0.000000	0.044893	0.067340	0.067340	0.044893	0.000000	0.112233	0.022447	0.022447	0.067340	0.089787	0.044893	0.022447
		Inverted	0.000000	0.000000	0.000000	0.000000	0.000000	0.000000	0.000000	0.000000	0.000000	0.000000	0.000000	0.134680	0.067340	0.022447	0.044893	0.022447	0.044893	0.044893	0.022447	0.067340	0.022447	0.000000	0.112233	0.000000	0.022447	0.000000	0.000000	0.022447	0.044893	0.044893	0.067340	0.089787	0.044893	0.067340	0.044893	0.000000	0.000000	0.044893	0.022447	0.000000	0.022447	0.067340	0.067340
		DirectPA	0.000000	0.000000	0.000000	0.000000	0.000000	0.000000	0.000000	0.022447	0.000000	0.000000	0.000000	0.000000	0.000000	0.067340	0.022447	0.022447	0.044893	0.000000	0.067340	0.044893	0.022447	0.022447	0.022447	0.044893	0.000000	0.022447	0.000000	0.000000	0.044893	0.022447	0.044893	0.022447	0.000000	0.067340	0.022447	0.044893	0.022447	0.022447	0.000000	0.022447	0.044893	0.022447	0.089787
		DirectAP	0.000000	0.000000	0.000000	0.000000	0.000000	0.022447	0.000000	0.000000	0.022447	0.022447	0.022447	0.044893	0.067340	0.044893	0.089787	0.067340	0.022447	0.067340	0.022447	0.044893	0.000000	0.044893	0.044893	0.022447	0.067340	0.044893	0.022447	0.022447	0.044893	0.157127	0.022447	0.067340	0.022447	0.112233	0.000000	0.022447	0.089787	0.067340	0.044893	0.044893	0.044893	0.044893	0.022447
		Any	0.000000	0.000000	0.000000	0.000000	0.000000	0.086881	0.000000	0.173762	0.086881	0.086881	0.086881	0.781929	0.695048	0.781929	0.695048	0.434405	0.434405	0.521286	0.608167	0.521286	0.260643	0.781929	0.781929	0.521286	0.434405	0.260643	0.086881	0.434405	0.955691	0.955691	0.521286	0.868810	0.521286	1.216334	0.434405	0.260643	0.868810	0.608167	0.347524	0.521286	0.781929	0.695048	0.781929
		Cumulative	0.000000	0.000000	0.000000	0.000000	0.000000	0.086881	0.086881	0.260643	0.347524	0.434405	0.521286	1.303215	1.998262	2.693310	3.214596	3.562120	3.996525	4.430930	4.952215	5.386620	5.560382	6.342311	6.950478	7.471764	7.906169	7.993050	7.993050	8.427454	9.122502	9.817550	10.251955	10.773241	11.207646	12.163336	12.597741	12.858384	13.553432	13.987837	14.335361	14.769765	15.377932	15.899218	16.333623
157	KLF6_MOUSE.H11MO.0.B		3F	2F	1F	0F	11P	10P	9P	8P	7P	6P	5P	4P	3P	2P	1P	0S	1S	2S	3S	4S	5S	6S	7S	8S	9S	10S	11S	12S	13S	14S	15S	16S	17S	18S	19S	20S	21S	22S	23S	24S	25S	26S	27S	28S	29S
		Everted	0.000000	0.000000	0.000000	0.000000	0.000000	0.000000	0.000000	0.000000	0.000000	0.000000	0.000000	0.022447	0.044893	0.022447	0.022447	0.044893	0.000000	0.000000	0.044893	0.067340	0.044893	0.022447	0.000000	0.000000	0.044893	0.067340	0.022447	0.022447	0.000000	0.000000	0.022447	0.044893	0.067340	0.000000	0.022447	0.022447	0.022447	0.000000	0.112233	0.067340	0.022447	0.022447	0.044893	0.044893	0.044893
		Inverted	0.000000	0.000000	0.000000	0.000000	0.000000	0.000000	0.000000	0.022447	0.000000	0.022447	0.000000	0.000000	0.000000	0.067340	0.022447	0.044893	0.000000	0.000000	0.022447	0.000000	0.000000	0.022447	0.000000	0.022447	0.000000	0.044893	0.067340	0.067340	0.044893	0.044893	0.044893	0.022447	0.089787	0.044893	0.044893	0.000000	0.067340	0.000000	0.044893	0.044893	0.022447	0.022447	0.022447	0.044893	0.022447
		DirectPA	0.000000	0.000000	0.000000	0.000000	0.000000	0.000000	0.000000	0.000000	0.000000	0.044893	0.000000	0.000000	0.000000	0.000000	0.000000	0.000000	0.022447	0.044893	0.000000	0.022447	0.022447	0.044893	0.044893	0.022447	0.022447	0.000000	0.000000	0.044893	0.000000	0.044893	0.044893	0.022447	0.022447	0.044893	0.000000	0.022447	0.044893	0.022447	0.112233	0.000000	0.044893	0.000000	0.044893	0.067340	0.089787
		DirectAP	0.000000	0.000000	0.000000	0.000000	0.000000	0.000000	0.000000	0.000000	0.000000	0.022447	0.022447	0.000000	0.000000	0.044893	0.022447	0.022447	0.022447	0.000000	0.022447	0.044893	0.022447	0.067340	0.022447	0.044893	0.067340	0.067340	0.044893	0.022447	0.022447	0.044893	0.067340	0.067340	0.000000	0.044893	0.022447	0.067340	0.000000	0.112233	0.022447	0.044893	0.022447	0.044893	0.067340	0.044893	0.000000
		Any	0.000000	0.000000	0.000000	0.000000	0.000000	0.000000	0.000000	0.104275	0.000000	0.417101	0.104275	0.104275	0.208551	0.625652	0.312826	0.521376	0.208551	0.208551	0.417101	0.625652	0.417101	0.729927	0.312826	0.417101	0.625652	0.834202	0.625652	0.729927	0.312826	0.625652	0.834202	0.729927	0.834202	0.625652	0.417101	0.521376	0.625652	0.625652	1.355579	0.729927	0.521376	0.417101	0.834202	0.938478	0.729927
[truncated: 505,211 more chars]
