# Supplementary material for: Web-MCOT Server for Motif Co-Occurrence Search in ChIP-Seq Data
Source: Int J Mol Sci. 2022 Aug 11;23(16):8981. doi: 10.3390/ijms23168981 (PMC9408884; doi:10.3390/ijms23168981)
Supplement: Supplementary file 1 [file ijms-23-08981-s001.zip › Supplementary_Data_1.txt]

# Motif	Motif Name	Full overlap, -Log10[P-value]	Partial overlap,-Log10[P-value]	Overlap, -Log10[P-value]	Spacer, -Log10[P-value]	Any, -Log10[P-value]	Similarity to Anchor, -Log10[P-value]	Similarity to Anchor, SSD	Similarity to Anchor, PCC	Full overlap, Conservative Anchor, -Log10[P-value]	Partial overlap, Conservative Anchor, -Log10[P-value]	Overlap, Conservative Anchor, -Log10[P-value]	Spacer, Conservative Anchor, -Log10[P-value]	Any, Conservative Anchor, -Log10[P-value]	Full overlap, Conservative Partner, -Log10[P-value]	Partial overlap, Conservative Partner, -Log10[P-value]	Overlap, Conservative Partner, -Log10[P-value]	Spacer, Conservative Partner, -Log10[P-value]	Any, Conservative Partner, -Log10[P-value]	Full overlap, Asymmetry to Anchor+/Partner-, -Log10[P-value]	Partial overlap, Asymmetry to Anchor+/Partner-, -Log10[P-value]	Overlap, Asymmetry to Anchor+/Partner-, -Log10[P-value]	Spacer, Asymmetry to Anchor+/Partner-, -Log10[P-value]	Any, Asymmetry to Anchor+/Partner-, -Log10[P-value]	Bonferroni_CE	Bonferroni_CE(AncPar)	Bonferroni_Asym
Anchor 0	Anchor	0	97.23	93.58	0	37.18	n/a	n/a	n/a	n/a	n/a	n/a	n/a	n/a	n/a	n/a	n/a	n/a	n/a	n/a	n/a	n/a	n/a	n/a	14.35
Partner 1	AHR_MOUSE.H11MO.0.B	0	0	0	0	0	-0.00	-0.00	-0.00	0	23.08	22.97	0	0	0	29.44	29.44	0	0	0	0	0	0	0	14.14	13.04	12.74
Partner 2	AIRE_MOUSE.H11MO.0.C	30.41	26.44	46.36	0	0	-0.00	-0.00	-0.00	31.29	59.34	82.40	0	0	91.77	76.40	144.15	0	16.77	0	0	0	0	0	14.23	13.14	12.84
Partner 3	ALX1_MOUSE.H11MO.0.B	0	22.37	22.37	0	0	-0.00	-0.00	-0.00	0	55.65	55.65	0	0	0	55.55	55.55	0	0	0	0	0	0	0	14.15	13.05	12.75
Partner 4	ANDR_MOUSE.H11MO.0.A	0	21.34	20.91	0	0	-0.00	-0.00	-0.00	0	32.61	32.40	0	0	0	45.19	44.93	0	0	0	0	0	0	0	14.33	13.24	12.94
Partner 5	AP2A_MOUSE.H11MO.0.A	0	0	0	0	0	-0.00	-0.00	1.60	0	0	0	0	0	0	0	0	0	0	0	0	0	0	0	14.17	13.07	12.77
Partner 6	AP2B_MOUSE.H11MO.0.B	0	0	0	0	0	-0.00	-0.00	1.58	0	0	0	0	0	0	0	0	0	0	0	0	0	0	0	14.11	13.01	12.71
Partner 7	AP2C_MOUSE.H11MO.0.A	0	0	0	0	0	-0.00	-0.00	1.68	0	0	0	0	0	0	13.34	13.28	0	0	0	0	0	0	0	14.21	13.11	12.81
Partner 8	ARI5B_MOUSE.H11MO.0.C	0	26.04	33.20	0	0	-0.00	-0.00	-0.00	50.60	61.24	98.47	0	14.39	20.18	58.91	72.29	0	0	0	0	0	0	0	14.30	13.20	12.90
Partner 9	ARNT_MOUSE.H11MO.0.B	0	15.92	15.55	0	0	-0.00	-0.00	-0.00	0	0	0	0	0	0	15.64	15.48	0	0	0	0	0	0	0	14.14	13.04	12.74
Partner 10	ASCL1_MOUSE.H11MO.0.A	0	21.51	21.51	0	0	-0.00	-0.00	-0.00	0	26.83	26.73	0	0	0	49.10	48.83	0	0	0	0	0	0	0	14.32	13.23	12.93
Partner 11	ASCL2_MOUSE.H11MO.0.C	0	0	0	0	0	-0.00	-0.00	-0.00	0	23.02	22.84	0	0	0	38.61	38.38	0	0	0	0	0	0	0	14.34	13.24	12.94
Partner 12	ATF1_MOUSE.H11MO.0.B	0	0	0	0	0	-0.00	-0.00	-0.00	0	0	0	0	0	0	0	0	0	0	0	0	0	0	0	14.37	13.27	12.97
Partner 13	ATF2_MOUSE.H11MO.0.A	0	38.18	38.18	0	0	-0.00	-0.00	-0.00	0	15.11	20.47	0	0	0	51.86	51.73	0	0	0	0	0	0	0	14.37	13.27	12.97
Partner 14	ATF3_MOUSE.H11MO.0.A	55.67	14.74	45.83	0	0	-0.00	-0.00	1.25	0	15.16	22.33	0	0	42.57	24.12	54.35	0	0	0	0	0	0	0	14.34	13.24	12.94
Partner 15	ATF4_MOUSE.H11MO.0.A	0	23.40	23.40	0	0	-0.00	-0.00	-0.00	0	32.06	31.95	0	0	0	34.58	34.58	0	0	0	0	0	0	0	14.40	13.30	13.00
Partner 16	ATOH1_MOUSE.H11MO.0.B	0	20.51	20.51	0	0	-0.00	-0.00	-0.00	0	23.71	23.35	0	0	0	46.19	46.07	0	0	0	0	0	0	0	14.35	13.25	12.95
Partner 17	BACH1_MOUSE.H11MO.0.C	23.95	30.04	36.25	0	0	-0.00	-0.00	1.28	17.30	52.35	64.33	0	0	54.08	55.14	92.23	0	0	0	0	0	0	0	14.43	13.33	13.03
Partner 18	BACH2_MOUSE.H11MO.0.A	51.70	27.46	52.58	0	0	-0.00	-0.00	1.64	0	22.32	27.88	0	0	40.63	67.49	79.28	0	0	0	0	0	0	0	14.41	13.32	13.02
Partner 19	BARX1_MOUSE.H11MO.0.C	0	32.88	32.88	0	0	-0.00	-0.00	-0.00	0	50.64	50.64	0	0	0	38.66	38.66	0	0	0	0	0	0	0	14.29	13.19	12.89
Partner 20	BATF_MOUSE.H11MO.0.A	0	37.44	37.76	0	0	-0.00	-0.00	-0.00	0	56.78	64.16	0	0	13.75	120.36	132.31	0	14.55	0	0	0	0	0	14.34	13.24	12.94
Partner 21	BATF3_MOUSE.H11MO.0.A	14.81	19.86	32.98	0	0	-0.00	-0.00	-0.00	29.66	40.65	65.30	0	0	21.66	39.77	58.39	0	0	0	0	0	0	0	14.22	13.13	12.83
Partner 22	BCL6_MOUSE.H11MO.0.A	0	0	0	0	0	-0.00	-0.00	-0.00	0	0	0	0	0	0	19.65	19.49	0	0	0	0	0	0	0	14.30	13.21	12.91
Partner 23	BHA15_MOUSE.H11MO.0.A	0	17.13	16.97	0	0	-0.00	-0.00	-0.00	0	27.74	27.74	0	0	0	29.38	29.38	0	0	0	0	0	0	0	14.29	13.19	12.89
Partner 24	BHE40_MOUSE.H11MO.0.A	0	16.57	16.57	0	0	-0.00	-0.00	-0.00	0	27.07	27.07	0	0	0	21.05	20.82	0	0	0	0	0	0	0	14.29	13.20	12.90
Partner 25	BMAL1_MOUSE.H11MO.0.A	0	20.98	20.46	0	0	-0.00	-0.00	-0.00	0	28.99	28.70	0	0	0	27.43	27.10	0	0	0	0	0	0	0	14.34	13.25	12.94
Partner 26	BRAC_MOUSE.H11MO.0.B	30.07	31.55	55.40	0	0	-0.00	1.16	-0.00	45.33	76.55	108.73	0	14.11	59.04	72.02	119.16	0	0	0	0	0	0	0	14.20	13.10	12.80
Partner 27	CDX1_MOUSE.H11MO.0.C	29.15	33.34	51.12	0	0	-0.00	-0.00	-0.00	28.54	58.32	75.38	0	0	18.26	44.04	55.39	0	0	0	0	0	0	0	14.17	13.07	12.77
Partner 28	CDX2_MOUSE.H11MO.0.A	0	24.34	24.34	0	0	-0.00	-0.00	-0.00	0	42.59	42.59	0	0	0	35.05	34.95	0	0	0	0	0	0	0	14.19	13.09	12.79
Partner 29	CDX4_MOUSE.H11MO.0.A	0	97.90	97.90	0	21.86	-0.00	-0.00	-0.00	0	141.68	141.68	0	17.07	0	93.65	93.65	0	0	0	0	0	0	0	14.19	13.10	12.80
Partner 30	CEBPA_MOUSE.H11MO.0.A	0	17.98	17.98	0	0	-0.00	-0.00	-0.00	0	20.50	20.31	0	0	0	58.50	58.13	0	13.68	0	0	0	0	0	14.49	13.39	13.09
Partner 31	CEBPB_MOUSE.H11MO.0.A	0	16.76	16.76	0	0	-0.00	-0.00	-0.00	0	33.28	38.93	0	0	0	53.41	53.29	0	0	0	0	0	0	0	14.49	13.39	13.09
Partner 32	CEBPD_MOUSE.H11MO.0.B	0	25.22	25.22	0	0	-0.00	-0.00	-0.00	0	57.37	57.37	0	18.18	0	61.61	61.61	0	13.80	0	0	0	0	0	14.44	13.34	13.04
Partner 33	CEBPE_MOUSE.H11MO.0.A	0	14.77	14.77	0	0	-0.00	-0.00	-0.00	0	17.46	17.46	0	0	0	31.81	31.81	0	0	0	0	0	0	0	14.36	13.26	12.96
Partner 34	CEBPG_MOUSE.H11MO.0.B	0	23.20	23.20	0	0	-0.00	-0.00	-0.00	0	35.26	34.82	0	0	0	36.93	36.93	0	0	0	0	0	0	0	14.43	13.34	13.04
Partner 35	CLOCK_MOUSE.H11MO.0.C	0	20.80	20.80	0	0	-0.00	-0.00	-0.00	0	64.61	66.84	0	0	0	34.50	34.22	0	0	0	0	0	0	0	14.37	13.27	12.97
Partner 36	COE1_MOUSE.H11MO.0.A	0	0	0	0	0	-0.00	-0.00	1.17	0	0	0	0	0	0	0	0	0	0	0	0	0	0	0	14.14	13.05	12.75
Partner 37	COT1_MOUSE.H11MO.0.B	29.50	0	25.14	0	0	-0.00	-0.00	-0.00	40.76	16.12	44.40	0	0	39.78	17.93	42.81	0	0	0	0	0	0	0	14.48	13.39	13.08
Partner 38	COT2_MOUSE.H11MO.0.A	0	0	16.16	0	0	-0.00	-0.00	1.01	36.14	25.59	50.22	0	0	14.78	25.60	35.31	0	0	0	0	0	0	0	14.49	13.39	13.09
Partner 39	CREB1_MOUSE.H11MO.0.A	0	0	0	0	0	-0.00	-0.00	-0.00	0	18.03	18.03	0	0	0	0	0	0	0	0	0	0	0	0	14.33	13.23	12.93
Partner 40	CREM_MOUSE.H11MO.0.C	14.69	0	16.22	0	0	-0.00	-0.00	-0.00	0	0	16.03	0	0	0	19.95	27.53	0	0	0	0	0	0	0	14.38	13.29	12.98
Partner 41	CRX_MOUSE.H11MO.0.A	0	0	0	0	0	-0.00	-0.00	-0.00	0	17.18	17.10	0	0	0	19.49	20.52	0	0	0	0	0	0	0	14.27	13.17	12.87
Partner 42	CTCF_MOUSE.H11MO.0.A	0	0	0	0	0	-0.00	-0.00	-0.00	0	13.81	13.51	0	0	0	15.57	15.18	0	0	0	0	0	0	0	14.14	13.05	12.74
Partner 43	CTCFL_MOUSE.H11MO.0.A	0	0	0	0	0	-0.00	-0.00	1.42	0	0	0	0	0	0	0	0	0	0	0	0	0	0	0	14.01	12.91	12.61
Partner 44	CUX1_MOUSE.H11MO.0.C	0	19.76	21.17	0	0	-0.00	-0.00	-0.00	0	30.98	36.97	0	0	0	37.10	38.10	0	0	0	0	0	0	0	14.30	13.20	12.90
Partner 45	CUX2_MOUSE.H11MO.0.C	0	25.72	25.72	0	0	-0.00	-0.00	-0.00	0	111.34	111.11	0	15.82	0	74.58	74.29	0	0	0	0	0	0	0	14.35	13.25	12.95
Partner 46	DBP_MOUSE.H11MO.0.B	75.94	0	67.43	0	0	1.17	1.28	1.17	25.39	39.69	59.64	0	0	131.31	26.46	114.68	0	16.06	0	0	0	0	0	14.40	13.30	13.00
Partner 47	DDIT3_MOUSE.H11MO.0.C	16.57	77.88	79.15	0	0	-0.00	-0.00	-0.00	22.86	14.21	29.47	0	0	0	38.02	40.42	0	0	0	0	0	0	0	14.40	13.30	13.00
Partner 48	DLX3_MOUSE.H11MO.0.C	0	0	0	0	0	-0.00	-0.00	-0.00	0	19.78	19.70	0	0	0	0	0	0	0	0	0	0	0	0	14.21	13.11	12.81
Partner 49	DLX5_MOUSE.H11MO.0.C	14.70	14.25	19.78	0	0	-0.00	-0.00	-0.00	0	26.10	28.43	0	0	0	17.57	24.14	0	0	0	0	0	0	0	14.16	13.06	12.76
Partner 50	DMRT1_MOUSE.H11MO.0.C	31.29	33.24	38.77	0	0	-0.00	-0.00	-0.00	0	49.61	52.70	0	0	39.46	57.82	87.96	0	0	0	0	0	0	0	14.32	13.22	12.92
Partner 51	DMRTB_MOUSE.H11MO.0.C	44.67	40.36	77.15	0	0	-0.00	-0.00	-0.00	0	57.76	65.56	0	0	67.21	71.51	120.65	0	13.43	0	0	0	0	0	14.35	13.25	12.95
Partner 52	E2F1_MOUSE.H11MO.0.A	0	0	0	0	0	-0.00	-0.00	-0.00	0	0	0	0	0	0	0	0	0	0	0	0	0	0	0	13.88	12.79	12.49
Partner 53	E2F2_MOUSE.H11MO.0.B	0	0	0	0	0	-0.00	-0.00	-0.00	0	0	0	0	0	0	0	0	0	0	0	0	0	0	0	13.95	12.86	12.55
Partner 54	E2F3_MOUSE.H11MO.0.A	0	0	0	0	0	-0.00	-0.00	-0.00	0	0	0	0	0	0	0	0	0	0	0	0	0	0	0	14.00	12.90	12.60
Partner 55	E2F4_MOUSE.H11MO.0.A	0	0	0	0	0	-0.00	-0.00	-0.00	0	0	0	0	0	0	0	0	0	0	0	0	0	0	0	13.84	12.74	12.44
Partner 56	E2F5_MOUSE.H11MO.0.B	0	21.54	21.54	0	0	-0.00	-0.00	-0.00	0	15.26	16.34	0	0	0	31.31	32.57	0	0	0	0	0	0	0	14.23	13.14	12.84
Partner 57	E2F6_MOUSE.H11MO.0.A	0	0	0	0	0	-0.00	-0.00	-0.00	0	0	0	0	0	0	0	0	0	0	0	0	0	0	0	13.94	12.84	12.54
Partner 58	E2F7_MOUSE.H11MO.0.C	0	0	0	0	0	-0.00	-0.00	-0.00	0	0	0	0	0	0	0	0	0	0	0	0	0	0	0	14.02	12.92	12.62
Partner 59	EGR1_MOUSE.H11MO.0.A	0	0	0	0	0	-0.00	-0.00	1.11	0	0	0	0	0	0	0	0	0	0	0	0	0	0	0	13.89	12.79	12.49
Partner 60	EGR2_MOUSE.H11MO.0.A	0	0	0	0	0	-0.00	-0.00	1.28	0	0	0	0	0	0	0	0	0	0	0	0	0	0	0	13.88	12.78	12.48
Partner 61	EHF_MOUSE.H11MO.0.B	20.14	0	19.57	0	0	-0.00	-0.00	-0.00	22.33	16.25	31.97	0	0	0	30.06	35.74	0	0	0	0	0	0	0	14.32	13.23	12.93
Partner 62	ELF1_MOUSE.H11MO.0.A	0	0	0	0	0	-0.00	-0.00	-0.00	0	0	0	0	0	0	18.90	18.76	0	0	0	0	0	0	0	14.28	13.19	12.89
Partner 63	ELF2_MOUSE.H11MO.0.C	0	0	0	0	0	-0.00	-0.00	-0.00	19.94	13.24	27.43	0	0	0	24.06	24.94	0	0	0	0	0	0	0	14.29	13.20	12.90
Partner 64	ELF3_MOUSE.H11MO.0.B	0	0	18.65	0	0	-0.00	-0.00	-0.00	29.92	18.18	38.30	0	0	0	35.53	37.44	0	0	0	0	0	0	0	14.32	13.22	12.92
Partner 65	ELF5_MOUSE.H11MO.0.A	0	0	0	0	0	-0.00	-0.00	-0.00	0	0	0	0	0	0	0	0	0	0	0	0	0	0	0	13.98	12.89	12.59
Partner 66	ELK1_MOUSE.H11MO.0.B	0	0	0	0	0	-0.00	-0.00	-0.00	0	14.74	14.74	0	0	0	16.58	16.43	0	0	0	0	0	0	0	14.31	13.21	12.91
Partner 67	ELK4_MOUSE.H11MO.0.B	0	0	0	0	0	-0.00	-0.00	-0.00	0	0	0	0	0	0	16.99	18.94	0	0	0	0	0	0	0	14.27	13.17	12.87
Partner 68	EPAS1_MOUSE.H11MO.0.C	0	0	0	0	0	-0.00	-0.00	-0.00	0	0	0	0	0	0	19.56	19.48	0	0	0	0	0	0	0	14.32	13.22	12.92
Partner 69	ERG_MOUSE.H11MO.0.A	0	0	0	0	0	-0.00	-0.00	-0.00	0	14.21	17.51	0	0	0	17.67	18.62	0	0	0	0	0	0	0	14.23	13.13	12.83
Partner 70	ERR1_MOUSE.H11MO.0.A	0	14.73	14.73	0	0	-0.00	-0.00	-0.00	0	34.76	34.66	0	0	0	30.23	30.23	0	0	0	0	0	0	0	14.43	13.34	13.03
Partner 71	ERR2_MOUSE.H11MO.0.A	22.93	0	25.97	0	0	-0.00	-0.00	-0.00	0	19.99	28.71	0	0	27.42	17.93	37.47	0	0	0	0	0	0	0	14.30	13.20	12.90
Partner 72	ERR3_MOUSE.H11MO.0.C	0	0	0	0	0	-0.00	-0.00	-0.00	23.35	14.34	30.05	0	0	0	17.40	22.79	0	0	0	0	0	0	0	14.39	13.29	12.99
Partner 73	ESR1_MOUSE.H11MO.0.A	0	15.15	14.95	0	0	-0.00	-0.00	-0.00	0	14.73	14.73	0	0	0	27.10	26.93	0	0	0	0	0	0	0	14.30	13.20	12.90
Partner 74	ESR2_MOUSE.H11MO.0.A	0	0	0	0	0	-0.00	-0.00	1.48	0	0	0	0	0	0	0	0	0	0	0	0	0	0	0	14.29	13.19	12.89
Partner 75	ETS1_MOUSE.H11MO.0.A	0	0	0	0	0	-0.00	-0.00	-0.00	0	0	0	0	0	0	17.49	18.56	0	0	0	0	0	0	0	14.27	13.17	12.87
Partner 76	ETS2_MOUSE.H11MO.0.A	0	0	0	0	0	-0.00	-0.00	-0.00	0	0	0	0	0	0	0	0	0	0	0	0	0	0	0	14.02	12.93	12.63
Partner 77	ETV2_MOUSE.H11MO.0.A	0	15.38	16.48	0	0	-0.00	-0.00	-0.00	0	21.75	28.92	0	0	0	36.01	40.99	0	0	0	0	0	0	0	14.26	13.17	12.86
Partner 78	ETV4_MOUSE.H11MO.0.B	0	0	0	0	0	-0.00	-0.00	-0.00	0	0	0	0	0	0	15.60	16.51	0	0	0	0	0	0	0	14.35	13.25	12.95
Partner 79	ETV6_MOUSE.H11MO.0.C	0	0	0	0	0	-0.00	-0.00	-0.00	0	16.77	17.48	0	0	0	24.04	23.95	0	0	0	0	0	0	0	14.36	13.26	12.96
Partner 80	EVI1_MOUSE.H11MO.0.B	35.68	16.01	38.02	0	0	-0.00	-0.00	-0.00	22.31	31.54	49.21	0	0	29.80	28.52	50.64	0	0	0	0	0	0	0	14.17	13.07	12.77
Partner 81	EVX1_MOUSE.H11MO.0.C	0	54.29	54.29	0	0	-0.00	-0.00	-0.00	0	99.86	99.63	0	0	0	46.55	51.50	0	0	0	0	0	0	0	14.19	13.10	12.80
Partner 82	EVX2_MOUSE.H11MO.0.A	0	29.55	29.55	0	0	-0.00	1.31	-0.00	0	47.68	47.68	0	0	0	33.37	33.37	0	0	0	0	0	0	0	14.20	13.11	12.81
Partner 83	FEV_MOUSE.H11MO.0.B	0	0	0	0	0	-0.00	-0.00	-0.00	0	0	0	0	0	0	0	0	0	0	0	0	0	0	0	14.26	13.16	12.86
Partner 84	FLI1_MOUSE.H11MO.0.A	0	0	0	0	0	-0.00	-0.00	-0.00	0	0	0	0	0	0	0	13.95	0	0	0	0	0	0	0	14.22	13.13	12.83
Partner 85	FOS_MOUSE.H11MO.0.A	0	57.75	57.75	0	14.45	-0.00	-0.00	-0.00	0	47.40	50.02	0	0	0	74.81	74.81	0	0	0	0	0	0	0	14.36	13.26	12.96
Partner 86	FOSB_MOUSE.H11MO.0.A	50.49	0	43.82	0	0	-0.00	-0.00	-0.00	15.11	24.47	38.30	0	0	49.66	0	41.08	0	0	0	0	0	0	0	14.35	13.26	12.96
Partner 87	FOSL1_MOUSE.H11MO.0.A	0	55.33	55.33	0	0	-0.00	-0.00	-0.00	0	56.04	56.04	0	0	0	109.02	108.82	0	0	0	0	0	0	0	14.42	13.33	13.03
Partner 88	FOSL2_MOUSE.H11MO.0.A	37.59	0	42.43	0	0	-0.00	-0.00	1.19	0	22.83	32.17	0	0	50.65	26.98	61.61	0	0	0	0	0	0	0	14.38	13.28	12.98
Partner 89	FOXA1_MOUSE.H11MO.0.A	300.00	106.85	300.00	0	300.00	4.96	8.84	4.96	300.00	128.19	300.00	0	300.00	300.00	70.67	300.00	0	300.00	0	-57.07	0	-36.12	-23.80	14.84	13.74	13.44
Partner 90	FOXA2_MOUSE.H11MO.0.A	29.08	300.00	300.00	0	300.00	3.32	7.95	3.32	41.12	300.00	300.00	0	300.00	90.67	300.00	300.00	0	300.00	0	0	0	-19.08	-18.00	14.83	13.73	13.43
Partner 91	FOXA3_MOUSE.H11MO.0.A	0	300.00	300.00	0	300.00	4.04	9.00	4.04	0	300.00	300.00	0	300.00	30.78	300.00	300.00	0	300.00	0	0	0	-20.65	-23.50	14.84	13.74	13.44
Partner 92	FOXC1_MOUSE.H11MO.0.C	300.00	33.62	300.00	0	300.00	4.12	4.96	4.12	300.00	97.86	300.00	0	159.00	300.00	38.87	300.00	0	222.61	0	0	0	0	0	14.59	13.49	13.19
Partner 93	FOXD3_MOUSE.H11MO.0.C	300.00	92.45	300.00	0	300.00	3.46	3.46	3.74	300.00	102.88	300.00	0	146.58	300.00	180.62	300.00	0	300.00	0	0	0	0	0	14.53	13.44	13.14
Partner 94	FOXI1_MOUSE.H11MO.0.B	0	32.10	32.10	0	0	-0.00	-0.00	-0.00	0	23.00	23.00	0	0	0	27.11	26.91	0	0	0	0	0	0	0	14.34	13.25	12.95
Partner 95	FOXJ2_MOUSE.H11MO.0.C	300.00	121.99	300.00	0	187.57	1.79	2.20	1.79	300.00	202.46	300.00	0	202.13	300.00	191.27	300.00	0	153.25	0	-24.24	0	-59.10	-104.14	14.41	13.31	13.01
Partner 96	FOXJ3_MOUSE.H11MO.0.A	196.98	123.46	206.26	0	64.82	-0.00	1.39	-0.00	300.00	189.58	300.00	0	98.99	300.00	176.92	300.00	0	83.23	0	-20.07	0	-40.01	-111.20	14.06	12.97	12.67
Partner 97	FOXK1_MOUSE.H11MO.0.A	0	300.00	300.00	0	300.00	2.31	5.64	2.31	0	300.00	300.00	0	161.88	0	300.00	300.00	0	268.74	0	0	0	0	0	14.73	13.63	13.33
Partner 98	FOXL2_MOUSE.H11MO.0.C	300.00	39.14	300.00	0	258.35	2.16	3.95	2.16	300.00	102.27	300.00	0	151.38	300.00	62.60	300.00	0	255.19	0	0	0	0	0	14.62	13.52	13.22
Partner 99	FOXM1_MOUSE.H11MO.0.B	300.00	43.89	300.00	0	300.00	3.33	5.42	3.33	300.00	105.54	300.00	0	300.00	300.00	93.04	300.00	0	300.00	0	0	0	0	0	14.74	13.65	13.35
Partner 100	FOXO1_MOUSE.H11MO.0.A	44.79	300.00	300.00	0	300.00	1.61	5.89	1.61	81.81	300.00	300.00	0	142.38	0	300.00	300.00	0	221.45	0	0	0	0	0	14.70	13.60	13.30
Partner 101	FOXO3_MOUSE.H11MO.0.B	44.23	300.00	300.00	0	300.00	2.22	4.52	2.22	87.94	300.00	300.00	0	149.90	34.30	300.00	300.00	0	300.00	0	0	0	0	+19.39	14.75	13.65	13.35
Partner 102	FOXO4_MOUSE.H11MO.0.C	108.76	300.00	300.00	0	161.91	1.17	3.28	1.17	140.50	80.62	184.72	0	36.64	153.59	300.00	300.00	0	81.33	0	+28.49	+16.56	0	0	14.40	13.31	13.01
Partner 103	FOXP2_MOUSE.H11MO.0.A	34.55	300.00	300.00	0	300.00	2.68	6.76	2.68	46.02	300.00	300.00	0	133.22	41.73	300.00	300.00	0	300.00	0	0	0	0	+19.02	14.72	13.62	13.32
Partner 104	FOXQ1_MOUSE.H11MO.0.C	0	220.19	220.19	0	60.54	-0.00	-0.00	-0.00	0	300.00	300.00	0	104.62	0	300.00	300.00	0	59.31	0	0	0	0	0	14.45	13.35	13.05
Partner 105	GABPA_MOUSE.H11MO.0.A	0	0	0	0	0	-0.00	-0.00	-0.00	0	0	0	0	0	0	20.04	20.99	0	0	0	0	0	0	0	14.29	13.19	12.89
Partner 106	GATA1_MOUSE.H11MO.0.A	0	0	16.68	0	0	-0.00	-0.00	-0.00	0	18.36	24.83	0	0	0	28.42	33.41	0	0	0	0	0	0	0	14.34	13.25	12.94
Partner 107	GATA2_MOUSE.H11MO.0.A	19.18	14.73	27.41	0	0	-0.00	-0.00	-0.00	0	21.78	30.05	0	0	0	28.59	34.74	0	0	0	0	0	0	0	14.35	13.25	12.95
Partner 108	GATA3_MOUSE.H11MO.0.A	0	16.88	16.88	0	0	-0.00	-0.00	-0.00	0	46.86	46.72	0	0	0	32.03	31.83	0	0	0	0	0	0	0	14.33	13.23	12.93
Partner 109	GATA4_MOUSE.H11MO.0.A	19.19	0	0	0	0	-0.00	-0.00	-0.00	0	17.01	23.89	0	0	0	29.75	31.84	0	0	0	0	0	0	0	14.33	13.24	12.94
Partner 110	GATA6_MOUSE.H11MO.0.A	20.15	0	19.30	0	0	-0.00	-0.00	-0.00	0	14.98	21.34	0	0	0	16.10	20.03	0	0	0	0	0	0	0	14.34	13.25	12.94
Partner 111	GCR_MOUSE.H11MO.0.A	0	17.41	17.41	0	0	-0.00	-0.00	-0.00	0	37.46	37.22	0	0	0	43.03	42.50	0	0	0	0	0	0	0	14.28	13.19	12.88
Partner 112	GFI1_MOUSE.H11MO.0.C	0	0	0	0	0	-0.00	-0.00	-0.00	0	14.82	14.74	0	0	0	16.14	16.07	0	0	0	0	0	0	0	14.29	13.20	12.90
Partner 113	GFI1B_MOUSE.H11MO.0.A	0	0	0	0	0	-0.00	-0.00	-0.00	0	25.16	25.16	0	0	0	30.06	29.95	0	0	0	0	0	0	0	14.37	13.27	12.97
Partner 114	GLI1_MOUSE.H11MO.0.C	0	0	0	0	0	-0.00	-0.00	-0.00	0	0	0	0	0	0	0	0	0	0	0	0	0	0	0	14.29	13.19	12.89
Partner 115	GRHL2_MOUSE.H11MO.0.A	0	23.43	23.43	0	0	-0.00	-0.00	-0.00	0	41.86	41.86	0	0	0	76.95	76.79	0	0	0	0	0	0	0	14.40	13.30	13.00
Partner 116	HAND1_MOUSE.H11MO.0.C	17.34	19.47	33.34	0	0	-0.00	-0.00	-0.00	0	29.09	39.69	0	0	32.72	48.01	68.04	0	0	0	0	0	0	0	14.40	13.30	13.00
Partner 117	HEN1_MOUSE.H11MO.0.C	0	34.64	34.18	0	0	-0.00	-0.00	-0.00	0	24.87	24.41	0	0	0	40.88	39.80	0	0	0	0	0	0	0	14.30	13.20	12.90
Partner 118	HIC1_MOUSE.H11MO.0.C	43.64	21.12	52.62	0	0	-0.00	-0.00	1.19	31.69	0	29.28	0	0	60.38	14.29	56.10	0	0	0	0	0	0	0	14.39	13.29	12.99
Partner 119	HIF1A_MOUSE.H11MO.0.C	0	0	0	0	0	-0.00	-0.00	-0.00	0	0	0	0	0	0	15.47	15.31	0	0	0	0	0	0	0	14.30	13.20	12.90
Partner 120	HINFP_MOUSE.H11MO.0.C	0	0	0	0	0	-0.00	-0.00	-0.00	0	19.08	18.99	0	0	0	24.35	24.25	0	0	0	0	0	0	0	14.29	13.19	12.89
Partner 121	HLF_MOUSE.H11MO.0.C	46.29	0	35.90	0	0	-0.00	-0.00	1.87	36.22	27.63	51.81	0	0	94.49	26.61	84.81	0	14.13	0	0	0	0	0	14.39	13.29	12.99
Partner 122	HNF1A_MOUSE.H11MO.0.A	54.85	69.89	84.87	0	20.66	-0.00	-0.00	-0.00	22.33	121.28	134.87	0	29.12	43.42	147.60	154.19	0	22.63	0	0	0	0	0	14.26	13.16	12.86
Partner 123	HNF1B_MOUSE.H11MO.0.A	112.92	115.55	135.75	0	47.64	-0.00	-0.00	-0.00	139.79	186.35	215.42	0	48.46	20.23	140.35	148.02	0	19.92	0	-18.90	-25.91	-49.60	-176.07	14.25	13.15	12.85
Partner 124	HNF4A_MOUSE.H11MO.0.A	0	24.59	24.59	0	18.50	-0.00	-0.00	1.53	0	69.40	69.17	0	18.42	0	68.27	67.92	0	19.25	0	0	0	0	0	14.54	13.44	13.14
Partner 125	HNF4G_MOUSE.H11MO.0.C	0	44.69	44.69	0	0	-0.00	-0.00	1.02	0	61.01	60.53	0	0	0	83.88	83.27	0	25.76	0	0	0	0	0	14.54	13.45	13.14
Partner 126	HNF6_MOUSE.H11MO.0.A	0	45.52	45.17	0	0	-0.00	-0.00	-0.00	0	137.24	137.00	0	23.99	0	72.00	71.84	0	0	0	0	0	0	0	14.34	13.24	12.94
Partner 127	HSF1_MOUSE.H11MO.0.A	0	0	0	0	0	-0.00	-0.00	-0.00	0	21.18	21.01	0	0	0	13.77	13.71	0	0	0	0	0	0	0	14.29	13.19	12.89
Partner 128	HSF2_MOUSE.H11MO.0.A	0	0	0	0	0	-0.00	-0.00	-0.00	0	0	0	0	0	0	18.95	20.11	0	0	0	0	0	0	0	14.24	13.15	12.85
Partner 129	HTF4_MOUSE.H11MO.0.A	0	19.89	19.89	0	0	-0.00	-0.00	-0.00	0	14.91	14.78	0	0	0	35.28	35.16	0	0	0	0	0	0	0	14.37	13.27	12.97
Partner 130	HXA1_MOUSE.H11MO.0.C	0	0	0	0	0	-0.00	-0.00	-0.00	0	0	0	0	0	0	0	0	0	0	0	0	0	0	0	14.25	13.16	12.85
Partner 131	HXA10_MOUSE.H11MO.0.C	0	50.80	50.80	0	17.29	-0.00	-0.00	-0.00	0	112.41	112.41	0	0	0	107.16	106.70	0	0	0	0	0	0	0	14.21	13.11	12.81
Partner 132	HXA13_MOUSE.H11MO.0.C	0	31.81	31.81	0	0	-0.00	-0.00	-0.00	0	58.48	58.07	0	0	0	36.16	42.46	0	0	0	0	0	0	0	14.24	13.14	12.84
Partner 133	HXA9_MOUSE.H11MO.0.B	0	196.96	196.33	0	70.63	-0.00	-0.00	-0.00	0	207.21	206.56	0	37.43	0	110.09	109.87	0	0	0	-43.59	-42.33	-51.11	-227.91	14.14	13.05	12.75
Partner 134	HXB4_MOUSE.H11MO.0.A	0	0	0	0	0	-0.00	-0.00	-0.00	0	0	0	0	0	0	13.47	0	0	0	0	0	0	0	0	14.33	13.23	12.93
Partner 135	HXB7_MOUSE.H11MO.0.C	0	0	0	0	0	-0.00	-0.00	-0.00	0	0	14.92	0	0	0	0	14.60	0	0	0	0	0	0	0	14.27	13.17	12.87
Partner 136	HXB8_MOUSE.H11MO.0.C	0	15.76	15.76	0	0	-0.00	-0.00	-0.00	0	29.70	29.70	0	0	0	21.86	21.71	0	0	0	0	0	0	0	14.18	13.08	12.78
Partner 137	IKZF1_MOUSE.H11MO.0.C	0	0	0	0	0	-0.00	-0.00	-0.00	0	0	0	0	0	0	0	0	0	0	0	0	0	0	0	14.33	13.23	12.93
Partner 138	INSM1_MOUSE.H11MO.0.C	0	0	0	0	0	-0.00	-0.00	-0.00	0	0	0	0	0	0	0	0	0	0	0	0	0	0	0	14.28	13.18	12.88
Partner 139	IRF1_MOUSE.H11MO.0.A	0	25.58	24.52	0	0	-0.00	-0.00	-0.00	0	46.23	49.44	0	0	0	40.53	46.71	0	0	0	0	0	0	0	13.98	12.88	12.58
Partner 140	IRF2_MOUSE.H11MO.0.B	0	26.38	25.20	0	0	-0.00	-0.00	-0.00	0	44.30	48.12	0	0	0	22.91	30.67	0	0	0	0	0	0	0	13.96	12.86	12.56
Partner 141	IRF3_MOUSE.H11MO.0.A	0	0	0	0	0	-0.00	-0.00	-0.00	0	0	0	0	0	0	0	0	0	0	0	0	0	0	0	12.93	11.84	11.54
Partner 142	IRF4_MOUSE.H11MO.0.A	0	0	0	0	0	-0.00	-0.00	-0.00	0	16.48	19.54	0	0	0	22.56	24.60	0	0	0	0	0	0	0	14.14	13.04	12.74
Partner 143	IRF7_MOUSE.H11MO.0.C	25.84	0	26.62	0	0	-0.00	-0.00	-0.00	36.58	18.90	46.69	0	0	24.64	27.31	43.20	0	0	0	0	0	0	0	14.24	13.14	12.84
Partner 144	IRF8_MOUSE.H11MO.0.A	0	0	0	0	0	-0.00	-0.00	-0.00	0	13.22	19.35	0	0	0	24.37	27.34	0	0	0	0	0	0	0	14.15	13.05	12.75
Partner 145	IRF9_MOUSE.H11MO.0.C	0	0	17.69	0	0	-0.00	-0.00	-0.00	0	17.72	23.41	0	0	0	29.14	37.92	0	0	0	0	0	0	0	14.25	13.16	12.85
Partner 146	ISL1_MOUSE.H11MO.0.A	0	0	0	0	0	-0.00	-0.00	1.24	0	15.40	15.06	0	0	0	0	0	0	0	0	0	0	0	0	14.37	13.28	12.98
Partner 147	ITF2_MOUSE.H11MO.0.B	0	0	0	0	0	-0.00	-0.00	-0.00	0	19.69	19.44	0	0	0	17.34	17.06	0	0	0	0	0	0	0	14.33	13.23	12.93
Partner 148	JUN_MOUSE.H11MO.0.A	40.96	0	33.93	0	0	-0.00	-0.00	-0.00	13.42	27.81	39.58	0	0	33.78	0	32.52	0	0	0	0	0	0	0	14.34	13.25	12.95
Partner 149	JUNB_MOUSE.H11MO.0.A	55.68	0	61.04	0	0	-0.00	-0.00	-0.00	16.95	18.11	31.61	0	0	71.76	0	61.64	0	0	0	0	0	0	0	14.34	13.25	12.95
Partner 150	JUND_MOUSE.H11MO.0.A	0	33.47	33.47	0	0	-0.00	-0.00	-0.00	0	38.27	38.16	0	0	0	71.05	71.05	0	0	0	0	0	0	0	14.36	13.26	12.96
Partner 151	KAISO_MOUSE.H11MO.0.B	0	0	0	0	0	-0.00	-0.00	-0.00	0	0	0	0	0	0	0	0	0	0	0	0	0	0	0	14.00	12.91	12.61
Partner 152	KLF1_MOUSE.H11MO.0.A	0	0	0	0	0	-0.00	-0.00	1.00	0	0	0	0	0	0	0	0	0	0	0	0	0	0	0	13.90	12.80	12.50
Partner 153	KLF15_MOUSE.H11MO.0.A	0	0	0	0	0	-0.00	-0.00	-0.00	0	0	0	0	0	0	0	0	0	0	0	0	0	0	0	13.51	12.42	12.12
Partner 154	KLF3_MOUSE.H11MO.0.A	0	0	0	0	0	-0.00	-0.00	-0.00	0	0	0	0	0	0	0	0	0	0	0	0	0	0	0	13.73	12.63	12.33
Partner 155	KLF4_MOUSE.H11MO.0.A	0	0	0	0	0	-0.00	-0.00	-0.00	0	0	0	0	0	0	0	0	0	0	0	0	0	0	0	14.03	12.94	12.63
Partner 156	KLF5_MOUSE.H11MO.0.A	0	0	0	0	0	-0.00	-0.00	-0.00	0	0	0	0	0	0	0	0	0	0	0	0	0	0	0	13.89	12.80	12.50
Partner 157	KLF6_MOUSE.H11MO.0.B	0	0	0	0	0	-0.00	-0.00	-0.00	0	0	0	0	0	0	0	0	0	0	0	0	0	0	0	13.74	12.64	12.34
Partner 158	KLF8_MOUSE.H11MO.0.C	0	0	0	0	0	-0.00	-0.00	-0.00	0	33.87	33.53	0	0	0	20.96	20.78	0	0	0	0	0	0	0	14.30	13.20	12.90
Partner 159	LEF1_MOUSE.H11MO.0.B	0	19.60	19.60	0	0	-0.00	-0.00	-0.00	0	14.56	14.49	0	0	0	34.82	34.29	0	0	0	0	0	0	0	14.17	13.07	12.77
Partner 160	LHX2_MOUSE.H11MO.0.A	0	0	0	0	0	-0.00	-0.00	-0.00	0	0	0	0	0	0	14.88	14.82	0	0	0	0	0	0	0	14.24	13.15	12.84
Partner 161	LHX3_MOUSE.H11MO.0.C	0	0	0	0	0	-0.00	-0.00	1.47	0	0	14.98	0	0	0	15.13	14.76	0	0	0	0	0	0	0	14.29	13.20	12.90
Partner 162	LHX6_MOUSE.H11MO.0.C	0	0	0	0	0	-0.00	-0.00	-0.00	0	0	0	0	0	0	0	0	0	0	0	0	0	0	0	14.31	13.22	12.92
Partner 163	LYL1_MOUSE.H11MO.0.A	0	22.53	22.28	0	0	-0.00	-0.00	-0.00	0	41.65	41.24	0	0	0	56.84	56.56	0	0	0	0	0	0	0	14.39	13.29	12.99
Partner 164	MAF_MOUSE.H11MO.0.A	82.34	0	74.97	0	18.46	2.49	2.49	4.09	73.70	0	63.59	0	0	164.97	33.74	152.28	0	13.67	0	0	0	0	0	14.42	13.32	13.02
Partner 165	MAFB_MOUSE.H11MO.0.B	51.65	44.23	82.02	0	0	2.81	2.81	4.55	0	25.79	25.70	0	0	25.70	66.35	76.37	0	0	0	0	0	0	0	14.45	13.35	13.05
Partner 166	MAFF_MOUSE.H11MO.0.A	76.25	18.16	83.84	0	16.96	-0.00	-0.00	1.80	82.68	24.18	88.32	0	0	189.86	33.72	174.48	0	19.20	0	0	0	0	0	14.33	13.23	12.93
Partner 167	MAFG_MOUSE.H11MO.0.A	136.64	0	131.46	0	28.07	-0.00	-0.00	2.85	83.55	17.90	76.38	0	0	257.82	41.09	234.49	0	31.30	0	0	0	0	0	14.40	13.31	13.00
Partner 168	MAFK_MOUSE.H11MO.0.A	43.63	0	41.55	0	0	-0.00	-0.00	2.32	60.43	20.29	66.20	0	0	104.67	32.35	106.19	0	0	0	0	0	0	0	14.38	13.28	12.98
Partner 169	MAX_MOUSE.H11MO.0.A	0	0	0	0	0	-0.00	-0.00	-0.00	0	16.47	16.47	0	0	0	22.68	22.49	0	0	0	0	0	0	0	14.21	13.11	12.81
Partner 170	MAZ_MOUSE.H11MO.0.A	0	0	0	0	0	-0.00	-0.00	-0.00	0	0	0	0	0	0	0	0	0	0	0	0	0	0	0	13.16	12.06	11.76
Partner 171	MBD2_MOUSE.H11MO.0.B	0	0	0	0	0	-0.00	-0.00	1.46	0	0	0	0	0	0	0	0	0	0	0	0	0	0	0	13.70	12.60	12.30
Partner 173	MEF2A_MOUSE.H11MO.0.A	0	35.19	34.93	0	0	-0.00	-0.00	-0.00	0	104.90	103.96	0	0	0	64.89	64.55	0	0	0	0	0	0	0	14.19	13.09	12.79
Partner 174	MEF2C_MOUSE.H11MO.0.A	26.47	23.15	31.68	0	0	-0.00	-0.00	-0.00	53.19	65.08	95.24	0	0	61.62	24.26	66.14	0	0	0	0	0	0	0	14.19	13.09	12.79
Partner 175	MEF2D_MOUSE.H11MO.0.A	0	34.21	33.69	0	0	-0.00	-0.00	-0.00	0	105.17	104.46	0	13.09	0	65.42	64.88	0	0	0	0	0	0	0	14.17	13.07	12.77
Partner 176	MEIS1_MOUSE.H11MO.0.A	0	36.78	36.78	0	0	-0.00	-0.00	-0.00	0	68.93	68.93	0	0	0	26.41	26.32	0	0	0	0	0	0	0	14.23	13.13	12.83
Partner 177	MEIS2_MOUSE.H11MO.0.B	0	19.92	19.92	0	0	-0.00	-0.00	-0.00	0	62.78	62.78	0	0	0	67.54	67.25	0	0	0	0	0	0	0	14.37	13.27	12.97
Partner 178	MITF_MOUSE.H11MO.0.A	0	0	0	0	0	-0.00	-0.00	-0.00	0	0	0	0	0	0	14.81	14.75	0	0	0	0	0	0	0	14.37	13.28	12.98
Partner 179	MSGN1_MOUSE.H11MO.0.C	0	31.43	31.22	0	0	-0.00	-0.00	-0.00	0	39.14	39.14	0	0	0	49.57	49.57	0	0	0	0	0	0	0	14.40	13.31	13.01
Partner 180	MTF1_MOUSE.H11MO.0.C	18.49	0	19.89	0	0	-0.00	-0.00	1.35	61.17	25.97	66.40	0	0	28.59	24.98	43.12	0	0	0	0	0	0	0	14.32	13.22	12.92
Partner 181	MXI1_MOUSE.H11MO.0.A	0	0	0	0	0	-0.00	-0.00	-0.00	0	23.23	23.14	0	0	0	24.09	23.61	0	0	0	0	0	0	0	14.12	13.02	12.72
Partner 182	MYB_MOUSE.H11MO.0.A	0	24.97	24.97	0	0	-0.00	-0.00	-0.00	0	56.61	56.32	0	0	0	61.58	61.43	0	0	0	0	0	0	0	14.39	13.29	12.99
Partner 183	MYBA_MOUSE.H11MO.0.C	0	19.26	19.26	0	0	-0.00	-0.00	-0.00	0	31.39	31.16	0	0	0	45.01	44.72	0	0	0	0	0	0	0	14.36	13.27	12.97
Partner 184	MYC_MOUSE.H11MO.0.A	0	0	0	0	0	-0.00	-0.00	-0.00	0	28.45	28.45	0	0	0	0	0	0	0	0	0	0	0	0	14.14	13.04	12.74
Partner 185	MYCN_MOUSE.H11MO.0.A	0	23.56	22.84	0	0	-0.00	-0.00	-0.00	0	21.96	21.18	0	0	0	20.13	19.89	0	0	0	0	0	0	0	14.26	13.16	12.86
Partner 187	MYOD1_MOUSE.H11MO.0.A	0	19.47	19.17	0	0	-0.00	-0.00	-0.00	0	32.02	31.92	0	0	0	71.59	72.04	0	0	0	0	0	0	0	14.35	13.25	12.95
Partner 188	MYOG_MOUSE.H11MO.0.A	0	19.04	19.04	0	0	-0.00	-0.00	-0.00	0	25.85	25.75	0	0	0	50.98	50.98	0	0	0	0	0	0	0	14.32	13.22	12.92
Partner 189	NANOG_MOUSE.H11MO.0.A	0	23.23	31.74	0	0	-0.00	-0.00	-0.00	0	45.98	55.89	0	0	0	47.56	55.55	0	0	0	0	0	0	0	14.14	13.04	12.74
Partner 190	NDF1_MOUSE.H11MO.0.A	0	19.44	19.05	0	0	-0.00	-0.00	-0.00	0	32.34	32.10	0	0	0	49.48	48.93	0	0	0	0	0	0	0	14.32	13.23	12.92
Partner 191	NDF2_MOUSE.H11MO.0.A	0	25.62	25.45	0	0	-0.00	-0.00	-0.00	0	20.94	20.94	0	0	0	41.12	40.88	0	0	0	0	0	0	0	14.38	13.28	12.98
Partner 193	NF2L2_MOUSE.H11MO.0.A	0	54.49	54.49	0	0	-0.00	-0.00	-0.00	0	54.25	53.35	0	0	0	139.46	138.79	0	24.21	0	0	0	0	0	14.44	13.34	13.04
Partner 194	NFAC1_MOUSE.H11MO.0.A	0	0	14.43	0	0	-0.00	-0.00	-0.00	0	50.48	58.13	0	0	0	32.84	40.00	0	0	0	0	0	0	0	14.34	13.25	12.94
Partner 195	NFAC2_MOUSE.H11MO.0.C	0	15.35	15.07	0	0	-0.00	-0.00	-0.00	0	30.94	30.56	0	0	0	20.10	19.96	0	0	0	0	0	0	0	14.33	13.23	12.93
Partner 196	NFAC3_MOUSE.H11MO.0.B	0	27.04	26.61	0	0	-0.00	-0.00	-0.00	0	57.61	56.56	0	0	0	32.83	32.50	0	0	0	0	0	0	0	14.34	13.24	12.94
Partner 197	NFAC4_MOUSE.H11MO.0.C	0	22.59	22.59	0	0	-0.00	-0.00	-0.00	0	39.70	39.06	0	0	0	26.11	25.72	0	0	0	0	0	0	0	14.34	13.24	12.94
Partner 198	NFE2_MOUSE.H11MO.0.A	0	45.06	45.06	0	0	-0.00	-0.00	-0.00	0	48.66	48.51	0	0	0	109.45	109.45	0	13.91	0	0	0	0	0	14.43	13.33	13.03
Partner 199	NFIA_MOUSE.H11MO.0.C	0	26.89	26.70	0	0	-0.00	-0.00	1.00	0	49.58	49.22	0	0	0	52.91	52.16	0	0	0	0	0	0	0	14.47	13.37	13.07
Partner 200	NFIB_MOUSE.H11MO.0.C	0	0	0	0	0	-0.00	-0.00	-0.00	0	0	0	0	0	0	23.04	23.97	0	0	0	0	0	0	0	14.48	13.38	13.08
Partner 201	NFIC_MOUSE.H11MO.0.A	37.41	16.59	36.02	0	0	-0.00	-0.00	1.04	39.40	23.49	52.15	0	0	56.76	29.91	70.36	0	16.78	0	0	0	0	0	14.45	13.35	13.05
Partner 202	NFIL3_MOUSE.H11MO.0.C	0	41.95	41.95	0	0	-0.00	-0.00	-0.00	0	36.37	36.15	0	0	0	74.31	74.31	0	0	0	0	0	0	0	14.43	13.34	13.04
Partner 203	NFKB1_MOUSE.H11MO.0.A	0	0	0	0	0	-0.00	-0.00	-0.00	0	0	0	0	0	0	0	0	0	0	0	0	0	0	0	14.24	13.14	12.84
Partner 204	NFKB2_MOUSE.H11MO.0.C	0	0	0	0	0	-0.00	-0.00	-0.00	0	0	0	0	0	0	0	0	0	0	0	0	0	0	0	14.24	13.15	12.85
Partner 205	NFYA_MOUSE.H11MO.0.A	0	22.35	22.35	0	0	-0.00	-0.00	-0.00	0	26.61	26.50	0	0	0	46.13	45.50	0	0	0	0	0	0	0	14.33	13.23	12.93
Partner 206	NFYB_MOUSE.H11MO.0.A	0	23.04	23.04	0	0	-0.00	-0.00	-0.00	0	18.91	18.82	0	0	0	18.78	18.70	0	0	0	0	0	0	0	14.31	13.22	12.92
Partner 207	NFYC_MOUSE.H11MO.0.B	0	19.56	19.56	0	0	-0.00	-0.00	-0.00	0	24.21	26.24	0	0	0	36.49	36.34	0	0	0	0	0	0	0	14.32	13.22	12.92
Partner 208	NGN2_MOUSE.H11MO.0.C	0	17.02	17.02	0	0	-0.00	-0.00	-0.00	0	30.16	30.05	0	0	0	44.89	44.66	0	0	0	0	0	0	0	14.37	13.27	12.97
Partner 209	NKX21_MOUSE.H11MO.0.A	0	0	0	0	0	-0.00	-0.00	-0.00	0	19.18	18.82	0	0	0	0	0	0	0	0	0	0	0	0	14.33	13.23	12.93
Partner 210	NKX22_MOUSE.H11MO.0.A	0	0	0	0	0	-0.00	-0.00	-0.00	0	15.13	15.13	0	0	0	30.05	29.82	0	0	0	0	0	0	0	14.33	13.23	12.93
Partner 211	NKX25_MOUSE.H11MO.0.A	0	0	0	0	0	-0.00	-0.00	-0.00	0	0	0	0	0	0	13.40	13.21	0	0	0	0	0	0	0	14.28	13.18	12.88
Partner 212	NKX28_MOUSE.H11MO.0.C	0	0	0	0	0	-0.00	-0.00	-0.00	0	0	0	0	0	0	0	0	0	0	0	0	0	0	0	14.30	13.20	12.90
Partner 213	NKX31_MOUSE.H11MO.0.C	0	19.39	19.22	0	0	-0.00	-0.00	-0.00	0	33.06	38.05	0	0	0	57.34	57.34	0	0	0	0	0	0	0	14.32	13.22	12.92
Partner 214	NKX32_MOUSE.H11MO.0.B	0	22.19	30.91	0	0	-0.00	-0.00	-0.00	0	36.28	38.70	0	0	0	36.97	42.95	0	0	0	0	0	0	0	14.29	13.20	12.90
Partner 215	NKX61_MOUSE.H11MO.0.A	63.94	55.35	61.29	0	16.89	-0.00	-0.00	-0.00	31.96	42.53	60.94	0	0	48.30	51.34	65.13	0	0	0	+13.83	+19.19	0	+34.32	14.01	12.91	12.61
Partner 216	NOBOX_MOUSE.H11MO.0.C	0	0	0	0	0	-0.00	-0.00	-0.00	0	18.14	17.95	0	0	0	15.37	15.30	0	0	0	0	0	0	0	14.11	13.01	12.71
Partner 217	NR1D1_MOUSE.H11MO.0.A	0	0	20.84	0	0	-0.00	-0.00	-0.00	18.77	16.54	32.28	0	0	24.38	29.78	50.16	0	0	0	0	0	0	0	14.36	13.26	12.96
Partner 218	NR1D2_MOUSE.H11MO.0.A	0	0	15.92	0	0	-0.00	-0.00	-0.00	0	17.63	23.02	0	0	0	19.82	27.89	0	0	0	0	0	0	0	14.34	13.25	12.95
Partner 219	NR1H3_MOUSE.H11MO.0.A	0	23.59	23.58	0	0	-0.00	-0.00	-0.00	0	65.70	65.70	0	0	0	75.15	74.61	0	17.32	0	0	0	0	0	14.54	13.45	13.15
Partner 220	NR1H4_MOUSE.H11MO.0.A	0	0	0	0	0	-0.00	-0.00	-0.00	0	18.56	20.40	0	0	0	15.78	16.42	0	0	0	0	0	0	0	14.21	13.11	12.81
Partner 221	NR1I2_MOUSE.H11MO.0.C	0	18.05	20.65	0	0	-0.00	-0.00	-0.00	0	36.72	42.06	0	0	18.21	35.27	48.18	0	0	0	0	0	0	0	14.37	13.27	12.97
Partner 222	NR1I3_MOUSE.H11MO.0.C	0	0	15.03	0	0	-0.00	-0.00	-0.00	0	31.39	32.28	0	0	0	42.39	46.98	0	0	0	0	0	0	0	14.35	13.26	12.96
Partner 223	NR2C1_MOUSE.H11MO.0.C	0	0	0	0	0	-0.00	-0.00	-0.00	0	36.81	36.61	0	0	0	25.73	25.51	0	0	0	0	0	0	0	14.47	13.38	13.08
Partner 224	NR2C2_MOUSE.H11MO.0.A	0	15.02	14.90	0	0	-0.00	-0.00	-0.00	0	24.11	23.88	0	0	0	34.06	33.98	0	13.78	0	0	0	0	0	14.49	13.39	13.09
Partner 225	NR2E3_MOUSE.H11MO.0.C	0	25.68	25.68	0	0	-0.00	-0.00	-0.00	0	46.35	45.88	0	0	0	94.31	94.10	0	14.24	0	0	0	0	0	14.34	13.24	12.94
Partner 226	NR4A1_MOUSE.H11MO.0.B	38.72	0	31.60	0	0	-0.00	-0.00	-0.00	85.42	0	69.12	0	0	68.82	0	48.07	0	0	0	0	0	0	0	14.43	13.33	13.03
Partner 227	NR4A2_MOUSE.H11MO.0.C	22.88	0	17.08	0	0	-0.00	-0.00	-0.00	37.67	0	28.39	0	0	33.48	17.92	40.46	0	0	0	0	0	0	0	14.48	13.38	13.08
Partner 228	NR5A2_MOUSE.H11MO.0.A	0	38.18	38.18	0	0	-0.00	-0.00	-0.00	0	26.34	26.16	0	0	0	37.05	36.94	0	0	0	0	0	0	0	14.38	13.28	12.98
Partner 229	NRF1_MOUSE.H11MO.0.A	0	0	0	0	0	-0.00	-0.00	1.06	0	0	0	0	0	0	0	0	0	0	0	0	0	0	0	13.75	12.65	12.35
Partner 230	OLIG2_MOUSE.H11MO.0.A	0	18.12	28.79	0	0	-0.00	-0.00	-0.00	29.18	34.95	56.35	0	0	41.18	38.93	64.76	0	0	0	0	0	0	0	14.37	13.27	12.97
Partner 231	OTX2_MOUSE.H11MO.0.A	0	15.51	15.51	0	0	-0.00	-0.00	-0.00	0	22.18	22.18	0	0	0	19.10	19.10	0	0	0	0	0	0	0	14.28	13.18	12.88
Partner 232	OVOL1_MOUSE.H11MO.0.C	0	63.74	63.39	0	16.74	-0.00	-0.00	-0.00	0	45.55	47.87	0	0	0	133.65	131.33	0	17.90	0	0	0	0	0	14.36	13.27	12.97
Partner 233	OVOL2_MOUSE.H11MO.0.C	0	26.26	25.67	0	0	-0.00	-0.00	-0.00	0	22.08	24.31	0	0	0	37.24	36.76	0	0	0	0	0	0	0	14.22	13.12	12.82
Partner 234	P53_MOUSE.H11MO.0.A	18.42	21.16	26.91	0	0	-0.00	-0.00	-0.00	0	35.41	44.56	0	0	25.23	50.02	70.62	0	0	0	0	0	0	0	14.30	13.21	12.91
Partner 235	P63_MOUSE.H11MO.0.B	0	0	20.68	0	0	-0.00	-0.00	-0.00	30.26	20.56	41.75	0	0	30.53	30.86	55.95	0	0	0	0	0	0	0	14.26	13.17	12.86
Partner 236	P73_MOUSE.H11MO.0.B	23.93	15.77	28.40	0	0	-0.00	-0.00	-0.00	39.41	25.01	50.48	0	0	56.11	38.47	75.69	0	0	0	0	0	0	0	14.32	13.22	12.92
Partner 237	PAX5_MOUSE.H11MO.0.A	0	15.99	17.25	0	0	-0.00	-0.00	-0.00	0	17.10	18.97	0	0	0	27.64	28.25	0	0	0	0	0	0	0	14.27	13.17	12.87
Partner 238	PAX6_MOUSE.H11MO.0.C	0	21.14	20.96	0	0	-0.00	-0.00	-0.00	0	48.27	48.27	0	0	0	36.68	36.68	0	0	0	0	0	0	0	14.33	13.23	12.93
Partner 239	PBX1_MOUSE.H11MO.0.A	0	0	0	0	0	-0.00	-0.00	-0.00	0	21.08	20.99	0	0	0	0	0	0	0	0	0	0	0	0	14.34	13.25	12.95
Partner 240	PBX2_MOUSE.H11MO.0.C	18.43	68.39	76.79	0	17.10	-0.00	-0.00	-0.00	19.45	116.18	123.03	0	18.88	0	112.51	122.43	0	0	0	0	0	0	0	14.19	13.10	12.80
Partner 241	PBX3_MOUSE.H11MO.0.A	0	20.93	25.37	0	0	-0.00	-0.00	-0.00	18.29	37.10	48.99	0	0	14.18	53.95	64.71	0	0	0	0	0	0	0	14.33	13.23	12.93
Partner 242	PDX1_MOUSE.H11MO.0.B	0	0	0	0	0	-0.00	-0.00	-0.00	0	15.49	15.10	0	0	0	14.18	14.00	0	0	0	0	0	0	0	14.29	13.20	12.90
Partner 243	PEBB_MOUSE.H11MO.0.C	0	0	0	0	0	-0.00	-0.00	-0.00	0	25.40	25.18	0	0	0	23.17	23.17	0	0	0	0	0	0	0	14.36	13.27	12.96
Partner 244	PIT1_MOUSE.H11MO.0.C	35.69	33.34	52.39	0	0	-0.00	-0.00	-0.00	24.51	87.23	105.10	0	16.37	60.45	85.21	122.53	0	0	0	0	0	0	0	14.16	13.06	12.76
Partner 245	PITX1_MOUSE.H11MO.0.C	0	16.12	16.98	0	0	-0.00	-0.00	-0.00	0	0	0	0	0	0	24.16	27.36	0	0	0	0	0	0	0	14.28	13.18	12.88
Partner 246	PKNX1_MOUSE.H11MO.0.A	0	0	0	0	0	-0.00	-0.00	-0.00	0	16.69	16.69	0	0	0	14.05	13.88	0	0	0	0	0	0	0	14.34	13.24	12.94
Partner 247	PO2F1_MOUSE.H11MO.0.C	89.72	16.44	76.33	0	17.32	1.30	1.30	2.42	202.56	46.87	199.76	0	24.60	240.08	41.82	237.53	0	31.21	0	0	0	0	0	14.29	13.19	12.89
Partner 248	PO2F2_MOUSE.H11MO.0.B	59.88	21.03	55.84	0	0	-0.00	-0.00	-0.00	77.47	43.89	102.28	0	18.02	116.77	30.04	113.77	0	0	0	0	0	0	0	14.20	13.10	12.80
Partner 249	PO3F1_MOUSE.H11MO.0.C	0	35.55	39.80	0	0	-0.00	-0.00	-0.00	23.36	71.74	87.06	0	0	36.28	55.53	77.27	0	0	0	0	0	0	0	14.12	13.02	12.72
Partner 250	PO3F2_MOUSE.H11MO.0.A	97.89	75.83	99.56	0	37.54	-0.00	-0.00	-0.00	46.62	95.75	116.37	0	28.66	67.95	85.31	99.85	0	16.12	0	+29.20	+37.03	0	+31.44	13.64	12.54	12.24
Partner 251	PO5F1_MOUSE.H11MO.0.A	0	28.71	30.51	0	0	-0.00	-0.00	-0.00	0	85.50	92.85	0	0	0	88.01	91.76	0	0	0	0	0	0	0	14.21	13.11	12.81
Partner 252	PPARA_MOUSE.H11MO.0.A	0	16.95	16.82	0	0	-0.00	1.27	-0.00	0	33.29	34.07	0	0	0	40.39	39.57	0	0	0	0	0	0	0	14.45	13.35	13.05
Partner 253	PPARG_MOUSE.H11MO.0.A	0	15.50	15.24	0	0	-0.00	1.30	-0.00	0	36.15	37.04	0	0	0	42.14	41.92	0	0	0	0	0	0	0	14.43	13.34	13.04
Partner 254	PRD14_MOUSE.H11MO.0.A	0	0	0	0	0	-0.00	-0.00	-0.00	0	0	0	0	0	0	18.00	20.03	0	0	0	0	0	0	0	14.31	13.21	12.91
Partner 255	PRD16_MOUSE.H11MO.0.B	0	0	0	0	0	-0.00	-0.00	-0.00	0	0	0	0	0	0	0	0	0	0	0	0	0	0	0	14.33	13.23	12.93
Partner 256	PRDM1_MOUSE.H11MO.0.A	0	0	0	0	0	-0.00	-0.00	-0.00	0	0	0	0	0	0	15.41	15.29	0	0	0	0	0	0	0	14.24	13.14	12.84
Partner 257	PRDM5_MOUSE.H11MO.0.A	0	0	0	0	0	-0.00	-0.00	-0.00	0	0	0	0	0	0	0	0	0	0	0	0	0	0	0	14.18	13.08	12.78
Partner 258	PRDM9_MOUSE.H11MO.0.C	0	0	21.31	0	0	-0.00	-0.00	-0.00	21.11	29.47	44.01	0	0	27.22	34.99	55.34	0	0	0	0	0	0	0	14.35	13.25	12.95
Partner 259	PRGR_MOUSE.H11MO.0.A	0	25.61	25.61	0	0	-0.00	-0.00	-0.00	0	57.77	57.26	0	0	0	49.81	49.54	0	0	0	0	0	0	0	14.36	13.26	12.96
Partner 260	PROP1_MOUSE.H11MO.0.C	0	23.00	23.00	0	0	-0.00	-0.00	-0.00	0	38.66	38.52	0	0	0	26.73	26.55	0	0	0	0	0	0	0	14.09	12.99	12.69
Partner 262	PTF1A_MOUSE.H11MO.0.A	0	0	18.69	0	0	-0.00	-0.00	-0.00	20.69	15.09	30.34	0	0	22.34	38.95	53.19	0	0	0	0	0	0	0	14.32	13.23	12.92
Partner 263	RARA_MOUSE.H11MO.0.A	0	21.98	21.63	0	0	-0.00	-0.00	-0.00	0	18.36	17.94	0	0	0	45.40	47.33	0	0	0	0	0	0	0	14.30	13.20	12.90
Partner 264	RARG_MOUSE.H11MO.0.C	0	16.94	19.93	0	0	-0.00	-0.00	-0.00	0	22.41	31.23	0	0	0	57.86	66.67	0	0	0	0	0	0	0	14.40	13.31	13.00
Partner 265	REL_MOUSE.H11MO.0.A	0	14.98	14.74	0	0	-0.00	-0.00	-0.00	0	22.52	22.42	0	0	0	35.31	34.85	0	0	0	0	0	0	0	14.28	13.19	12.88
Partner 266	RELB_MOUSE.H11MO.0.C	0	0	0	0	0	-0.00	-0.00	-0.00	0	13.49	13.49	0	0	0	0	0	0	0	0	0	0	0	0	14.30	13.20	12.90
Partner 267	REST_MOUSE.H11MO.0.A	0	19.93	26.36	0	0	-0.00	-0.00	-0.00	0	37.84	47.82	0	0	0	39.85	42.21	0	0	0	0	0	0	0	14.37	13.27	12.97
Partner 268	RFX1_MOUSE.H11MO.0.A	0	0	0	0	0	-0.00	-0.00	1.26	0	0	0	0	0	0	13.15	21.26	0	0	0	0	0	0	0	14.16	13.06	12.76
Partner 269	RFX2_MOUSE.H11MO.0.A	34.50	16.06	43.01	0	0	-0.00	-0.00	1.27	25.69	0	28.17	0	0	56.29	27.93	72.06	0	0	0	0	0	0	0	14.31	13.21	12.91
Partner 270	RFX3_MOUSE.H11MO.0.C	0	0	0	0	0	-0.00	-0.00	1.29	0	18.62	20.73	0	0	0	17.56	20.75	0	0	0	0	0	0	0	14.25	13.16	12.86
Partner 271	RFX6_MOUSE.H11MO.0.C	0	0	0	0	0	-0.00	-0.00	-0.00	0	0	0	0	0	0	0	0	0	0	0	0	0	0	0	14.29	13.19	12.89
Partner 272	RORA_MOUSE.H11MO.0.C	0	0	0	0	0	-0.00	-0.00	1.35	0	27.40	34.48	0	0	0	30.57	36.32	0	0	0	0	0	0	0	14.47	13.37	13.07
Partner 273	RORG_MOUSE.H11MO.0.B	0	26.28	26.28	0	0	-0.00	-0.00	-0.00	0	34.61	34.61	0	0	0	81.42	81.25	0	0	0	0	0	0	0	14.43	13.33	13.03
Partner 274	RUNX1_MOUSE.H11MO.0.A	0	14.88	14.88	0	0	-0.00	-0.00	-0.00	0	19.52	19.52	0	0	0	21.44	21.36	0	0	0	0	0	0	0	14.36	13.27	12.97
Partner 275	RUNX2_MOUSE.H11MO.0.A	0	0	0	0	0	-0.00	-0.00	-0.00	0	22.12	22.12	0	0	0	31.32	31.32	0	0	0	0	0	0	0	14.37	13.28	12.97
Partner 276	RUNX3_MOUSE.H11MO.0.A	0	0	0	0	0	-0.00	-0.00	-0.00	0	22.12	22.12	0	0	0	23.76	23.67	0	0	0	0	0	0	0	14.37	13.27	12.97
Partner 277	RXRA_MOUSE.H11MO.0.A	0	21.50	21.12	0	0	-0.00	-0.00	-0.00	0	19.98	19.77	0	0	0	39.13	38.16	0	0	0	0	0	0	0	14.25	13.15	12.85
Partner 278	RXRB_MOUSE.H11MO.0.C	0	0	0	0	0	-0.00	-0.00	1.48	0	0	0	0	0	0	14.69	14.59	0	0	0	0	0	0	0	14.41	13.32	13.02
Partner 279	RXRG_MOUSE.H11MO.0.B	0	22.66	22.33	0	0	-0.00	-0.00	-0.00	0	0	13.44	0	0	0	46.57	47.69	0	0	0	0	0	0	0	14.33	13.23	12.93
Partner 280	SALL4_MOUSE.H11MO.0.A	0	0	0	0	0	-0.00	-0.00	-0.00	0	0	0	0	0	0	0	0	0	0	0	0	0	0	0	14.06	12.97	12.67
Partner 281	SIX2_MOUSE.H11MO.0.A	0	0	0	0	0	-0.00	-0.00	-0.00	0	21.34	21.04	0	0	0	23.85	25.69	0	0	0	0	0	0	0	14.33	13.23	12.93
Partner 282	SIX4_MOUSE.H11MO.0.C	0	18.57	18.57	0	0	-0.00	-0.00	-0.00	0	0	0	0	0	0	22.23	28.93	0	0	0	0	0	0	0	14.37	13.28	12.98
Partner 283	SMAD2_MOUSE.H11MO.0.A	0	14.65	14.65	0	0	-0.00	-0.00	-0.00	0	0	0	0	0	0	13.28	0	0	0	0	0	0	0	0	14.36	13.26	12.96
Partner 284	SMAD3_MOUSE.H11MO.0.B	0	0	0	0	0	-0.00	-0.00	1.18	0	0	0	0	0	0	0	0	0	0	0	0	0	0	0	14.36	13.26	12.96
Partner 285	SMAD4_MOUSE.H11MO.0.A	0	0	0	0	0	-0.00	-0.00	-0.00	0	0	0	0	0	0	0	0	0	0	0	0	0	0	0	14.32	13.22	12.92
Partner 286	SMCA5_MOUSE.H11MO.0.C	0	0	0	0	0	-0.00	-0.00	-0.00	0	0	0	0	0	0	18.98	18.49	0	0	0	0	0	0	0	14.28	13.18	12.88
Partner 288	SNAI2_MOUSE.H11MO.0.A	0	19.71	19.71	0	0	-0.00	-0.00	-0.00	0	31.16	31.16	0	0	0	39.06	38.80	0	0	0	0	0	0	0	14.35	13.25	12.95
Partner 289	SOX10_MOUSE.H11MO.0.B	0	61.58	60.87	0	0	-0.00	-0.00	-0.00	0	102.84	105.85	0	15.48	0	120.04	122.78	0	16.40	0	0	0	0	0	14.36	13.27	12.96
Partner 290	SOX2_MOUSE.H11MO.0.A	0	35.76	35.76	0	0	-0.00	-0.00	-0.00	0	50.25	56.40	0	0	0	65.61	70.69	0	0	0	0	0	0	0	14.21	13.11	12.81
Partner 291	SOX3_MOUSE.H11MO.0.C	0	32.38	32.38	0	0	-0.00	-0.00	-0.00	0	60.89	60.89	0	0	0	94.48	94.27	0	0	0	0	0	0	0	14.37	13.27	12.97
Partner 292	SOX4_MOUSE.H11MO.0.A	0	38.16	37.87	0	14.89	-0.00	-0.00	-0.00	0	48.07	48.07	0	0	0	73.60	73.42	0	0	0	0	0	0	0	14.13	13.04	12.74
Partner 293	SOX5_MOUSE.H11MO.0.C	0	35.21	35.21	0	0	-0.00	-0.00	-0.00	0	46.37	48.62	0	0	0	41.13	43.22	0	0	0	0	0	0	0	14.04	12.94	12.64
Partner 294	SOX9_MOUSE.H11MO.0.A	0	64.36	66.63	0	0	-0.00	-0.00	-0.00	0	102.82	104.85	0	14.14	0	164.66	168.00	0	20.58	0	0	0	0	0	14.40	13.30	13.00
Partner 295	SP1_MOUSE.H11MO.0.A	0	0	0	0	0	-0.00	-0.00	-0.00	0	0	0	0	0	0	0	0	0	0	0	0	0	0	0	13.13	12.04	11.74
Partner 296	SP2_MOUSE.H11MO.0.B	0	0	0	0	0	-0.00	-0.00	-0.00	0	0	0	0	0	0	0	0	0	0	0	0	0	0	0	13.24	12.14	11.84
Partner 297	SP3_MOUSE.H11MO.0.B	0	0	0	0	0	-0.00	-0.00	-0.00	0	0	0	0	0	0	0	0	0	0	0	0	0	0	0	13.39	12.29	11.99
Partner 298	SP4_MOUSE.H11MO.0.B	0	0	0	0	0	-0.00	-0.00	-0.00	0	0	0	0	0	0	0	0	0	0	0	0	0	0	0	13.68	12.58	12.28
Partner 299	SP5_MOUSE.H11MO.0.C	0	0	0	0	0	-0.00	-0.00	-0.00	0	0	0	0	0	0	0	0	0	0	0	0	0	0	0	13.23	12.13	11.83
Partner 300	SP7_MOUSE.H11MO.0.A	0	20.51	20.51	0	0	-0.00	-0.00	-0.00	0	32.76	32.76	0	0	0	50.87	50.73	0	0	0	0	0	0	0	14.25	13.15	12.85
Partner 301	SPI1_MOUSE.H11MO.0.A	0	0	0	0	0	-0.00	-0.00	-0.00	0	18.92	18.83	0	0	0	0	0	0	0	0	0	0	0	0	14.21	13.11	12.81
Partner 302	SPIB_MOUSE.H11MO.0.A	0	0	0	0	0	-0.00	-0.00	-0.00	0	17.18	16.78	0	0	0	19.84	19.41	0	0	0	0	0	0	0	14.18	13.08	12.78
Partner 303	SRBP1_MOUSE.H11MO.0.B	23.92	0	26.82	0	0	-0.00	-0.00	-0.00	0	0	17.17	0	0	0	22.54	30.27	0	0	0	0	0	0	0	14.33	13.23	12.93
Partner 304	SRBP2_MOUSE.H11MO.0.B	0	0	0	0	0	1.08	1.08	2.16	0	0	0	0	0	0	0	0	0	0	0	0	0	0	0	14.20	13.10	12.80
Partner 305	SRF_MOUSE.H11MO.0.A	0	15.68	16.98	0	0	-0.00	-0.00	-0.00	0	28.74	28.29	0	0	0	28.48	28.15	0	0	0	0	0	0	0	14.24	13.15	12.85
Partner 306	SRY_MOUSE.H11MO.0.B	300.00	116.95	300.00	0	85.66	-0.00	-0.00	-0.00	47.08	50.65	88.24	0	13.36	184.69	106.58	224.42	0	39.58	0	0	0	0	0	14.18	13.08	12.78
Partner 307	STA5A_MOUSE.H11MO.0.A	0	0	0	0	0	-0.00	-0.00	-0.00	0	0	0	0	0	0	14.30	14.30	0	0	0	0	0	0	0	14.33	13.23	12.93
Partner 308	STA5B_MOUSE.H11MO.0.A	0	0	0	0	0	-0.00	-0.00	-0.00	0	0	0	0	0	0	16.74	16.67	0	0	0	0	0	0	0	14.31	13.21	12.91
Partner 309	STAT1_MOUSE.H11MO.0.A	0	13.74	19.73	0	0	-0.00	-0.00	-0.00	12.86	17.81	23.16	0	0	12.88	18.18	24.35	0	0	0	0	0	-16.30	-15.21	13.32	12.22	11.92
Partner 310	STAT2_MOUSE.H11MO.0.A	0	0	0	0	0	-0.00	-0.00	-0.00	19.39	19.12	29.30	0	0	0	15.78	18.18	0	0	0	0	0	0	0	13.72	12.62	12.32
Partner 311	STAT3_MOUSE.H11MO.0.A	0	0	0	0	0	-0.00	-0.00	-0.00	0	0	15.62	0	0	0	15.52	15.45	0	0	0	0	0	0	0	14.31	13.21	12.91
Partner 312	STAT4_MOUSE.H11MO.0.A	0	0	0	0	0	-0.00	-0.00	-0.00	0	0	0	0	0	0	0	0	0	0	0	0	0	0	0	14.31	13.21	12.91
Partner 313	STAT6_MOUSE.H11MO.0.A	0	17.30	17.14	0	0	-0.00	-0.00	1.44	0	20.76	20.67	0	0	0	26.64	29.80	0	0	0	0	0	0	0	14.23	13.13	12.83
Partner 314	STF1_MOUSE.H11MO.0.B	0	44.20	43.90	0	0	-0.00	-0.00	1.03	0	22.53	22.53	0	0	0	24.30	24.12	0	0	0	0	0	0	0	14.30	13.21	12.91
Partner 315	SUH_MOUSE.H11MO.0.A	0	0	0	0	0	-0.00	-0.00	2.02	0	17.80	17.73	0	0	0	0	0	0	0	0	0	0	0	0	14.36	13.26	12.96
Partner 316	TAF1_MOUSE.H11MO.0.A	0	0	0	0	0	-0.00	-0.00	-0.00	0	0	0	0	0	0	0	0	0	0	0	0	0	0	0	14.18	13.08	12.78
Partner 317	TAL1_MOUSE.H11MO.0.A	18.41	0	19.89	0	0	-0.00	-0.00	-0.00	41.55	16.62	43.26	0	0	23.94	37.40	54.24	0	0	0	0	0	0	0	14.35	13.25	12.95
Partner 318	TBP_MOUSE.H11MO.0.A	20.35	20.39	20.18	0	0	-0.00	-0.00	-0.00	0	53.01	54.04	0	0	17.31	23.87	36.17	0	0	0	0	0	0	0	14.19	13.09	12.79
Partner 319	TBX20_MOUSE.H11MO.0.C	0	36.29	36.29	0	0	-0.00	-0.00	1.00	0	65.21	64.90	0	0	0	108.60	108.39	0	0	0	0	0	0	0	14.42	13.32	13.02
Partner 320	TBX21_MOUSE.H11MO.0.A	0	0	0	0	0	-0.00	-0.00	-0.00	0	26.25	26.25	0	0	0	14.07	13.96	0	0	0	0	0	0	0	14.28	13.19	12.89
Partner 321	TBX3_MOUSE.H11MO.0.B	0	0	0	0	0	-0.00	-0.00	-0.00	0	0	0	0	0	0	26.15	28.36	0	0	0	0	0	0	0	14.30	13.20	12.90
Partner 322	TCF7_MOUSE.H11MO.0.A	0	24.91	23.94	0	0	-0.00	-0.00	-0.00	0	41.67	42.65	0	0	0	37.55	37.23	0	0	0	0	0	0	0	13.98	12.88	12.58
Partner 323	TEAD1_MOUSE.H11MO.0.A	0	16.97	16.97	0	0	-0.00	-0.00	-0.00	0	20.66	20.66	0	0	0	25.63	25.44	0	0	0	0	0	0	0	14.36	13.27	12.96
Partner 324	TEAD2_MOUSE.H11MO.0.C	0	16.59	16.59	0	0	-0.00	-0.00	-0.00	0	37.82	37.68	0	0	0	33.84	33.84	0	0	0	0	0	0	0	14.35	13.26	12.96
Partner 325	TEAD4_MOUSE.H11MO.0.A	0	0	0	0	0	-0.00	-0.00	-0.00	0	32.47	32.35	0	0	0	21.48	21.40	0	0	0	0	0	0	0	14.29	13.20	12.89
Partner 326	TF2L1_MOUSE.H11MO.0.C	25.75	0	23.74	0	0	-0.00	-0.00	-0.00	0	0	0	0	0	27.96	22.81	39.81	0	0	0	0	0	0	0	14.27	13.18	12.88
Partner 327	TF65_MOUSE.H11MO.0.A	0	0	0	0	0	-0.00	-0.00	-0.00	0	0	0	0	0	0	0	0	0	0	0	0	0	0	0	14.29	13.19	12.89
Partner 328	TF7L1_MOUSE.H11MO.0.A	0	17.45	17.32	0	0	-0.00	-0.00	-0.00	0	28.84	28.73	0	0	0	33.41	33.11	0	0	0	0	0	0	0	14.37	13.27	12.97
Partner 329	TF7L2_MOUSE.H11MO.0.A	0	24.45	24.24	0	0	-0.00	-0.00	-0.00	0	33.72	33.60	0	0	0	53.43	53.14	0	0	0	0	0	0	0	14.38	13.28	12.98
Partner 330	TFE2_MOUSE.H11MO.0.A	0	20.95	20.95	0	0	-0.00	-0.00	-0.00	0	23.45	23.27	0	0	0	37.40	37.29	0	0	0	0	0	0	0	14.30	13.20	12.90
Partner 331	TFE3_MOUSE.H11MO.0.A	0	0	0	0	0	-0.00	-0.00	-0.00	0	0	0	0	0	0	0	0	0	0	0	0	0	0	0	14.32	13.23	12.93
Partner 332	TFEB_MOUSE.H11MO.0.C	0	0	0	0	0	-0.00	-0.00	-0.00	0	0	0	0	0	0	15.24	14.81	0	0	0	0	0	0	0	14.34	13.24	12.94
Partner 333	TGIF1_MOUSE.H11MO.0.A	20.97	0	28.17	0	0	-0.00	-0.00	-0.00	37.99	0	26.81	0	0	34.49	14.75	36.46	0	0	0	0	0	0	0	14.43	13.33	13.03
Partner 334	THA_MOUSE.H11MO.0.C	0	15.05	17.42	0	0	-0.00	-0.00	-0.00	0	31.61	34.84	0	0	0	25.29	27.19	0	0	0	0	0	0	0	14.34	13.25	12.95
Partner 335	THA11_MOUSE.H11MO.0.B	0	16.84	20.00	0	0	-0.00	-0.00	-0.00	0	22.07	30.18	0	0	0	17.94	26.27	0	0	0	0	0	0	0	14.28	13.18	12.88
Partner 336	TWST1_MOUSE.H11MO.0.B	0	25.91	28.88	0	0	-0.00	-0.00	-0.00	16.12	48.85	59.01	0	0	19.01	83.49	99.98	0	0	0	0	0	0	0	14.32	13.22	12.92
Partner 337	TYY1_MOUSE.H11MO.0.A	0	14.74	14.56	0	0	-0.00	-0.00	-0.00	0	17.94	17.94	0	0	0	29.99	29.88	0	0	0	0	0	0	0	14.27	13.17	12.87
Partner 338	USF1_MOUSE.H11MO.0.A	0	0	0	0	0	-0.00	-0.00	-0.00	0	0	0	0	0	0	18.12	18.12	0	0	0	0	0	0	0	14.27	13.18	12.88
Partner 339	USF2_MOUSE.H11MO.0.A	0	0	0	0	0	-0.00	-0.00	-0.00	0	14.08	16.11	0	0	0	36.08	37.98	0	0	0	0	0	0	0	14.25	13.15	12.85
Partner 340	VDR_MOUSE.H11MO.0.A	0	0	0	0	0	-0.00	-0.00	-0.00	0	0	0	0	0	0	14.63	15.28	0	0	0	0	0	0	0	14.33	13.23	12.93
Partner 341	VSX2_MOUSE.H11MO.0.C	0	24.26	24.26	0	0	-0.00	-0.00	-0.00	0	16.67	16.67	0	0	0	30.16	30.16	0	0	0	0	0	0	0	14.34	13.24	12.94
Partner 342	WT1_MOUSE.H11MO.0.B	0	0	0	0	0	-0.00	-0.00	-0.00	0	0	0	0	0	0	0	0	0	0	0	0	0	0	0	13.33	12.24	11.94
Partner 343	XBP1_MOUSE.H11MO.0.C	0	0	16.83	0	0	-0.00	-0.00	-0.00	0	21.54	23.89	0	0	0	27.98	36.53	0	0	0	0	0	0	0	14.33	13.24	12.94
Partner 344	ZBT17_MOUSE.H11MO.0.A	0	0	0	0	0	-0.00	-0.00	-0.00	0	0	0	0	0	0	0	0	0	0	0	0	0	0	0	13.52	12.43	12.13
Partner 345	ZBT7A_MOUSE.H11MO.0.B	0	0	0	0	0	-0.00	-0.00	-0.00	0	0	0	0	0	0	0	0	0	0	0	0	0	0	0	14.04	12.95	12.65
Partner 346	ZEB1_MOUSE.H11MO.0.B	0	0	0	0	0	-0.00	-0.00	-0.00	0	0	0	0	0	0	16.49	16.42	0	0	0	0	0	0	0	14.33	13.23	12.93
Partner 347	ZFP42_MOUSE.H11MO.0.A	0	0	0	0	0	-0.00	-0.00	-0.00	0	16.23	15.99	0	0	0	27.24	27.24	0	0	0	0	0	0	0	14.32	13.22	12.92
Partner 348	ZFP57_MOUSE.H11MO.0.B	0	0	0	0	0	-0.00	-0.00	1.59	0	0	0	0	0	0	18.70	18.46	0	0	0	0	0	0	0	14.29	13.20	12.90
Partner 349	ZFX_MOUSE.H11MO.0.B	0	0	0	0	0	-0.00	-0.00	-0.00	0	0	0	0	0	0	15.36	14.98	0	0	0	0	0	0	0	14.02	12.92	12.62
Partner 350	ZIC1_MOUSE.H11MO.0.B	0	0	0	0	0	-0.00	-0.00	-0.00	0	0	0	0	0	0	0	0	0	0	0	0	0	0	0	14.12	13.03	12.72
Partner 351	ZIC2_MOUSE.H11MO.0.C	0	24.18	24.18	0	0	-0.00	-0.00	-0.00	0	22.49	22.41	0	0	0	25.78	25.45	0	0	0	0	0	0	0	14.38	13.28	12.98
Partner 352	ZIC3_MOUSE.H11MO.0.A	0	33.43	32.86	0	0	-0.00	-0.00	-0.00	0	33.52	32.91	0	0	0	28.04	27.52	0	0	0	0	0	0	0	14.38	13.29	12.99
Partner 353	ZKSC1_MOUSE.H11MO.0.A	0	29.65	34.18	0	0	-0.00	-0.00	-0.00	0	91.22	98.94	0	0	13.38	87.14	98.11	0	0	0	0	0	0	0	14.37	13.28	12.98
Partner 354	ZN143_MOUSE.H11MO.0.A	0	0	0	0	0	-0.00	-0.00	-0.00	0	15.21	17.09	0	0	0	20.32	21.01	0	0	0	0	0	0	0	14.25	13.15	12.85
Partner 355	ZN281_MOUSE.H11MO.0.A	0	0	0	0	0	-0.00	-0.00	1.47	0	0	0	0	0	0	0	0	0	0	0	0	0	0	0	13.79	12.69	12.39
Partner 356	ZN322_MOUSE.H11MO.0.B	0	0	0	0	0	-0.00	-0.00	1.04	0	0	14.67	0	0	0	18.71	20.59	0	0	0	0	0	0	0	14.34	13.24	12.94
Partner 357	ZN335_MOUSE.H11MO.0.A	0	15.31	21.31	0	0	-0.00	-0.00	-0.00	0	13.25	19.12	0	0	16.45	24.06	37.40	0	0	0	0	0	0	0	14.28	13.18	12.88
Partner 358	ZN431_MOUSE.H11MO.0.C	0	14.36	23.91	0	0	-0.00	-0.00	-0.00	0	24.48	31.72	0	0	23.12	23.36	42.43	0	0	0	0	0	0	0	14.33	13.24	12.93
